# Supplementary material for: Integrative physiological and transcriptome analysis of Festuca rubra L. in response to drought stress
Source: Front Plant Sci. 2026 Apr 13;17:1771252. doi: 10.3389/fpls.2026.1771252 (PMC13113267; doi:10.3389/fpls.2026.1771252)
Supplement: Supplementary Table 1 — Genes and primer sequence for reverse transcription-polymerase chain reaction (RT-PCR). [file DataSheet1.zip › Supplementary Tables/Supplementary Table S1.xlsx]

## Sheet: Sheet1
Table S1. Genes and primer sequence for reverse transcription-polymerase chain reaction (RT-PCR)
Gene ID	Primer sequence（5'~3'）
DN25625	AAGGCGCTGGTGTTCTATC; ACGATGAGTCCTTATTGAACCG
DN3611	CCAGGAAGAGGAACATGAACAG; TCCGAAGTGATTGCAGACG
DN94268	GTTCAGGTGCTCCGTCTG; CGGTGGCTCGTCTTGTG
DN28676	CAAACACAGATTTCCATGACCG; CCGACATAACATCAAACCAACG
DN19712	AGAATGACGTGATGGTGATCG; ACCTCACACCCCTGTACTG
DN5017	TCCATGAGCGTTTTGTAGAGG; TGGCGGTACTTCTGTAAATGG
NCED3	GCTTCTGCTTCCACCTCTG; GAGTCGTTGAAGATGGAGTCG
Actin	AGCCTGTAGAAGTCAATGTGG; GCCGTACTCTTCATACTCTGC
