# Supplementary material for: Integrative physiological and transcriptome analysis of Festuca rubra L. in response to drought stress
Source: Front Plant Sci. 2026 Apr 13;17:1771252. doi: 10.3389/fpls.2026.1771252 (PMC13113267; doi:10.3389/fpls.2026.1771252)
Supplement: Supplementary Table 1 — Genes and primer sequence for reverse transcription-polymerase chain reaction (RT-PCR). [file DataSheet1.zip › Supplementary Tables/Supplementary Table S2.xlsx]

## Sheet: Sheet1
Table S2. The summary of RNA-Seq sequencing data
Sample	Raw reads	Clean reads	Q20	GC pct%	Mapping rates
CK1	79147436	77615276	99.34	54.8	0.9405
DS1	75999950	74686076	99.37	53.01	0.9345
RW1	65994766	63317750	99.48	53.34	0.951
CK2	105469794	103431564	99.42	52.87	0.964
DS2	70332570	69378314	99.41	51.89	0.941
RW2	195341602	178487516	99.39	52.59	0.961
CK3	94386732	92347114	99.4	53.95	0.9515
DS3	96479840	92424892	99.48	52.61	0.9745
RW3	120551578	115504142	99.44	53.95	0.953
