# Supplementary material for: Integrative physiological and transcriptome analysis of Festuca rubra L. in response to drought stress
Source: Front Plant Sci. 2026 Apr 13;17:1771252. doi: 10.3389/fpls.2026.1771252 (PMC13113267; doi:10.3389/fpls.2026.1771252)
Supplement: Supplementary Table 1 — Genes and primer sequence for reverse transcription-polymerase chain reaction (RT-PCR). [file DataSheet1.zip › Supplementary Tables/Supplementary Table S3.xlsx]

## Sheet: all-gene-re.txt.average.DEseq.x
Table S3.Comprehensive statistics of expression levels for all detected genes.
Gene ID	Average Gene expression level			DS vs CK (DEseq2)			RW vs DS (DEseq2)			RW vs CK (DEseq2)			Description
	CK	DS	RW	log2FoldChange	pvalue	padj	log2FoldChange	pvalue	padj	log2FoldChange	pvalue	padj
TRINITY_DN0_c0_g2_i12.p1	30.0067	33.2767	30.0667	0.138826910957532	0.569906454639720	0.86356207060703	0.0272214974505858	0.912766630159307	0.96720426198951	0.176486088800565	0.401823701538853	0.65671423748389	Endonuclease/Exonuclease/phosphatase family
TRINITY_DN0_c0_g3_i1.p1	26.79	42.5667	34.47	0.833778273862832	0.0187428581569716	0.15958292942013	-0.0708543	0.858445782717591	0.94371085379630	0.773162010685918	0.0644644760284175	0.21356169129857
TRINITY_DN0_c1_g1_i10.p1	103.827	78.3333	122.343	-0.440402	0.218206192525946	0.59368646293514	0.805676958680540	0.00330506239970083	0.027605530994168	0.374626118704796	0.176254834877079	0.40830687757037	AMP-binding enzyme
TRINITY_DN0_c2_g1_i9.p1	23.57	19.3	14.0833	-0.31266	0.109035085589266	0.42382538520332	-0.282281	0.189923206648099	0.43763294933409	-0.584883	0.00359645110845356	0.026951774406350	Sugar (and other) transporter
TRINITY_DN100001_c1_g1_i1.p1	0.323333	0	0.12	NA	NA	NA	NA	NA	NA	NA	NA	NA
TRINITY_DN100009_c0_g1_i1.p1	0	0.28	0.27	NA	NA	NA	NA	NA	NA	NA	NA	NA	Belongs to the class I-like SAM-binding methyltransferase superfamily. C5-methyltransferase family
TRINITY_DN10000_c1_g1_i1.p1	1.61333	0.846667	0.406667	NA	NA	NA	NA	NA	NA	NA	NA	NA	Belongs to the glycosyltransferase 2 family
TRINITY_DN100014_c0_g1_i2.p2	0.18	0.253333	0.17	NA	NA	NA	NA	NA	NA	NA	NA	NA	Ubiquitin exists either covalently attached to another protein, or free (unanchored). When covalently bound, it is conjugated to target proteins via an isopeptide bond either as a monomer (monoubiquitin), a polymer linked via different Lys residues of the ubiquitin (polyubiquitin chains) or a linear polymer linked via the initiator Met of the ubiquitin (linear polyubiquitin chains). Polyubiquitin…
TRINITY_DN100015_c0_g1_i3.p1	0	0.343333	0.973333	NA	NA	NA	NA	NA	NA	NA	NA	NA	Belongs to the MCM family
TRINITY_DN10001_c0_g1_i1.p2	7.06	2.97	11.0233	-0.77229	0.591587160435101	0.87219788337968	1.95933788752566	0.0710824802169634	0.23595590192424	1.20222080308111	0.337539709630400	0.59759860822886
TRINITY_DN10001_c1_g2_i2.p1	11.97	2.07	16.94	-2.57845	0.142351426926168	0.48541520738676	3.62645941317802	0.00481987531435389	0.036442333923432	1.00645823206236	0.257917752422975	0.51279406864736
TRINITY_DN100020_c0_g1_i2.p1	2.19	2.83	2.15333	0.475001667051511	0.736444186110439	0.93015158292218	-0.141336	0.911523676892560	0.96665726703079	0.343958118104013	0.812671418881014	0.92152135546038	Pheophorbide a oxygenase
TRINITY_DN100022_c0_g1_i2.p1	0.146667	0	0.506667	NA	NA	NA	NA	NA	NA	NA	NA	NA
TRINITY_DN100024_c0_g1_i1.p1	8.26667	8.19667	5.77667	0.0791977337427434	0.878299722516312	0.97498723376994	-0.352621	0.541475842403120	0.77415981337735	-0.261607	0.680455233290513	0.85204643129279	Protein PAT1 homolog
TRINITY_DN100027_c0_g1_i1.p1	2.57667	2.35333	1.00667	-0.143087	0.874276402055898	0.97342717162897	-1.03623	0.321211134107863	0.59261113189029	-1.17147	0.285444416160449	0.54321439850292
TRINITY_DN100028_c0_g1_i2.p2	9.09333	10.6233	19.11	0.464823940310671	0.798612557676800	0.95072243955228	1.31291506602519	0.309354540146956	0.58039020568242	1.78576199425467	0.170981323318047	0.40085896712860	Protein of unknown function, DUF393
TRINITY_DN100030_c0_g1_i1.p1	0	0	1.52667	NA	NA	NA	NA	NA	NA	NA	NA	NA
TRINITY_DN100034_c0_g1_i2.p1	0	0	0.31	NA	NA	NA	NA	NA	NA	NA	NA	NA
TRINITY_DN100035_c0_g1_i11.p1	3.49667	3.08	0.85	-0.0792713	0.945344934757524	0.98930163915862	-1.74724	0.243883371654922	0.50807628136902	-1.84066	0.0734230862646107	0.23259490361585	Mitochondrial transcription termination factor family protein
TRINITY_DN100035_c1_g1_i1.p1	2.05667	2.20333	1.16333	0.166582872338324	0.860981690361489	0.97023244808436	-0.669862	0.611793438468199	0.81916769034274	-0.492574	0.695639405809453	0.86141127473930	mTERF
TRINITY_DN100035_c2_g1_i1.p1	0	0	0	NA	NA	NA	NA	NA	NA	NA	NA	NA	Mitochondrial transcription termination factor family protein
TRINITY_DN100039_c0_g1_i1.p2	6.11333	3.98	3.05333	-0.473441	0.501600017012356	0.82549829078455	-0.221463	0.812408673151762	0.92528744415854	-0.6865	0.443159429080081	0.69218670474709	zinc-RING finger domain
TRINITY_DN100039_c0_g2_i1.p2	0	0	0	NA	NA	NA	NA	NA	NA	NA	NA	NA
TRINITY_DN100039_c0_g3_i1.p2	1.96333	0	0	NA	NA	NA	NA	NA	NA	NA	NA	NA	RING-type zinc-finger
TRINITY_DN10003_c0_g1_i10.p1	32.0267	47.3533	22.9267	0.624587739098562	0.0172231987193245	0.15168449969372	-0.833312	0.00640204913513901	0.044688041327482	-0.198379	0.515665771636291	0.74766057640038	Mitochondrial import inner membrane translocase subunit
TRINITY_DN100044_c0_g1_i1.p2	71.8667	115.617	135.61	1.26493765392589	0.0237857065221504	0.18362757652856	0.412537428149873	0.392340775642708	0.65759647376800	1.68316091485160	9.26489901527774e-07	2.63164123246716e-0	Belongs to the heat shock protein 70 family
TRINITY_DN100044_c2_g1_i1.p1	1.18	1.95	0.683333	0.729931501048009	0.494499280550741	0.82119435494077	-1.48858	0.218913797425400	0.47601369780364	-0.749375	0.501497608712503	0.73703544259137	Belongs to the heat shock protein 70 family
TRINITY_DN100045_c0_g1_i1.p1	1.90667	0	0.513333	NA	NA	NA	NA	NA	NA	NA	NA	NA
TRINITY_DN100046_c0_g1_i1.p1	0	0.38	0	NA	NA	NA	NA	NA	NA	NA	NA	NA
TRINITY_DN10004_c0_g1_i6.p1	9.96667	11.8367	9.79333	0.262504426479941	0.519682122807591	0.83832424390792	-0.108943	0.793526943681755	0.91745329184034	0.163628357935809	0.536465919180091	0.76250137141117	Cation efflux family
TRINITY_DN10004_c0_g2_i1.p1	0.536667	2.84667	2.74667	2.40017029039393	0.0468907971849604	0.27176964269528	0.159240149086008	0.873935366452431	0.95060955553978	2.57683456546259	0.00545478763504264	0.036941680331995	Cation efflux family
TRINITY_DN10004_c1_g1_i2.p1	0	0	0.426667	NA	NA	NA	NA	NA	NA	NA	NA	NA
TRINITY_DN10004_c1_g2_i1.p1	54.07	45.4133	69.0667	-0.2153	0.397376404224257	0.75837339300960	0.799452762752345	0.0123533054516987	0.071669963719384	0.593945114699902	0.0481833476930633	0.17571752357121	Stores iron in a soluble, non-toxic, readily available form. Important for iron homeostasis. Iron is taken up in the ferrous form and deposited as ferric hydroxides after oxidation
TRINITY_DN100052_c0_g1_i1.p1	3.76667	3.85667	2.45333	0.0964733884242500	0.911126398855551	0.98144051786699	-0.46061	0.703050655722299	0.87150885373120	-0.357994	0.784493685306875	0.90841560727447
TRINITY_DN100058_c0_g1_i2.p4	1.92667	2.60333	1.88333	1.30283763262341	0.499308627225036	Na	-0.526973	0.786042591682298	0.91375865330853	NA	NA	NA
TRINITY_DN100058_c0_g2_i1.p1	9.71667	3.22333	1.89	-1.49585	0.123689915250536	0.45265175058378	-0.608912	0.423637586054457	0.68477787376040	-2.09173	0.0541931751809959	0.18977693935075	-
TRINITY_DN100058_c1_g2_i1.p1	0	0	0	NA	NA	NA	NA	NA	NA	NA	NA	NA	-
TRINITY_DN100058_c2_g2_i1.p1	0	0	0	NA	NA	NA	NA	NA	NA	NA	NA	NA
TRINITY_DN100058_c3_g1_i2.p1	0.283333	0.786667	1.04	1.41621862876001	0.342511369120388	0.71715321668865	0.561773949993520	0.623528243404418	0.82640401229210	1.98191043458715	0.201696182406897	0.44372256000685	-
TRINITY_DN100059_c0_g1_i1.p2	0	0	0	NA	NA	NA	NA	NA	NA	NA	NA	NA
TRINITY_DN10005_c0_g1_i10.p1	7.50667	4.35	8.6	-0.801954	0.00416760836670159	0.062977343151132	1.15970069828963	6.32186021321789e-05	0.0011915296724758	0.367884642341975	0.134730606392876	0.34526858742561	-
TRINITY_DN10005_c1_g2_i2.p1	1.14667	0.533333	1.83	-1.05218	0.244001046752546	0.62337702367892	1.92795305720755	0.00266234010012968	0.023535716228986	0.876950693274295	0.212229775119581	0.45724143142412	Belongs to the TRAFAC class myosin-kinesin ATPase superfamily. Kinesin family
TRINITY_DN100063_c0_g1_i1.p1	0	1.38333	1.91333	NA	NA	NA	NA	NA	NA	NA	NA	NA	-
TRINITY_DN100065_c0_g1_i1.p2	0	0.826667	0.213333	NA	NA	NA	NA	NA	NA	NA	NA	NA
TRINITY_DN10006_c0_g1_i6.p1	72.8333	49.8	23.8567	-0.540202	0.348799216825282	0.72137457327538	-0.873223	0.113335129656914	0.31777586883131	-1.40297	0.000171008037031149	0.0023629329964680	Non-specific serine threonine protein kinase
TRINITY_DN100077_c0_g1_i2.p1	25.0733	19.6833	8.16667	0.322071765991788	0.712851485596701	0.92125050792126	-1.24154	0.229507334390730	0.48992352161374	-0.910183	0.283338137410454	0.54119581277916
TRINITY_DN100079_c1_g1_i3.p2	2.16333	5.89	5.07	1.82517999265689	0.133400677223489	0.47069367444161	-0.167456	0.890878503862963	0.95774496292424	1.66723157795095	0.164876173646363	0.39167266162326	DNA-dependent RNA polymerase catalyzes the transcription of DNA into RNA using the four ribonucleoside triphosphates as substrates
TRINITY_DN10007_c0_g1_i1.p1	11.7267	22.9533	50.7667	1.05490718084071	0.00188615122786254	0.037008786664644	1.34559789685803	5.49510709736628e-08	2.69144450494950e-0	2.41104605885696	1.23138050615200e-19	2.40518816524278e-1	RimM N-terminal domain
TRINITY_DN10007_c0_g3_i1.p1	0.476667	0.393333	1.50667	-0.29171	0.846026078431985	Na	2.16316390955044	0.0564386781753852	0.20352153524824	1.88629773897700	0.0760117687429305	0.23767338177496
TRINITY_DN100082_c0_g1_i1.p1	0.283333	0.526667	0.146667	NA	NA	NA	NA	NA	NA	NA	NA	NA
TRINITY_DN100085_c0_g1_i1.p1	1.64	0.226667	0.286667	NA	NA	NA	NA	NA	NA	NA	NA	NA
TRINITY_DN100087_c0_g1_i3.p1	0.45	1.48	0.633333	1.74447862008955	0.0818179591130995	0.36427505130047	-1.09258	0.384327003226982	0.65002404600960	0.660974546232924	0.663838794284942	0.84311900956933
TRINITY_DN10008_c0_g1_i16.p1	47.91	70.9633	8.68	0.548172786819201	0.102982978194818	0.41056725845592	-2.83526	1.33588389195085e-10	1.20051119386669e-0	-2.27614	4.08915658170100e-10	2.38623262486387e-0	Protein phosphatase 2C
TRINITY_DN100094_c0_g1_i1.p1	3.06333	4.03667	2.58667	0.967654193021372	0.503222041677977	0.82650280850666	-0.351331	0.804816390520115	0.92233122257466	0.624378993058405	0.742951044626447	0.88699649399944	Membrane protein of ER
TRINITY_DN100096_c0_g1_i18.p1	15.8033	18.1233	11.2867	0.267523489457379	0.481555078067161	0.81466925287523	-0.464069	0.267148943646472	0.53534483224590	-0.18526	0.629359179414222	0.82310228465856	Cyclic phosphodiesterase-like
TRINITY_DN100098_c0_g1_i2.p1	0	0	0	NA	NA	NA	NA	NA	NA	NA	NA	NA
TRINITY_DN10009_c0_g1_i9.p1	65.2667	61.99	66.4333	-0.0735009	0.762241513036896	0.93778230096787	0.272763387417944	0.185722498086385	0.43162663266413	0.208885770803111	0.333930417033572	0.59370289236634	Anaphase-promoting complex subunit 4 WD40 domain
TRINITY_DN1000_c1_g1_i1.p1	86.21	151.243	77.1033	0.788817036805422	0.0323321818836643	0.22055977732313	-0.776154	0.0721338676461152	0.23818243498750	0.0231402551592990	0.944608079707936	0.97878561052329	Belongs to the peptidase A1 family
TRINITY_DN100104_c0_g1_i4.p1	33.68	33.7733	61.6167	0.294763143248697	0.529841767906166	0.84279125295112	1.03798975360992	0.0177008557709850	0.092927675461349	1.34107577723532	0.000155011950977139	0.0021773605412558	response to light intensity
TRINITY_DN100117_c0_g1_i1.p1	0	0.683333	0	NA	NA	NA	NA	NA	NA	NA	NA	NA
TRINITY_DN10011_c0_g1_i14.p1	160.83	64.5267	49.65	-1.28973	2.96265547651657e-05	0.0015789430038445	-0.208003	0.432177887911648	0.69166819537156	-1.48789	1.10513803416710e-08	5.00464127616128e-0	Nitronate monooxygenase
TRINITY_DN100129_c0_g1_i1.p1	0	0.476667	0.32	NA	NA	NA	NA	NA	NA	NA	NA	NA
TRINITY_DN10012_c0_g1_i10.p1	125.473	140.477	93.2067	0.379946923266480	0.216924089018793	0.59234740140274	-0.268769	0.401735573327998	0.66611585351515	0.120386698691790	0.747481471078102	0.88887309254608	Glutamate-gated receptor that probably acts as non- selective cation channel
TRINITY_DN100136_c0_g1_i1.p2	0.563333	0.346667	0.966667	NA	NA	NA	1.73564311500340	0.399643071151238	Na	1.04398070678191	0.515995719116035	0.74788458829427	Protein of unknown function, DUF538
TRINITY_DN100141_c0_g1_i1.p1	19.51	25.78	10.81	0.585193157514292	0.418600986102635	0.77289896571728	-0.86384	0.298797017682960	0.56867865695310	-0.268071	0.741517453241070	0.88643115476460	Jasmonate O-methyltransferase
TRINITY_DN10014_c0_g1_i10.p1	35.2967	29.5533	18.1633	-0.252759	0.374571748645993	0.74108631118407	-0.535307	0.0227125506097743	0.11088252462098	-0.778594	0.000842844079325269	0.0087459056272223	Protein SCAI
TRINITY_DN100152_c0_g1_i1.p1	1.96333	0.226667	1.22333	NA	NA	NA	NA	NA	NA	-0.236502	0.889612293253045	Na	source UniProtKB
TRINITY_DN100154_c0_g1_i1.p1	1.42	2.42667	0.903333	0.748517831951030	0.375327063501863	0.74169959116375	-1.2768	0.138698294255321	0.36066917099530	-0.51867	0.378564267869102	0.63619691783027	No apical meristem (NAM) protein
TRINITY_DN100154_c0_g2_i1.p1	0.173333	0	0.553333	NA	NA	NA	NA	NA	NA	NA	NA	NA
TRINITY_DN100158_c0_g1_i6.p1	7.80667	5.8	3.48	-0.395879	0.362071613243599	0.73169399452132	-0.545036	0.237786113459379	0.50062195273590	-0.930036	0.0385518524442522	0.15046617662245	Homeodomain
TRINITY_DN100164_c0_g1_i1.p1	0	0	0.3	NA	NA	NA	NA	NA	NA	NA	NA	NA
TRINITY_DN100164_c1_g1_i1.p1	4.20667	0.986667	0.55	-1.90863	0.184236901727110	Na	NA	NA	NA	-2.41779	0.136803674995828	Na
TRINITY_DN100169_c0_g2_i1.p1	0.603333	0	0	NA	NA	NA	NA	NA	NA	NA	NA	NA	ABC transporter
TRINITY_DN10016_c0_g1_i1.p1	4.49	5.88	6.40667	0.989222774513955	0.470633175685551	0.80764837277339	0.108795939628727	0.931896377108832	0.97419122024539	1.10693057653453	0.269266993039199	0.52612316736634	Belongs to the protein kinase superfamily. Ser Thr protein kinase family
TRINITY_DN100170_c0_g1_i1.p1	0	0	0.583333	NA	NA	NA	NA	NA	NA	NA	NA	NA	Extensin-like protein C-terminus
TRINITY_DN100175_c0_g1_i1.p2	0	0	1.47333	NA	NA	NA	NA	NA	NA	NA	NA	NA	UDP-glucoronosyl and UDP-glucosyl transferase
TRINITY_DN100176_c1_g1_i1.p1	0	0.383333	0.333333	NA	NA	NA	NA	NA	NA	NA	NA	NA	gag-polypeptide of LTR copia-type
TRINITY_DN100178_c0_g1_i1.p1	2.31	8.25333	6.48	2.22796486643304	0.154390602862046	0.50566771901009	0.0529027794598417	0.971637191629482	0.98987738102942	2.28251164093918	0.252819915726112	0.50692278357153	Subunit ChlI of Mg-chelatase
TRINITY_DN100179_c0_g1_i1.p1	0	0.186667	0	NA	NA	NA	NA	NA	NA	NA	NA	NA
TRINITY_DN100183_c0_g1_i1.p1	0	0	0	NA	NA	NA	NA	NA	NA	NA	NA	NA
TRINITY_DN100186_c0_g1_i1.p1	0	0	0	NA	NA	NA	NA	NA	NA	NA	NA	NA	-
TRINITY_DN100190_c0_g1_i1.p1	8.42667	8.27667	4.98	0.263292648993932	0.813214065272460	0.95572024039578	-0.234846	0.841602317109765	0.93721380952621	0.0447050906857341	0.972389477721663	0.98942110785042
TRINITY_DN100193_c0_g1_i1.p1	0	0	0.686667	NA	NA	NA	NA	NA	NA	NA	NA	NA	Protein kinase domain
TRINITY_DN100194_c0_g1_i1.p1	0.916667	4.04	5.24333	2.43141508998115	0.149681161211201	Na	0.622287901333409	0.565331076156965	0.78984778950819	3.06457686632927	0.0510409855336724	0.18290864388039	-
TRINITY_DN100195_c0_g1_i1.p1	0.166667	2.36333	0.743333	3.42189566645632	0.0934651361585110	Na	-1.3983	0.410992588014001	0.67401202679627	NA	NA	NA	Protein of unknown function (DUF295)
TRINITY_DN100199_c0_g1_i1.p1	0	0	0	NA	NA	NA	NA	NA	NA	NA	NA	NA
TRINITY_DN10019_c0_g1_i1.p1	9.10667	1.75	4.02	-2.0339	0.0644202109214422	0.32087630949262	1.24696743777206	0.302271503002529	0.57256347599671	-0.773681	0.315314854549822	0.57553467051108	EF-hand domain
TRINITY_DN10019_c0_g2_i3.p1	11.3067	17.8967	11.8667	0.709784245445516	0.120079322628732	0.44515840137953	-0.40895	0.251988968088518	0.51737417764458	0.309944454824934	0.433847365646327	0.68508415428230	Putative small multi-drug export protein
TRINITY_DN1001_c0_g1_i14.p1	391.67	582.343	839.807	0.607454628991466	0.00911608320266559	0.10243621879274	0.713288544634298	0.00144281989953815	0.014880426128072	1.33112502199793	2.00689553115210e-09	1.04191494070174e-0	40S ribosomal protein S6
TRINITY_DN1001_c0_g2_i1.p1	1.37333	11.35	23.8567	3.19677882755573	0.000189067953050194	0.0067303861485417	1.25367349501980	0.0173135992422121	0.091478876313380	4.48209210328320	6.42532387720328e-13	5.83475770540208e-1	40S ribosomal protein S6
TRINITY_DN100200_c0_g1_i2.p1	0.813333	1.21667	5.68	NA	NA	NA	2.07257898059400	0.290424186213592	0.56038392242018	3.56565670770561	0.0678928782165449	Na
TRINITY_DN100202_c0_g1_i1.p1	0	0	0	NA	NA	NA	NA	NA	NA	NA	NA	NA
TRINITY_DN100205_c1_g1_i1.p1	0.806667	0	0.396667	NA	NA	NA	NA	NA	NA	NA	NA	NA	-
TRINITY_DN100210_c0_g3_i1.p1	2.29333	0.33	0.763333	NA	NA	NA	NA	NA	NA	NA	NA	NA
TRINITY_DN100210_c1_g1_i1.p1	0	0	0	NA	NA	NA	NA	NA	NA	NA	NA	NA
TRINITY_DN100212_c0_g1_i2.p2	0	0	0.466667	NA	NA	NA	NA	NA	NA	NA	NA	NA
TRINITY_DN100215_c0_g1_i2.p2	0	0	0	NA	NA	NA	NA	NA	NA	NA	NA	NA
TRINITY_DN100216_c0_g1_i1.p1	0	0.366667	0	NA	NA	NA	NA	NA	NA	NA	NA	NA	-
TRINITY_DN100216_c1_g1_i1.p1	0	0	0	NA	NA	NA	NA	NA	NA	NA	NA	NA	Belongs to the glutamate-gated ion channel (TC 1.A.10.1) family
TRINITY_DN10021_c0_g1_i3.p1	17.62	12.5433	13.2733	-0.432093	0.355576476445744	0.72666157122274	0.279513772011360	0.554166764969255	0.78217650502811	-0.141498	0.741201252465933	0.88643115476460	Acyltransferase
TRINITY_DN10022_c0_g1_i13.p1	39.76	40.2367	31.4233	0.000582053642401186	0.997972880888955	0.99946771776659	-0.19066	0.415171275034826	0.67744986624672	-0.180001	0.190125081167914	0.42763065772964	YT521-B-like domain
TRINITY_DN100230_c0_g1_i1.p1	0	0	0.703333	NA	NA	NA	NA	NA	NA	NA	NA	NA	Ribonuclease H protein
TRINITY_DN100232_c0_g1_i2.p1	6.35	6.58667	3.11667	0.572846271908122	0.649456744374213	0.89652765266525	-0.946417	0.581643212426883	0.80060685413433	-0.371098	0.773881607916741	0.90303633859458	Belongs to the glycosyl hydrolase 13 family
TRINITY_DN100235_c0_g1_i2.p1	9.56667	0	23.1567	-4.70493	0.0208420519422019	Na	6.67928569177183	5.28107452754406e-06	0.00014644385297800	2.00274072201211	0.00653813692395448	0.042219009385028	Disease resistance protein RPP13
TRINITY_DN100236_c0_g1_i1.p1	8.16	3.94333	1.07333	-0.715821	0.428927339255005	0.77993326879352	-1.68757	0.209507987461708	0.46434837808794	-2.39589	0.0362051564581988	0.14414391996252	regulation of peroxisome size
TRINITY_DN100238_c0_g1_i1.p1	0	0	0	NA	NA	NA	NA	NA	NA	NA	NA	NA
TRINITY_DN100242_c0_g1_i2.p1	0	0	0.966667	NA	NA	NA	6.57819544258058	8.20677697484061e-06	0.00021388651061748	6.58341889096021	4.66716242721845e-06	0.00010834205202163	source UniProtKB
TRINITY_DN10024_c0_g2_i1.p1	20.54	9.05667	14.6033	-1.05976	0.0342725173923399	0.22783040677932	0.935168488742785	0.0803621085083112	0.25530792525036	-0.114996	0.779732494264992	0.90573908518066	Chromatin structure-remodeling complex protein
TRINITY_DN100252_c0_g2_i2.p2	4.66333	0.893333	1.46667	-1.98771	0.188237753049252	0.55589203583976	NA	NA	NA	-1.19164	0.330957173994407	0.59126339292184	oxidoreductase czcO-like protein
TRINITY_DN100252_c0_g3_i2.p1	2.88	2.04667	0.916667	-0.518544	0.252664015103475	0.63278054324630	-0.96661	0.100568152577503	0.29366980263251	-1.47507	0.00519140477718474	0.035595748135098	Belongs to the PI3 PI4-kinase family
TRINITY_DN100252_c1_g1_i1.p1	0.273333	0.173333	0	NA	NA	NA	NA	NA	NA	NA	NA	NA	oxidoreductase czcO-like protein
TRINITY_DN100252_c2_g1_i1.p1	0	0.143333	0.333333	NA	NA	NA	NA	NA	NA	NA	NA	NA
TRINITY_DN100255_c0_g1_i1.p2	1.02667	0.143333	0.99	NA	NA	NA	NA	NA	NA	0.322879765787972	0.807750824366074	Na
TRINITY_DN100257_c0_g1_i6.p1	3.29	1.25	1.61333	-1.38043	0.0382126464077766	0.24262333512244	0.549754164510727	0.497970824561423	0.74177567606587	-0.826815	0.139066212778750	0.35180129219690	EamA-like transporter family
TRINITY_DN100257_c1_g1_i7.p1	4.11333	2.09333	2.20333	-0.848727	0.289102782197630	0.67148707143267	0.215906719292642	0.822702435847716	0.92960101149747	-0.627064	0.400945754062803	0.65598360072208	Belongs to the protein kinase superfamily. Ser Thr protein kinase family
TRINITY_DN100259_c0_g1_i1.p2	1.98333	0	0	NA	NA	NA	NA	NA	NA	NA	NA	NA	E3 ubiquitin-protein ligase
TRINITY_DN10025_c0_g1_i3.p1	1.72333	1.49	1.14333	0.0424843758920328	0.976171151983422	Na	-0.215913	0.900587475496563	Na	-0.174998	0.908573061501640	Na	belongs to the protein kinase superfamily
TRINITY_DN100261_c0_g1_i1.p1	2.75667	3.43	3.21667	0.351668593370565	0.567788710584040	0.86178864074493	0.104711772884691	0.868762610163231	0.94830271847732	0.466005681167812	0.446944024513834	0.69541195938499	Protein FAR1-RELATED SEQUENCE
TRINITY_DN100263_c0_g1_i4.p1	2.88333	0.943333	1.93667	-1.59077	0.338162466243893	0.71361798752608	1.25648294786817	0.469682605914987	0.72115807468273	-0.323044	0.850254396392989	0.93890040985829	Serine threonine-protein kinase
TRINITY_DN100265_c0_g1_i1.p1	0	0	0.56	NA	NA	NA	NA	NA	NA	NA	NA	NA	Belongs to the glutamate-gated ion channel (TC 1.A.10.1) family
TRINITY_DN100266_c0_g1_i1.p2	0	0.66	3.19	NA	NA	NA	NA	NA	NA	NA	NA	NA
TRINITY_DN10026_c0_g1_i4.p1	8.46	7.81	8.82	-0.145274	0.418289074374960	0.77279324928994	0.344831417256105	0.0455406417330322	0.17735109517241	0.209403736920561	0.115841290693427	0.31255530898574	S phase cyclin A-associated protein in the endoplasmic reticulum
TRINITY_DN100272_c0_g1_i2.p1	0.5	0.336667	0.666667	NA	NA	NA	NA	NA	NA	NA	NA	NA
TRINITY_DN100273_c0_g1_i1.p1	3.64333	1.81	2.03333	-0.735747	0.564551048676075	0.85967571358775	0.234194758575952	0.878665116903409	0.95236677723915	-0.486598	0.624014607654008	0.82001625090200	source UniProtKB
TRINITY_DN10027_c0_g1_i10.p1	11.82	12.34	12.4033	0.0649104723923400	0.823102215039818	0.95925739975888	0.190680393108504	0.604990005361134	0.81484417052907	0.267475447867193	0.501129569243547	0.73679783080855	Nuclear transport factor 2 (NTF2) domain
TRINITY_DN100282_c0_g1_i1.p1	0.1	0.3	0	NA	NA	NA	NA	NA	NA	NA	NA	NA
TRINITY_DN100288_c0_g1_i1.p1	2.70667	5.78667	2.11667	1.33765306174376	0.151218060784849	0.50044367529485	-1.32807	0.190349522439171	0.43823729104304	0.0201675248938125	0.985274528429681	0.99439993109325
TRINITY_DN10028_c0_g1_i1.p1	21.96	19.5233	14.2433	-0.187238	0.299796690810429	0.68134741045755	-0.286454	0.183082640375536	0.42787074333579	-0.463082	0.0259281980809890	0.11382154590600	Rab3 GTPase-activating protein catalytic subunit
TRINITY_DN100292_c0_g1_i1.p1	0.773333	0.346667	0.716667	NA	NA	NA	NA	NA	NA	0.124320410433830	0.927702032191144	0.97268242023842	-
TRINITY_DN100292_c0_g2_i1.p1	1.13667	0.573333	0.17	NA	NA	NA	NA	NA	NA	NA	NA	NA
TRINITY_DN100298_c0_g1_i3.p1	1.77333	7.32667	16.9733	2.21267999811654	0.0201773957563780	0.16668423318107	1.37937988116102	0.00104531716588439	0.011574544816009	3.59866823327170	6.70953275191718e-07	1.96989293688023e-0	-
TRINITY_DN10029_c0_g1_i11.p1	7.93333	5.14667	5.81	-0.619284	0.0773798503823526	0.35301521615548	0.354884744635779	0.311673285842995	0.58305047919425	-0.254358	0.486031345733944	0.72589290058922	Putative lipopolysaccharide-modifying enzyme.
TRINITY_DN1002_c0_g1_i1.p1	82.5067	66.3267	46.09	-0.294594	0.376096226453662	0.74252732126221	-0.361588	0.313678366719312	0.58540930704862	-0.646165	0.0411428392933797	0.15760764540146	GDSL-like Lipase/Acylhydrolase
TRINITY_DN1002_c0_g2_i1.p1	5.08	4.85	4.72	-0.108959	0.886402155396147	0.97661498601621	0.152472456073429	0.837828738241506	0.93551269400384	0.0575330053924472	0.909226830578036	0.96516662860789	GDSL-like Lipase/Acylhydrolase
TRINITY_DN1002_c0_g3_i2.p1	33.06	36.3033	26.9867	0.121742364249408	0.539439954610145	0.84761032180840	-0.257158	0.229009403305403	0.48912605273875	-0.125421	0.539343639620020	0.76457607236797	GDSL-like Lipase/Acylhydrolase
TRINITY_DN100304_c0_g1_i1.p1	0	0	0	NA	NA	NA	NA	NA	NA	NA	NA	NA
TRINITY_DN100305_c0_g1_i6.p1	0.393333	0.473333	1.14	NA	NA	NA	1.40831411353048	0.392083120187395	0.65735854512155	1.74040639287893	0.296672947432345	0.55597999239618
TRINITY_DN100305_c0_g3_i1.p2	0	0	0	NA	NA	NA	NA	NA	NA	NA	NA	NA
TRINITY_DN100309_c0_g1_i3.p1	26.91	16.64	21.9867	-0.630203	0.199368785520061	0.56953960886774	0.606808848199845	0.324973013654571	0.59631361299888	-0.0129692	0.983464546905000	0.99363878144775	Belongs to the cytochrome P450 family
TRINITY_DN10030_c0_g1_i10.p1	169.267	54.2567	17.9767	-1.58669	5.53468121601478e-13	2.36787879950841e-1	-1.41726	2.71572563239892e-08	1.45867557234334e-0	-2.99461	1.44539225565110e-43	1.22647456630749e-4	zinc finger
TRINITY_DN100311_c0_g1_i2.p1	0.613333	0.22	0.36	-1.43497	0.301278736358556	0.68247990443060	0.863499775117719	0.665095767554579	Na	-0.581704	0.662453009771130	0.84248693998695	gag-polypeptide of LTR copia-type
TRINITY_DN100311_c0_g2_i2.p1	0.276667	0.476667	0.41	0.798233705204812	0.611929060353012	Na	-0.0694348	0.971738469424141	0.98987738102942	0.729046697105980	0.651457128886381	0.83590635898367	Reverse transcriptase (RNA-dependent DNA polymerase)
TRINITY_DN100311_c0_g3_i1.p1	0	0	0	NA	NA	NA	NA	NA	NA	NA	NA	NA
TRINITY_DN100311_c0_g4_i1.p1	1.03667	0.593333	0.996667	-0.560435	0.737922621224700	Na	0.850660542292419	0.588291325101541	Na	0.303422278276346	0.812696276873986	0.92152547929432	Domain of unknown function (DUF4283)
TRINITY_DN100313_c0_g1_i16.p2	0	0	0.71	NA	NA	NA	NA	NA	NA	NA	NA	NA
TRINITY_DN100313_c0_g2_i1.p1	1.58333	0	0.223333	NA	NA	NA	NA	NA	NA	NA	NA	NA
TRINITY_DN100314_c0_g1_i1.p1	5.32	9.79333	2.54	1.05109734024610	0.328735637276062	0.70740953192401	-1.538	0.168402563180816	0.40687472432847	-0.477448	0.713817245148067	0.87118658900071	belongs to the protein kinase superfamily
TRINITY_DN100317_c0_g1_i1.p1	0	0	0	NA	NA	NA	NA	NA	NA	NA	NA	NA
TRINITY_DN10031_c0_g1_i3.p1	4.25667	2.86667	4.07333	-0.557282	0.310085909487673	0.69035788299143	0.679745840761611	0.133184588600566	0.35155176303434	0.133569387137341	0.778559563049994	0.90518916314085	-
TRINITY_DN10031_c0_g2_i1.p1	8.40333	10.8133	7.99	0.397586257823252	0.359688866940962	0.72997523422655	-0.2482	0.577119639592451	0.79754175861964	0.159699798249238	0.724559420002915	0.87676537497100	-
TRINITY_DN10031_c0_g3_i1.p1	6.22667	4.28667	3.85	-0.534324	0.150727251761011	0.49949842184691	0.0107400014834202	0.983936166573021	0.99443206922991	-0.509998	0.333926227394834	0.59370289236634	-
TRINITY_DN10031_c0_g4_i1.p2	7.05333	6.73	4.89667	0.190107551010789	0.794622910040418	0.94900120787550	-0.311676	0.688388882597292	0.86335555563407	-0.114076	0.873838378207361	0.94965119976888	-
TRINITY_DN100326_c0_g1_i1.p1	35.22	53.2733	15.9967	0.958363516911610	0.0366944599110336	0.23654585969466	-1.49049	0.00364183044575213	0.029757327902379	-0.521351	0.363832632931928	0.62297515896249	Homeobox associated leucine zipper
TRINITY_DN10032_c0_g1_i18.p1	0.906667	4.55	2.30333	2.24678624499799	0.000129978031919549	0.0050451115115640	-0.819632	0.405828510832366	0.66951975533970	1.42928042402499	0.226729815846442	0.47438092894017	Belongs to the cullin family
TRINITY_DN100335_c0_g1_i1.p1	0.23	2.14	0.936667	3.40798508239022	0.0489423033623161	0.27782876502683	-0.928854	0.427009923841784	0.68757795206341	2.47513996852813	0.202594288346859	Na	source UniProtKB
TRINITY_DN10033_c0_g1_i20.p1	16.49	16.3833	9.8	-0.0134456	0.967028421649327	0.99401092225090	-0.57942	0.0756450300992174	0.24532460005666	-0.584813	0.00115377356488604	0.011185703969295	Nucleotide-diphospho-sugar transferase
TRINITY_DN100344_c0_g1_i1.p1	3.59333	0.713333	2.64667	-2.17168	0.108707237811220	0.42322129077063	2.07805619630924	0.134108836185832	0.35300663970242	-0.0842529	0.921274300310270	0.97017576209228	-
TRINITY_DN10034_c0_g1_i4.p1	8.90667	11.3967	15.1733	0.358051523834997	0.382790671434830	0.74801698713629	0.598780304455351	0.0477364682244646	0.18261065057154	0.968134773757827	0.00423918396172149	0.030496789582024	-
TRINITY_DN100351_c0_g1_i1.p1	0	0.413333	0.326667	NA	NA	NA	NA	NA	NA	NA	NA	NA	transposition, RNA-mediated
TRINITY_DN100352_c0_g1_i1.p1	0.586667	1.13333	0.49	1.00307740727734	0.312664980188978	0.69262419388319	-1.04015	0.271541484688437	0.54052484732398	-0.0258709	0.981356419046409	0.99296249914499	NB-ARC domain
TRINITY_DN10035_c0_g4_i1.p1	0.406667	3.68667	2.46	3.39856918281502	0.0881564719302839	0.37931805297650	-0.455419	0.789597533672447	0.91547695818440	2.95658188405302	0.179005805683980	0.41213057147978
TRINITY_DN100364_c0_g1_i2.p2	2.77	6.29667	3.76667	1.31928410264917	0.336622582335539	0.71216325697173	-0.46562	0.650295183098945	0.84229187263047	0.865752186455254	0.488518649532493	0.72776643333589	-
TRINITY_DN100365_c0_g1_i1.p1	0	0	0	NA	NA	NA	NA	NA	NA	NA	NA	NA
TRINITY_DN100368_c0_g1_i1.p1	0	0	0	NA	NA	NA	NA	NA	NA	NA	NA	NA
TRINITY_DN100369_c0_g1_i1.p1	0	0.286667	0	NA	NA	NA	NA	NA	NA	NA	NA	NA	Epidermal patterning factor proteins
TRINITY_DN10036_c0_g1_i5.p1	15.5367	16.21	9.16	0.0472055321474071	0.813591935311511	0.95596232411262	-0.65705	0.00317441766898101	0.026764645201439	-0.599036	0.00151025776383365	0.013779737724976	isoform X1
TRINITY_DN100371_c0_g1_i1.p1	2.19667	2.87	7.17667	0.456419871886150	0.789067075150536	Na	1.88197440911056	0.132400690857166	0.35033257057129	2.31412122222270	0.0869564780655192	0.25903281889671	Belongs to the ABC transporter superfamily. ABCG family. PDR (TC 3.A.1.205) subfamily
TRINITY_DN100374_c0_g1_i2.p1	0.186667	0	0.526667	NA	NA	NA	NA	NA	NA	NA	NA	NA
TRINITY_DN10037_c0_g1_i7.p1	13.61	14.12	33.0867	0.0682378584998688	0.846617429921230	0.96632627952319	1.40537910693841	7.03098992045351e-06	0.00018744663117438	1.48620300252519	3.17457653139061e-14	3.40205498636252e-1	Ribosomal protein S10p/S20e
TRINITY_DN100384_c0_g1_i1.p2	0	0	0	NA	NA	NA	NA	NA	NA	NA	NA	NA
TRINITY_DN100387_c0_g1_i1.p1	9.16	5.58	5.52667	-0.493574	0.694171890540726	0.91398140067587	0.319991969548384	0.841910525764734	0.93730138960274	-0.165655	0.920551563697169	0.96984107686813	Belongs to the peptidase A1 family
TRINITY_DN100388_c0_g1_i4.p1	1.58333	1.07667	4.14333	-0.472352	0.627324195689775	0.88721102773788	2.08216093215183	0.0228246923493736	0.11120362450100	1.61732910915161	0.0571072251039404	0.19687805239143	DEAD-box ATP-dependent RNA helicase 58, chloroplastic
TRINITY_DN10038_c0_g1_i6.p1	9.29	10.9733	10.7467	0.148771959286183	0.767138859921631	0.93895821311690	0.145713820869483	0.530882684480085	0.76648107973765	0.305134914444226	0.544320621665659	0.76841159924824	protein desumoylation
TRINITY_DN100390_c0_g1_i1.p1	2.4	0	0	NA	NA	NA	NA	NA	NA	NA	NA	NA
TRINITY_DN100392_c0_g1_i1.p1	0.83	0	0	NA	NA	NA	NA	NA	NA	NA	NA	NA	Cation efflux family
TRINITY_DN100399_c0_g1_i1.p1	0.79	0.76	0.536667	NA	NA	NA	NA	NA	NA	NA	NA	NA
TRINITY_DN10039_c0_g1_i5.p1	11.76	11.4033	10.49	-0.0710881	0.780812411174896	0.94381982867152	0.0652918246803691	0.851034880164891	0.94067784641078	0.00401356502286170	0.991077402596718	0.99646868295095	Lecithin:cholesterol acyltransferase
TRINITY_DN10039_c0_g2_i1.p1	0	0.433333	0.53	NA	NA	NA	0.459860761059395	0.745242488012083	0.89363090520353	4.42148410222966	0.0340797188237936	Na	Zinc knuckle
TRINITY_DN1003_c0_g1_i51.p2	65.5767	109.397	93.15	0.839805073543080	0.0254406228123939	0.19101152207540	-0.0564437	0.879893984034442	0.95276008441483	0.793548994242109	0.00123769900415731	0.011800477568124	SnoaL-like domain
TRINITY_DN100402_c0_g1_i5.p1	0	4.9	6.76	8.69228754370809	0.0261323132530987	0.19431279790993	0.585270079607925	0.750213464413266	0.89606445281137	9.28589487866963	1.58027196947833e-10	9.79598292361294e-0	Protein kinase domain
TRINITY_DN100404_c0_g1_i1.p1	15.89	3.09	5.71667	-1.85497	0.0622063341665017	0.31477175820195	0.926641307362430	0.421933223666812	0.68344948869040	-0.922457	0.262560115415938	0.51851571407206	Protein kinase domain
TRINITY_DN100406_c0_g1_i3.p1	1.59333	0.566667	0.776667	-1.46141	0.360479154500527	0.73064123697483	0.636100353217323	0.709254295254304	0.87494266037739	-0.815109	0.636031809080407	0.82711460115596	Plant protein of unknown function
TRINITY_DN100409_c0_g1_i1.p2	9.12667	5.21333	2.09667	-0.766595	0.183687972602982	0.54984664601397	-1.15064	0.0615270282301171	0.21504600557203	-1.908	0.00325725085941809	0.025059239258968	Belongs to the UDP-glycosyltransferase family
TRINITY_DN100409_c1_g1_i1.p3	2.18	0.913333	0.953333	-1.18693	0.456018054122416	0.79799447612675	0.205977441604570	0.904513034330142	Na	-0.97632	0.589015316058016	0.79855731424577	Belongs to the UDP-glycosyltransferase family
TRINITY_DN10040_c0_g1_i5.p1	29.47	31.0467	24.9733	0.0863444505159111	0.683378648836990	0.90945969068346	-0.136392	0.529178802287759	0.76524402930379	-0.0401124	0.831250785929100	0.93031478562363	-
TRINITY_DN100412_c0_g1_i1.p1	0.21	1.20667	0.616667	NA	NA	NA	-0.859574	0.626906228450130	Na	NA	NA	NA
TRINITY_DN100413_c0_g1_i2.p1	0.916667	2.28	0.963333	1.28972779312832	0.0887418798935548	0.38067950419322	-1.05843	0.194675870878446	0.44400338900528	0.242705487968732	0.712655140518531	0.87080988137460	Metalloenzyme superfamily
TRINITY_DN10041_c0_g1_i8.p1	9.45333	5.34333	5.94667	-0.885256	0.0655306104993027	0.32357994064104	0.314440432059238	0.459237328109873	0.71283020259928	-0.562137	0.247725873933650	0.50077532370224	NB-ARC domain
TRINITY_DN10041_c1_g1_i1.p1	3.70333	1.30667	2.05	-1.42483	0.382415559403165	0.74789770180465	0.802963628825555	0.643121775050584	0.83772314083429	-0.612097	0.719024498150119	0.87376992593778	NB-ARC domain
TRINITY_DN10041_c1_g2_i1.p1	1.94	4.59667	1.13333	1.29843844765262	0.494751204213723	Na	-1.50874	0.446544506498233	0.70384510758789	NA	NA	NA	NB-ARC domain
TRINITY_DN100420_c0_g1_i1.p2	0.553333	0.516667	0.23	-0.132358	0.945733327691574	Na	NA	NA	NA	NA	NA	NA	GDSL-like Lipase/Acylhydrolase
TRINITY_DN100422_c0_g1_i1.p1	1.26	0.806667	2.06333	NA	NA	NA	NA	NA	NA	NA	NA	NA	PPR repeat
TRINITY_DN10042_c0_g1_i15.p1	1.66333	2.91	2.64333	0.880128724000072	0.361484730082794	0.73143547439746	0.0616229992034807	0.943685955734256	0.97903014243863	0.952855684532890	0.333633596935104	0.59346800891995
TRINITY_DN10042_c0_g2_i2.p1	2.26333	4.98333	2.20333	1.30300303250355	0.137078161716800	0.47618935602946	-1.04482	0.307969080803202	0.57907439422945	0.266174889800413	0.803599982284713	0.91756681114971
TRINITY_DN100434_c0_g1_i8.p1	2.68333	12.5133	12.31	2.59695205648464	0.105859995475578	0.41730904237659	0.0902244495723064	0.944974421684670	0.97953217268242	2.69400359485196	0.0239643711449394	0.10774079864789	Zinc finger, C2H2 type
TRINITY_DN100439_c0_g1_i1.p1	0.573333	0.673333	0.253333	NA	NA	NA	NA	NA	NA	NA	NA	NA
TRINITY_DN10043_c0_g1_i4.p1	1.58333	0.223333	1.81	-2.91647	0.0102892234428741	0.11048062556102	3.25717150114489	0.00172418956434407	0.016954397402765	0.345086749861959	0.673661644284733	0.84823798878750	-
TRINITY_DN10043_c0_g2_i1.p2	0.423333	0	1.29	NA	NA	NA	NA	NA	NA	NA	NA	NA
TRINITY_DN10043_c0_g3_i2.p1	10.2367	1.97333	5.42667	-1.53391	0.282231067629705	0.66382626927107	1.38647694950264	0.337488580777815	0.60848140367027	-0.133854	0.896033865834763	0.95974358881475
TRINITY_DN10043_c0_g6_i1.p1	0	0.436667	0.61	NA	NA	NA	NA	NA	NA	NA	NA	NA
TRINITY_DN100443_c1_g1_i1.p2	0	0.453333	3.94333	NA	NA	NA	NA	NA	NA	NA	NA	NA	-
TRINITY_DN100445_c0_g1_i2.p1	0.366667	0.2	0.353333	-0.858224	0.583381075663626	0.86869143600670	1.04246162826913	0.403729661646685	0.66763118144628	0.176553741596408	0.891412207463128	0.95758648942296	Control of topological states of DNA by transient breakage and subsequent rejoining of DNA strands. Topoisomerase II makes double-strand breaks
TRINITY_DN10044_c0_g1_i2.p1	16.3967	13.6667	9.80667	-0.29011	0.147005189547616	0.49319059669366	-0.307435	0.224879966217960	0.48363947647161	-0.587595	0.0149477255435273	0.077001315869677	cation:chloride symporter activity
TRINITY_DN10044_c1_g1_i5.p1	14.0867	5.22333	4.44333	-1.09395	0.285803956431048	0.66752959532450	-0.271707	0.829380182287024	0.93260906361268	-1.37368	0.0411999892895870	0.15775472741770
TRINITY_DN10044_c1_g2_i11.p1	0.543333	2.93667	0.543333	2.41242956231640	0.270218452815367	Na	-2.28815	0.306871643572249	Na	NA	NA	NA
TRINITY_DN100452_c0_g1_i1.p1	0.846667	0	0.873333	NA	NA	NA	NA	NA	NA	NA	NA	NA	-
TRINITY_DN100453_c0_g1_i3.p1	142.7	88.6967	173.34	-0.153831	0.759502358965975	0.93702990043839	1.14523526650880	0.00946311294276073	0.059307123080662	1.00654013494570	0.000684634774324369	0.0073920276499381	glutamate synthase (ferredoxin) activity
TRINITY_DN100455_c0_g1_i3.p1	3.28333	0	7.10667	NA	NA	NA	4.92741260960414	0.0116012055966826	0.068595750113409	1.73024716131137	0.181786966558651	0.41610910432239
TRINITY_DN100459_c0_g1_i3.p1	0	0	0.583333	NA	NA	NA	NA	NA	NA	NA	NA	NA
TRINITY_DN10045_c0_g1_i13.p3	106.827	112.823	71.5733	0.0827342927258158	0.808299330763171	0.95418403362918	-0.469061	0.285539900709812	0.55531168570843	-0.376148	0.320765582564270	0.58112803931333	May act as a component of the auxin efflux carrier
TRINITY_DN10045_c1_g1_i2.p1	5.04667	10.97	18.7667	1.15512705044447	0.00120096249873639	0.027030731111718	0.965161023362451	0.000524677083359832	0.0067105647775191	2.13268263160032	7.15317824108564e-11	4.75907016628321e-0	rRNA small subunit methyltransferase G
TRINITY_DN100465_c0_g1_i1.p1	1.28333	0	0.303333	NA	NA	NA	NA	NA	NA	NA	NA	NA
TRINITY_DN100471_c0_g1_i1.p2	0	0	3.55	NA	NA	NA	NA	NA	NA	NA	NA	NA	plastid fission
TRINITY_DN10047_c0_g2_i3.p1	0	1.38	2.82	4.76978789836873	0.0800667065643785	Na	1.21826166827582	0.478762792578481	0.72764599483279	5.99428562333648	0.0140186895194277	0.073749505865951	callose synthase
TRINITY_DN10047_c1_g1_i1.p1	1.46333	1.06333	0.746667	-0.321526	0.776538923116688	0.94233618268011	-0.355376	0.782747409435617	0.91202219464250	-0.67094	0.545972735215824	0.76939257955761	MORC family CW-type zinc finger protein
TRINITY_DN100480_c0_g1_i1.p1	0	0	0.793333	NA	NA	NA	NA	NA	NA	NA	NA	NA
TRINITY_DN100481_c0_g1_i1.p2	5.02333	1.26667	0.586667	-2.43221	0.214167858342079	Na	NA	NA	NA	-2.53849	0.142931018676943	0.35788759954224	UAA transporter family
TRINITY_DN100483_c0_g1_i2.p1	0.25	0.953333	0.336667	NA	NA	NA	-1.29474	0.446424856973309	Na	NA	NA	NA	Glutathione S-transferase, C-terminal domain
TRINITY_DN100483_c1_g1_i1.p1	0	0.393333	0.203333	NA	NA	NA	NA	NA	NA	NA	NA	NA	Glutathione S-transferase, C-terminal domain
TRINITY_DN100484_c0_g1_i1.p1	0	0	0	NA	NA	NA	NA	NA	NA	NA	NA	NA
TRINITY_DN100485_c0_g1_i1.p1	0.11	0	0.676667	NA	NA	NA	4.61629327515085	0.113826409459646	Na	2.83500748194718	0.157957682222609	0.38113218299107	Transferase family
TRINITY_DN100487_c0_g1_i3.p1	1.54	0.64	3.33333	NA	NA	NA	2.76959968451629	0.0886449420721136	0.27134628253482	1.62752993019316	0.194592599597581	0.43360917593397	Wall-associated receptor kinase
TRINITY_DN100489_c0_g1_i1.p1	0	0	1.01667	NA	NA	NA	NA	NA	NA	NA	NA	NA
TRINITY_DN10048_c0_g1_i2.p2	3.60333	3.3	3.51	0.199138669560333	0.854123801672288	0.96802231919458	0.263722869474315	0.793982193120635	0.91756470411622	0.473812095216248	0.632446003583812	0.82489700369161
TRINITY_DN10048_c0_g2_i4.p1	1.26	2.44667	0.963333	NA	NA	NA	NA	NA	NA	NA	NA	NA
TRINITY_DN10048_c1_g1_i2.p4	2.57667	0	0	NA	NA	NA	NA	NA	NA	NA	NA	NA
TRINITY_DN100493_c0_g1_i1.p1	0	0	0	NA	NA	NA	NA	NA	NA	NA	NA	NA
TRINITY_DN100496_c0_g1_i2.p1	1.59667	1.56333	1.25333	0.381103960560316	0.819850000612733	Na	-0.304035	0.857879566370789	Na	NA	NA	NA	zinc-binding in reverse transcriptase
TRINITY_DN100497_c0_g1_i2.p1	0.846667	0	0.9	NA	NA	NA	NA	NA	NA	NA	NA	NA	Pentacotripeptide-repeat region of PRORP
TRINITY_DN100497_c1_g1_i1.p2	1.66667	1.77	0	NA	NA	NA	NA	NA	NA	NA	NA	NA
TRINITY_DN10049_c0_g1_i9.p1	35.3367	37.41	14.04	0.0456366921286268	0.890375770885474	0.97716099215339	-1.23147	1.68951140567672e-05	0.00039811740192568	-1.17488	1.46170150450098e-05	0.00029166974392627	EamA-like transporter family
TRINITY_DN1004_c0_g1_i12.p1	118.04	165.293	414	0.505426266525377	0.0271735798180735	0.19873630744995	1.51432105349912	1.18396939525991e-07	5.22807349371505e-0	2.02934372625783	3.53078042475265e-12	2.87353342084312e-1	Belongs to the universal ribosomal protein uS9 family
TRINITY_DN100503_c0_g1_i1.p1	0.733333	1.13333	0	NA	NA	NA	NA	NA	NA	NA	NA	NA	Metal tolerance protein
TRINITY_DN100511_c0_g1_i1.p1	0.753333	1.59667	2.62	NA	NA	NA	1.19244327030707	0.406148824083606	Na	2.25459237881350	0.180454180636388	Na	disease resistance protein
TRINITY_DN100512_c0_g1_i5.p1	3.17	4.22333	2.35	0.422549854355149	0.311685089000104	0.69157075438379	-0.681523	0.162345653442462	0.39776629818528	-0.247495	0.590385864721296	0.79917785302157	G-type lectin S-receptor-like serine threonine-protein kinase
TRINITY_DN100517_c0_g1_i1.p2	0	0	0	NA	NA	NA	NA	NA	NA	NA	NA	NA
TRINITY_DN100517_c0_g2_i1.p1	0	0.41	0	NA	NA	NA	NA	NA	NA	NA	NA	NA	Four repeated domains in the Fasciclin I family of proteins, present in many other contexts.
TRINITY_DN100520_c0_g1_i1.p1	1.43333	0.473333	0	-1.61372	0.322683378564894	Na	NA	NA	NA	NA	NA	NA	mediator of RNA polymerase II transcription subunit
TRINITY_DN100527_c0_g1_i1.p1	0.103333	0	0.346667	NA	NA	NA	NA	NA	NA	NA	NA	NA
TRINITY_DN10052_c0_g1_i3.p1	41.7033	41.3867	12.3367	-0.0107314	0.982635413964609	0.99741494187043	-1.56875	0.000375963912784013	0.0051471321864250	-1.56719	0.00372319157335466	0.027673193427399	leucine-rich repeat extensin-like protein
TRINITY_DN10052_c1_g1_i2.p1	5.26333	9.53667	1.86	1.43409295746056	0.274599200682526	0.65547863727053	-2.29463	0.115099718777619	0.32070123256183	-0.870865	0.623916005965979	Na
TRINITY_DN100531_c0_g1_i1.p1	0.91	0	0	NA	NA	NA	NA	NA	NA	NA	NA	NA	transposition, RNA-mediated
TRINITY_DN100532_c0_g1_i8.p1	0.74	0.13	0.15	NA	NA	NA	NA	NA	NA	NA	NA	NA
TRINITY_DN100532_c1_g1_i4.p1	1.17667	0.593333	1.46333	-0.936036	0.440715842465548	0.78790940210133	1.48836672854821	0.325716224509373	0.59690755351756	0.554802171052374	0.682551435679484	0.85339126216106	transposition, RNA-mediated
TRINITY_DN100535_c0_g1_i5.p1	12.5533	17.45	10.8967	0.645015818992628	0.348457222923620	0.72113974226669	-0.270361	0.683850591442623	0.86078921932943	0.383564852884856	0.582087485785198	0.79433260842665
TRINITY_DN100537_c0_g1_i22.p1	8.10333	5.28667	5.16333	-0.557179	0.239337692047768	0.61876835040280	0.146416372793406	0.759909300411677	0.90059801991495	-0.401427	0.372808327385199	0.63127884826568	Belongs to the SecY SEC61-alpha family
TRINITY_DN100538_c0_g1_i1.p1	0.663333	0.353333	0.823333	NA	NA	NA	NA	NA	NA	NA	NA	NA	Pentacotripeptide-repeat region of PRORP
TRINITY_DN100538_c1_g1_i1.p1	0.526667	2.91333	2.34667	NA	NA	NA	0.218543676658412	0.879932263971667	Na	NA	NA	NA	Pentacotripeptide-repeat region of PRORP
TRINITY_DN100541_c0_g1_i1.p1	0	0	0	NA	NA	NA	NA	NA	NA	NA	NA	NA	NB-ARC domain
TRINITY_DN100543_c2_g1_i1.p1	4.06	3.73	11.9867	-0.0533673	0.971273861618726	0.99512225514935	2.05808392519865	0.0407014810494200	0.16474547074970	1.99038183113363	0.0577361343429717	0.19826710341183
TRINITY_DN100551_c0_g1_i1.p1	0.623333	0.43	0.43	NA	NA	NA	NA	NA	NA	NA	NA	NA	ribonuclease H protein At1g65750
TRINITY_DN10055_c1_g1_i2.p2	3.97333	7.16333	3.28333	1.12910560027745	0.355190700146130	0.72635434568291	-1.02563	0.414306695192199	0.67669078966230	0.111448331514134	0.888784321368940	0.95615341186302
TRINITY_DN10055_c1_g2_i1.p2	4.18	2.71333	2.46333	-0.643458	0.539448170651660	0.84761032180840	0.0613182546298127	0.951992737489433	0.98236023171908	-0.569296	0.473357784702498	0.71617844822232
TRINITY_DN10055_c3_g1_i13.p1	1.15	1.12	2.53333	-0.0547582	0.948705856356690	0.99052790331568	1.37332131148213	0.0906531387622686	0.27503605063900	1.32754669164239	0.100588610635520	0.28455851096382	PPR repeat family
TRINITY_DN10055_c3_g2_i1.p1	3.29333	5.68	2.48667	0.797248160423674	0.545399613092734	0.85079259489519	-0.640714	0.638768759833043	0.83550404489086	0.165130864678457	0.897210878979931	0.96013008966239	Reverse transcriptase-like
TRINITY_DN10056_c0_g1_i14.p1	74.5967	67.3233	52.3367	-0.16627	0.603250667109190	0.87705728895882	-0.203792	0.498031956709653	0.74181083817044	-0.360314	0.0435639628655439	0.16381407132771	The B regulatory subunit might modulate substrate selectivity and catalytic activity, and also might direct the localization of the catalytic enzyme to a particular subcellular compartment
TRINITY_DN100572_c0_g1_i1.p1	0	3.88667	0.77	NA	NA	NA	NA	NA	NA	NA	NA	NA	-
TRINITY_DN100575_c0_g1_i1.p1	0	0	0.33	NA	NA	NA	NA	NA	NA	NA	NA	NA	Belongs to the terpene synthase family
TRINITY_DN10057_c0_g1_i1.p1	2.24333	3.85	6.68667	NA	NA	NA	1.38799255285688	0.453610688743528	0.70870844468814	2.38436010476770	0.306494620677854	0.56606290279836
TRINITY_DN100580_c0_g1_i1.p1	0	0	0.193333	NA	NA	NA	NA	NA	NA	NA	NA	NA	Retrotransposon gag protein
TRINITY_DN100581_c0_g1_i1.p1	0	0.0933333	0.316667	NA	NA	NA	NA	NA	NA	NA	NA	NA
TRINITY_DN100583_c0_g1_i1.p1	0	0	0	NA	NA	NA	NA	NA	NA	NA	NA	NA
TRINITY_DN100584_c0_g1_i1.p1	2.6	0.74	2.16333	-1.51387	0.356843702180668	Na	1.56918855710104	0.344148076188680	0.61444278525477	0.0699137193307136	0.954832651412045	0.98245288511125	transposition, RNA-mediated
TRINITY_DN100588_c0_g2_i1.p1	0	1.40667	0	NA	NA	NA	NA	NA	NA	NA	NA	NA
TRINITY_DN10058_c0_g1_i1.p1	1.41667	1.83667	12.0567	0.421353810337755	0.771085379015932	0.93996640319624	3.03756098968513	1.91433989930285e-05	0.00044393585673901	3.45042370098090	3.33248948467736e-05	0.00059665509587127	Group II intron splicing
TRINITY_DN100591_c0_g1_i1.p1	0	1.09333	2.06333	NA	NA	NA	1.41634699139983	0.373075306211707	0.64054908024408	4.38661216274034	0.0400616968100931	Na	ATP synthase subunit alpha
TRINITY_DN100596_c0_g1_i1.p1	2.43333	0	3.8	NA	NA	NA	NA	NA	NA	1.42999441575343	0.358589564076149	Na	NB-ARC domain
TRINITY_DN100598_c0_g1_i1.p1	0	0	0	NA	NA	NA	NA	NA	NA	NA	NA	NA
TRINITY_DN1005_c0_g1_i5.p1	73.8	77.9633	160.52	0.0452991282799330	0.890818330289459	0.97716099215339	1.20412572822073	2.79366301365701e-06	8.46776316184572e-0	1.25894068672414	3.54327102273009e-07	1.12036195117613e-0	Ferroportin1 (FPN1)
TRINITY_DN1005_c1_g1_i3.p2	52.5367	45.65	33.6167	0.0627559722634678	0.902502143567286	0.98008178187540	-0.244253	0.597018601620918	0.80943786756685	-0.168923	0.689146548463098	0.85757155512108	-
TRINITY_DN1005_c2_g1_i5.p1	19.7567	16.44	12.0033	-0.259863	0.297517176489179	0.67931787835874	-0.284103	0.328438170848062	0.59917451651016	-0.533456	0.0649308081341364	0.21449253684542	Transcription factor
TRINITY_DN1005_c3_g1_i4.p1	6.03667	6.69	5.02	0.152122250500871	0.753427615011631	0.93508792747528	-0.231123	0.558280507686968	0.78475727740235	-0.0670736	0.885597916000095	0.95484895390424	Myb/SANT-like DNA-binding domain
TRINITY_DN100602_c0_g1_i2.p1	0	0.63	0.706667	NA	NA	NA	NA	NA	NA	NA	NA	NA
TRINITY_DN100603_c0_g1_i1.p1	1.26333	1.64667	0.88	0.700944281643583	0.552875725501043	0.85422615159002	-0.6998	0.619573703497742	0.82421627366374	-0.00140824	0.999255745476143	0.99963707011340
TRINITY_DN100605_c1_g1_i1.p1	0	0	0.64	NA	NA	NA	NA	NA	NA	NA	NA	NA
TRINITY_DN100608_c0_g1_i2.p1	0	0	1.22	NA	NA	NA	NA	NA	NA	NA	NA	NA
TRINITY_DN100610_c0_g1_i5.p1	0	0	0.483333	NA	NA	NA	NA	NA	NA	NA	NA	NA	-
TRINITY_DN100613_c1_g1_i1.p1	0.513333	1.52333	0.676667	1.60941123838034	0.226917377223911	Na	-0.935411	0.450903211273715	0.70671217793931	NA	NA	NA	-
TRINITY_DN100620_c0_g1_i1.p1	0	1.02667	1.80667	NA	NA	NA	NA	NA	NA	NA	NA	NA	PPR repeat
TRINITY_DN100621_c0_g1_i1.p1	0	0	12.0467	NA	NA	NA	7.57591992860685	0.0526469858087257	0.19486434834190	7.58292873409488	0.0524283838772975	0.18574576166138	Legume lectin domain
TRINITY_DN100627_c1_g1_i1.p1	2.42333	0	1.17	NA	NA	NA	NA	NA	NA	NA	NA	NA
TRINITY_DN100630_c0_g1_i1.p1	0.176667	0	0.386667	NA	NA	NA	NA	NA	NA	NA	NA	NA	transposition, RNA-mediated
TRINITY_DN100633_c0_g1_i1.p1	2.42	0	2.29667	NA	NA	NA	NA	NA	NA	NA	NA	NA	ABC transporter A family member
TRINITY_DN100634_c0_g1_i1.p1	0	0	0	NA	NA	NA	NA	NA	NA	NA	NA	NA	GAG-pre-integrase domain
TRINITY_DN100636_c0_g1_i1.p1	0	0	0.49	NA	NA	NA	NA	NA	NA	NA	NA	NA
TRINITY_DN100638_c0_g1_i1.p1	0	2.97333	0	NA	NA	NA	NA	NA	NA	NA	NA	NA	AAA domain
TRINITY_DN100639_c1_g1_i1.p1	0	0	0	NA	NA	NA	NA	NA	NA	NA	NA	NA
TRINITY_DN100644_c0_g1_i1.p1	1.58	6.80333	1.64333	2.03486661442873	1.83124730992659e-05	0.0010608267801715	-1.86678	0.00351211865915284	0.028984361123942	0.175726721025134	0.789389441340948	0.91080531651398	Belongs to the glycosyltransferase 2 family
TRINITY_DN100644_c0_g3_i1.p1	17.6133	75.4533	1.02333	1.97221509349029	0.00706642663049692	0.087385207737637	-6.0045	5.79273020181214e-25	3.89744034394029e-2	-4.02243	8.46529627143905e-10	4.74212337993460e-0	Belongs to the glycosyltransferase 2 family
TRINITY_DN100647_c0_g1_i1.p1	0.36	1.32	0.546667	NA	NA	NA	NA	NA	NA	NA	NA	NA	Protein of unknown function (DUF295)
TRINITY_DN100649_c0_g1_i1.p1	3.09333	2.53667	1.81	0.124926587432009	0.946045509915753	0.98953190433382	-0.452342	0.769453896347214	0.90473821596344	-0.307703	0.844194076166072	0.93652082806011	Removal of H(2)O(2), oxidation of toxic reductants, biosynthesis and degradation of lignin, suberization, auxin catabolism, response to environmental stresses such as wounding, pathogen attack and oxidative stress
TRINITY_DN10064_c0_g1_i6.p1	10.53	7.94	9.18667	-0.44012	0.147960753514206	0.49479052123542	0.394186812121738	0.161688877798543	0.39684456226830	-0.0333665	0.879351761171514	0.95226663469275	Calmodulin binding protein-like
TRINITY_DN100656_c0_g1_i1.p1	0.526667	0	0.646667	NA	NA	NA	NA	NA	NA	NA	NA	NA	Serine threonine-protein kinase
TRINITY_DN10065_c0_g1_i13.p1	4.43667	3.24333	2.21667	-0.485395	0.207556703326120	0.58030962511403	-0.397158	0.459315486689767	0.71290448008482	-0.874128	0.0928113750712321	0.27051956559299	EXS family
TRINITY_DN100660_c0_g1_i2.p1	0.0666667	0.0933333	0.0433333	NA	NA	NA	NA	NA	NA	NA	NA	NA	Leucine Rich Repeat
TRINITY_DN100666_c0_g1_i2.p1	0	0	0.913333	NA	NA	NA	NA	NA	NA	NA	NA	NA	AMP-binding enzyme
TRINITY_DN100668_c0_g1_i3.p1	1.5	0	0.873333	NA	NA	NA	NA	NA	NA	NA	NA	NA
TRINITY_DN100669_c0_g1_i1.p1	1.05667	0.203333	1.23667	NA	NA	NA	NA	NA	NA	NA	NA	NA
TRINITY_DN10066_c0_g1_i1.p1	7.61	8.02667	5.45333	0.318063161487205	0.649055021775947	0.89638889688993	-0.390568	0.591276667390607	0.80637301608261	-0.065021	0.922524094245948	0.97042624664677	UAA transporter family
TRINITY_DN100670_c0_g1_i1.p1	0.88	0	0	NA	NA	NA	NA	NA	NA	NA	NA	NA	Solute carrier family 12
TRINITY_DN100672_c0_g1_i1.p1	1.09667	0.693333	0.83	NA	NA	NA	NA	NA	NA	NA	NA	NA	disease resistance RPP13-like protein 1
TRINITY_DN100674_c0_g1_i1.p1	0	3.2	1.51	NA	NA	NA	-0.693015	0.696374629754758	Na	NA	NA	NA
TRINITY_DN100679_c0_g1_i1.p1	17.65	27.0933	13.59	1.35790498882124	0.185675843795975	0.55266260016498	-0.831062	0.369280485173823	0.63684146392353	0.540671093828978	0.622191068501858	0.81886833032276	RING-variant domain
TRINITY_DN100681_c1_g1_i1.p1	7.31667	3.31	3.65333	-1.16705	0.0475168954916380	0.27352862454777	0.422119366165945	0.553314990986779	0.78168043969305	-0.724164	0.185628805359202	0.42145506597936	Membrane bound O-acyl transferase family
TRINITY_DN100686_c0_g1_i1.p1	0	0	0.286667	NA	NA	NA	NA	NA	NA	NA	NA	NA	Ubiquitin-like modifier-activating enzyme ATG7 N-terminus
TRINITY_DN100689_c0_g1_i2.p1	0	0	0.256667	NA	NA	NA	NA	NA	NA	NA	NA	NA	NB-ARC domain
TRINITY_DN10068_c0_g1_i4.p1	16.56	14.2333	9.10667	-0.180843	0.691518422483322	0.91320533057033	-0.468521	0.241035954238541	0.50454938939060	-0.6401	0.181419571202292	0.41558056403796	NUDIX domain
TRINITY_DN100690_c0_g1_i1.p1	2.19667	1.36667	2.66333	NA	NA	NA	0.993979780074753	0.628037632550776	Na	0.889032609236812	0.654677051494027	Na
TRINITY_DN100692_c0_g1_i1.p1	0.143333	1.25	0.226667	3.18181980845038	0.198510243740702	Na	-2.23337	0.299006111260056	Na	NA	NA	NA	source UniProtKB
TRINITY_DN100698_c0_g1_i1.p1	0.956667	0.58	0.996667	NA	NA	NA	NA	NA	NA	NA	NA	NA	Belongs to the glycosyl hydrolase 18 family
TRINITY_DN10069_c0_g1_i1.p1	0	0	1.70333	NA	NA	NA	NA	NA	NA	NA	NA	NA
TRINITY_DN1006_c0_g1_i2.p1	132.707	255.193	582.937	0.949964378318093	0.00291548617390314	0.049721276173662	1.37819941055689	4.01356886053526e-09	2.60774879434066e-0	2.33767518891788	1.04932861081157e-13	1.05056669679338e-1	Belongs to the bacterial ribosomal protein bL17 family
TRINITY_DN1006_c1_g1_i4.p3	28.8467	88.6233	219.717	1.92920563415184	0.00170529888034482	0.034470395616436	1.52027971835323	1.11634596193871e-05	0.00027940888114426	3.46853744172136	3.46206556320348e-13	3.26629526526302e-1
TRINITY_DN100702_c0_g1_i1.p1	0	0	0.416667	NA	NA	NA	NA	NA	NA	NA	NA	NA
TRINITY_DN100704_c1_g2_i2.p1	0.45	0.383333	0.916667	-0.203983	0.871800608114942	Na	1.45455004789485	0.171614840663932	0.41138967992637	1.26129866436320	0.199453999879343	0.44077954434952
TRINITY_DN100704_c2_g1_i1.p1	0.376667	0.42	1.23667	0.253979013277249	0.888920277458115	Na	1.71159239217736	0.311837422461819	0.58327217646362	1.97758889851335	0.248223265225518	0.50141603306814	ribonuclease H protein At1g65750
TRINITY_DN10070_c0_g2_i1.p1	0	0	4.12	NA	NA	NA	4.37833485874305	0.150276645026838	Na	4.38402142879512	0.144729612475034	Na
TRINITY_DN100710_c0_g1_i5.p1	1.89333	4.85333	2.12667	1.42197040979692	0.156389948818368	0.50862548365673	-0.965823	0.173840373494375	0.41481887434137	0.476752503774208	0.694664379354021	0.86083419579552	Protease Do-like 9
TRINITY_DN100711_c0_g1_i1.p1	0.53	0.353333	0.423333	-0.608249	0.526321035207805	0.84181399488426	0.438953355144230	0.672861312569897	0.85417304759059	-0.153981	0.855335387017699	0.94132673680276	RIC1
TRINITY_DN100712_c1_g1_i1.p1	0	0	0	NA	NA	NA	NA	NA	NA	NA	NA	NA
TRINITY_DN100715_c0_g1_i1.p3	5.17333	2.16333	0	-1.03788	0.418529586819126	0.77289896571728	-4.72893	0.111739074329887	0.31480252489170	-5.75905	0.000261983743548305	0.0033648983994550	Belongs to the class I-like SAM-binding methyltransferase superfamily. Cation-independent O- methyltransferase family
TRINITY_DN100716_c0_g1_i1.p1	3.67667	0.866667	0	NA	NA	NA	NA	NA	NA	NA	NA	NA
TRINITY_DN10071_c0_g1_i4.p1	152.247	161.523	114.027	0.0713539153542805	0.678517557194708	0.90789316492200	-0.334282	0.0331685172603983	0.14366526209059	-0.253095	0.0196023324323141	0.093454575760247	Binds the poly(A) tail of mRNA
TRINITY_DN10071_c1_g1_i32.p1	1.65	1.33667	4.86667	-0.269422	0.674875659870047	0.90690014594448	2.03207140038001	2.00554631144642e-11	2.10146731740781e-0	1.76168082320904	0.00146088727441637	0.013412023095258	-
TRINITY_DN100720_c0_g1_i6.p1	7.77667	4.41667	3.42333	-0.824058	0.0578112294800296	0.30355940370929	-0.17837	0.749399476074539	0.89559428820892	-0.993696	0.0208678882739193	0.097670925485698	-
TRINITY_DN100723_c0_g1_i5.p1	0	0.353333	0	NA	NA	NA	NA	NA	NA	NA	NA	NA
TRINITY_DN100724_c0_g1_i1.p1	2.31333	2.28667	1.03667	-0.0228742	0.980637818775458	0.99697315818904	-0.950361	0.390412067438430	0.65597201704961	-0.968349	0.149240270693797	0.36781381065525	Belongs to the pyruvate kinase family
TRINITY_DN100725_c0_g1_i1.p1	0	0	0	NA	NA	NA	NA	NA	NA	NA	NA	NA
TRINITY_DN10072_c0_g1_i7.p1	24.9033	26.4367	19.7	0.0795862284127532	0.719129302643403	0.92301044876715	-0.254562	0.231343729246371	0.49236369979538	-0.165821	0.344924443715127	0.60490036019443	UTP--glucose-1-phosphate uridylyltransferase
TRINITY_DN100734_c0_g1_i1.p1	0	0.49	0.326667	NA	NA	NA	NA	NA	NA	NA	NA	NA	NB-ARC domain
TRINITY_DN100738_c0_g1_i1.p1	0	0.406667	0.446667	NA	NA	NA	NA	NA	NA	NA	NA	NA	Ribonuclease H protein
TRINITY_DN10073_c0_g1_i19.p1	25.51	17.6667	20.7467	-0.551795	0.0734538699855249	0.34312073715666	0.399125509519992	0.222336813372172	0.48037227426258	-0.143096	0.673488370878929	0.84811671178441	Weak chloroplast movement under blue light
TRINITY_DN100743_c0_g1_i1.p1	0.606667	0.41	0	NA	NA	NA	NA	NA	NA	NA	NA	NA	Lectin-domain containing receptor kinase
TRINITY_DN100747_c0_g1_i1.p1	0.226667	0	1.53	NA	NA	NA	NA	NA	NA	NA	NA	NA	Belongs to the major facilitator superfamily. Sugar transporter (TC 2.A.1.1) family
TRINITY_DN100748_c0_g1_i2.p2	2.04667	2.38333	0.913333	0.244726286969959	0.906490545879808	Na	-0.872681	0.651189866420864	Na	-0.631392	0.719987325794823	Na
TRINITY_DN10075_c0_g1_i2.p1	7.76333	8.27333	7.86667	0.141810251255121	0.750793473673924	0.93503408416571	0.0978041957868104	0.798910108731437	0.91972599454878	0.251215800189182	0.519139823523505	0.74989821380623	Mitochondrial glycoprotein
TRINITY_DN100766_c0_g1_i1.p1	0	0.886667	1.29667	NA	NA	NA	NA	NA	NA	NA	NA	NA	Belongs to the protein kinase superfamily
TRINITY_DN100769_c0_g1_i1.p1	0	0	0	NA	NA	NA	NA	NA	NA	NA	NA	NA
TRINITY_DN100770_c0_g1_i2.p1	1.12333	0.34	0	NA	NA	NA	NA	NA	NA	NA	NA	NA	Belongs to the CDC6 cdc18 family
TRINITY_DN100772_c0_g1_i6.p1	0.64	0	0	NA	NA	NA	NA	NA	NA	NA	NA	NA
TRINITY_DN100775_c0_g1_i1.p1	0.236667	0	0.143333	NA	NA	NA	NA	NA	NA	NA	NA	NA	Domain of unknown function (DUF4218)
TRINITY_DN100779_c1_g2_i1.p1	0	0	0	NA	NA	NA	NA	NA	NA	NA	NA	NA
TRINITY_DN10077_c0_g1_i3.p1	0	2.1	0.413333	NA	NA	NA	NA	NA	NA	NA	NA	NA	Belongs to the terpene cyclase mutase family
TRINITY_DN100784_c0_g1_i2.p1	3.38667	3.8	5.97667	0.228076816428839	0.763199821477187	0.93778230096787	0.823185762145149	0.215427206154727	0.47167419257315	1.06704703616800	0.0608417097366193	0.20529515890985	PPR repeat
TRINITY_DN100785_c1_g1_i1.p3	5.42333	1.1	2.00667	NA	NA	NA	NA	NA	NA	-0.723137	0.728973766711549	Na	DnaJ central domain
TRINITY_DN10078_c0_g1_i11.p1	72.44	98.9433	81.8733	0.588677906799479	0.0163593720706479	0.14689868396699	-0.0619892	0.804180473556916	0.92218080632547	0.537496243489923	0.0477575381703620	0.17463682924465	DAG protein
TRINITY_DN100790_c0_g1_i11.p1	15.1733	41.17	8.92667	2.01441393385115	0.0180447536641942	0.15577212099636	-2.11342	0.0193791381179262	0.099252088193313	-0.0901682	0.919530489595248	0.96950314040575
TRINITY_DN100790_c1_g1_i1.p1	0	2.38667	2.06	NA	NA	NA	-0.185078	0.945066219192871	Na	NA	NA	NA
TRINITY_DN100790_c1_g2_i4.p1	0	0	0	NA	NA	NA	NA	NA	NA	NA	NA	NA
TRINITY_DN100791_c0_g1_i1.p1	1.18667	0.79	2.30333	NA	NA	NA	NA	NA	NA	1.42459512261146	0.399793683357475	Na
TRINITY_DN100794_c0_g2_i1.p1	0	0	0	NA	NA	NA	NA	NA	NA	NA	NA	NA	ribonuclease H protein At1g65750
TRINITY_DN10079_c0_g1_i3.p1	26.78	20.3333	31.32	-0.257391	0.488007831247455	0.81825360256589	0.822363655765127	0.0162843018590725	0.087429807986330	0.574510991233501	0.0542529424712939	0.18994566963402	Splicing factor 3B subunit 1
TRINITY_DN1007_c0_g1_i6.p1	34.8333	70.5333	155.953	0.996103639705309	8.29411308372518e-06	0.00055492019430897	1.32390132757307	1.07328120106378e-11	1.19306871598251e-0	2.32982721386941	1.16329937517446e-43	1.00355898264009e-4	Ribosomal protein S1-like RNA-binding domain
TRINITY_DN1007_c1_g1_i10.p1	854.55	827.447	711.757	-0.0110011	0.960359101278047	0.99297821162576	-0.0333007	0.872304119517342	0.95004268600938	-0.0341987	0.883305103365923	0.95392675531147	Bifunctional nuclease
TRINITY_DN1007_c3_g1_i1.p1	30.9533	27.4333	24.5233	-0.102917	0.773320758343749	0.94066330937791	0.0314433252363177	0.920616681539271	0.97022927929248	-0.0604939	0.846049238158193	0.93719680159736	-
TRINITY_DN100800_c0_g1_i1.p1	0	0	0	NA	NA	NA	NA	NA	NA	NA	NA	NA	regulation of actin nucleation
TRINITY_DN100804_c0_g1_i1.p1	3.83333	0.793333	0.926667	-2.13976	0.219043710822139	Na	NA	NA	NA	-2.06383	0.223607352210515	Na	DYW family of nucleic acid deaminases
TRINITY_DN100806_c0_g1_i10.p1	0	0	0.51	NA	NA	NA	NA	NA	NA	NA	NA	NA	-
TRINITY_DN100806_c0_g2_i1.p1	0	0	0	NA	NA	NA	NA	NA	NA	NA	NA	NA	-
TRINITY_DN10080_c0_g1_i3.p1	12.3967	7.91	10.5967	-0.567438	0.336032702809988	0.71193955060709	0.673181462103449	0.260277462650985	0.52724418785393	0.115721097258490	0.835097394734026	0.93228677340295	aldehyde oxidase
TRINITY_DN100810_c0_g1_i1.p1	1.55667	2.67333	0.633333	NA	NA	NA	NA	NA	NA	NA	NA	NA	Prolyl 4-hydroxylase alpha subunit homologues.
TRINITY_DN100817_c0_g1_i1.p2	0.823333	2.21	0.273333	1.57231956260580	0.224490453179026	0.60133755623323	-2.86712	0.0416484926016322	0.16721024937745	-1.2704	0.546675513163245	Na	late embryogenesis abundant protein
TRINITY_DN10081_c1_g1_i1.p1	43.8033	33.4433	43.0467	-0.14775	0.695346399653028	0.91435131411523	0.601825807813469	0.181783340934454	0.42609715128775	0.464521447930686	0.288745070887579	0.54688183300567	Lissencephaly type-1-like homology motif
TRINITY_DN100820_c0_g1_i1.p1	0	0	0.21	NA	NA	NA	NA	NA	NA	NA	NA	NA
TRINITY_DN100828_c0_g1_i1.p1	0	0	0.13	NA	NA	NA	NA	NA	NA	NA	NA	NA
TRINITY_DN10082_c0_g1_i1.p2	6.69667	18.0533	11.7067	1.57969813197365	0.0154800389900550	0.14165633010660	-0.386757	0.441818012101178	0.69992116883640	1.20279992939998	0.0833945355442392	0.25271944893930	Peptidase inhibitor I9
TRINITY_DN100832_c0_g1_i1.p1	1.22667	2.55667	0.5	1.36262864304695	0.441923308930630	0.78880079864357	-2.32909	0.313344636544904	0.58506407087881	NA	NA	NA
TRINITY_DN100842_c0_g1_i1.p1	9.27333	6.78333	7.49333	-0.0957356	0.929529443661929	0.98612428908551	0.497017000005427	0.578340461444365	0.79823097482984	0.412327346821235	0.685161345551585	0.85501001326153	TPL-binding domain in jasmonate signalling
TRINITY_DN100844_c0_g1_i1.p1	0.346667	0.133333	0.7	NA	NA	NA	NA	NA	NA	NA	NA	NA	Wall-associated receptor kinase
TRINITY_DN100848_c0_g2_i2.p2	2.47	4.73333	2.29	1.02566780065126	0.165860824257630	0.52317287727313	-0.85537	0.320787398457795	0.59232051811614	0.179512695413387	0.848480799784518	0.93827349363146
TRINITY_DN10084_c0_g1_i2.p1	0	0	0.636667	NA	NA	NA	NA	NA	NA	NA	NA	NA
TRINITY_DN100851_c0_g1_i2.p2	0	0	0	NA	NA	NA	NA	NA	NA	NA	NA	NA
TRINITY_DN100853_c0_g1_i1.p1	2.23333	1.3	2.05	-0.542596	0.687873857170783	0.91165865916685	0.793007288522308	0.658383637319045	0.84625975968221	0.251404774146797	0.849470079836421	0.93871521781411	Exostosin family
TRINITY_DN10085_c0_g1_i11.p1	6.81333	5.94	5.57333	-0.208885	0.542524514438098	0.84872511356507	0.0639323085078187	0.853509455263441	0.94148083544603	-0.136243	0.447388876818578	0.69583220111197	cysteine-rich RLK (RECEPTOR-like protein kinase) 8
TRINITY_DN10085_c0_g2_i1.p1	3.45	3.93	3.27	0.240400244970843	0.696503266432578	0.91469043401797	-0.0628264	0.919865691821859	0.96992292577830	0.189416290397531	0.774991703517304	0.90359053518112	transposition, RNA-mediated
TRINITY_DN100861_c0_g1_i1.p1	3.45667	9.62333	4.33	2.16830678484346	0.135637137223754	0.47378944931799	-1.16092	0.404853508451737	0.66861892969353	1.01557164200003	0.501410790515044	Na
TRINITY_DN100866_c0_g1_i1.p1	0	0	0	NA	NA	NA	NA	NA	NA	NA	NA	NA	AT hook motif domain containing protein, expressed
TRINITY_DN100866_c1_g1_i1.p1	0	0	0.986667	NA	NA	NA	NA	NA	NA	NA	NA	NA	AT hook motif domain containing protein, expressed
TRINITY_DN10086_c1_g1_i3.p1	30.7967	32.9567	20.8533	0.0865390796747972	0.626601643355496	0.88691538986817	-0.48929	0.00397008715228702	0.031566853746702	-0.393499	0.00862998450728002	0.051929391778809	BAH domain
TRINITY_DN10086_c1_g3_i2.p1	9.60333	0	26.9167	-6.46673	0.00359375531920772	0.057000567549697	8.41023421372650	5.21637064762096e-09	3.30935355701551e-0	1.95233344881844	0.0864739452125692	0.25819074065321
TRINITY_DN10086_c2_g1_i1.p1	11.84	8.04667	5.29	-0.349881	0.559861373406847	0.85807957494877	-0.514975	0.556671861403748	0.78382155486414	-0.861818	0.271489110992548	0.52828165485234
TRINITY_DN100873_c0_g1_i1.p1	1.03	0.27	0.423333	-1.73437	0.256287090413976	Na	NA	NA	NA	-1.06416	0.465667878691118	0.71013596926907	Belongs to the ABC transporter superfamily. ABCG family. PDR (TC 3.A.1.205) subfamily
TRINITY_DN100875_c0_g1_i3.p1	0	0	0	NA	NA	NA	NA	NA	NA	NA	NA	NA
TRINITY_DN100884_c0_g1_i1.p1	1.05333	0.93	1.78333	NA	NA	NA	NA	NA	NA	NA	NA	NA	source UniProtKB
TRINITY_DN100889_c0_g1_i1.p1	0.486667	0	0	NA	NA	NA	NA	NA	NA	NA	NA	NA
TRINITY_DN100891_c0_g1_i1.p1	3.04333	4.47667	3.78333	0.669802193081381	0.404116615800226	0.76359661114371	-0.0238445	0.974484885949674	0.99092812699988	0.656250091759824	0.393399650211605	0.64872277850848	F-Box protein
TRINITY_DN100892_c0_g1_i1.p1	0.856667	0	0.446667	NA	NA	NA	NA	NA	NA	NA	NA	NA
TRINITY_DN100897_c0_g1_i1.p1	0	0	0.423333	NA	NA	NA	NA	NA	NA	NA	NA	NA	Lectin-domain containing receptor kinase
TRINITY_DN100898_c0_g1_i1.p1	5.03	2.34333	3.86667	-0.554536	0.734172190261959	0.92981843773911	0.843314919568891	0.585603601972937	0.80275083926937	0.286844541933110	0.794112758749472	0.91279497469812	Acts as a Mg(2 ) transporter. Can also transport other divalent cations such as Fe(2 ), Sr(2 ), Ba(2 ), Mn(2 ) and Co(2 ) but to a much less extent than Mg(2 )
TRINITY_DN100899_c0_g1_i34.p1	3.63667	4.34333	2.91	0.279767284371443	0.554312082481655	0.85483189527906	-0.397664	0.404079530318541	0.66804222240796	-0.10773	0.817325977645221	0.92385931744066	Tesmin/TSO1-like CXC domain
TRINITY_DN1008_c0_g1_i8.p1	160.13	258.807	298.913	0.763596731920254	0.000146619774123723	0.0055362914386328	0.398110035112718	0.0564090192446794	0.20345762785197	1.17185009374435	8.32026477088486e-10	4.66592876279275e-0	60S ribosomal protein L18
TRINITY_DN1008_c0_g3_i1.p1	253.177	369.31	507.83	0.621828978597793	0.00616959083809323	0.080544941084210	0.653671295376112	0.000454864113075413	0.0059844510704063	1.28594807873716	1.23924296002524e-07	4.42986566670349e-0	60S ribosomal protein
TRINITY_DN1008_c1_g1_i1.p1	0	0	0	NA	NA	NA	NA	NA	NA	NA	NA	NA
TRINITY_DN100901_c0_g1_i1.p1	1.35667	2.12	0.703333	0.702908690310217	0.400225918193849	0.76080961687051	-1.38325	0.0844863070312090	0.26392099845646	-0.672369	0.497277924231425	0.73415866047184	disease resistance
TRINITY_DN100904_c0_g1_i1.p1	0	0	0	NA	NA	NA	NA	NA	NA	NA	NA	NA	-
TRINITY_DN100905_c0_g1_i1.p1	0.603333	14.02	4.43333	4.62646392329015	0.00551023628089840	0.074871459349398	-1.46893	0.157696729477730	0.39047332163644	NA	NA	NA	SANT SWI3, ADA2, N-CoR and TFIIIB'' DNA-binding domains
TRINITY_DN100908_c0_g2_i1.p4	0	1.78667	0	NA	NA	NA	NA	NA	NA	NA	NA	NA
TRINITY_DN10090_c0_g1_i8.p1	6.07	3.95333	4.89333	-0.453521	0.643714279268354	0.89449427483333	0.474086912545701	0.671269687519232	0.85341326734916	0.0297905923175916	0.978451821372721	0.99180723652814	Domain of unknown function
TRINITY_DN100910_c0_g1_i1.p1	10.2267	3.47667	5.74333	-1.14552	0.225989451517071	0.60285830859765	0.803543555614712	0.416543237774567	0.67852320475183	-0.338499	0.645379488930476	0.83288535333903	Putative DNA-binding (bihelical) motif predicted to be involved in chromosomal organisation
TRINITY_DN100915_c0_g1_i4.p1	0.97	1.42667	1.01	0.587937602144220	0.534365887150116	0.84489539537607	-0.319677	0.710530775739767	0.87534319009453	0.283254232160524	0.745933699726590	0.88839345857437	Belongs to the formin-like family
TRINITY_DN100917_c0_g1_i1.p1	1.7	1.58667	0.46	0.205660175418466	0.890847042567048	0.97716099215339	-1.65037	0.417292491977403	Na	-1.44584	0.391819980291395	Na	-
TRINITY_DN10091_c0_g1_i5.p1	11.91	10.25	14.8	-0.231522	0.658154846237581	0.90000353437111	0.702723756178390	0.233890899683537	0.49557772611850	0.482373747589879	0.352753083116622	0.61240743255406
TRINITY_DN100923_c0_g1_i1.p1	0.55	1.86	6.15333	NA	NA	NA	1.75760830166589	0.233505689804862	0.49515120266288	4.13957223421644	0.0274219003620821	0.11861816685958	Domain of unknown function (DUF3444)
TRINITY_DN100929_c0_g1_i1.p3	1.25333	0.99	0	-0.178135	0.925499854024633	Na	NA	NA	NA	NA	NA	NA	ZIP Zinc transporter
TRINITY_DN100934_c0_g1_i1.p1	1.63333	1.48667	0.653333	-0.0347587	0.979019308389064	0.99659738483598	-1.04794	0.538895167693384	0.77221519711181	-1.08066	0.462532368292588	0.70773140342889	Belongs to the cytochrome P450 family
TRINITY_DN10093_c0_g1_i10.p2	9.35	16.9833	10.87	0.890211092655221	0.213087963025715	0.58710970686071	-0.343257	0.597294608661883	0.80961887708930	0.555575800673835	0.354414520563565	0.61407411123018	Belongs to the cytochrome P450 family
TRINITY_DN100940_c0_g2_i1.p1	0	1.33	0	NA	NA	NA	NA	NA	NA	NA	NA	NA
TRINITY_DN100941_c0_g1_i3.p1	12.6567	6.23333	3.34333	-0.836704	0.390139792227807	0.75383022476830	-0.358892	0.806854213331810	0.92323852811736	-1.17899	0.336793001923242	0.59684821187855	DNA (cytosine-5)-methyltransferase
TRINITY_DN100941_c1_g1_i2.p1	0.856667	0.776667	1.14667	NA	NA	NA	NA	NA	NA	NA	NA	NA	Pyruvate phosphate dikinase, PEP/pyruvate binding domain
TRINITY_DN100945_c0_g1_i2.p1	0.126667	1.31667	1.42	3.39205366531338	0.0220110164738341	0.17513047794306	0.306486436006625	0.715988620346753	0.87820197444915	3.69696007913670	0.00992008819576176	0.057441960521403	Protein kinase domain
TRINITY_DN100945_c1_g2_i1.p1	0.193333	0	1.18667	NA	NA	NA	NA	NA	NA	NA	NA	NA	Salt stress response/antifungal
TRINITY_DN100946_c0_g1_i1.p2	11.2533	15.7	2.56667	0.864268977018829	0.307248814135259	0.68804907556519	-2.38458	0.0294908106392974	0.13226761786069	-1.50862	0.204789303805246	0.44769604064126
TRINITY_DN100949_c0_g1_i2.p1	0.31	0.786667	0.736667	NA	NA	NA	NA	NA	NA	NA	NA	NA	F-box FBD LRR-repeat protein At4g03220
TRINITY_DN100949_c1_g1_i1.p1	1.10667	2.18	1.45333	1.03246744185278	0.309867887411148	0.69016904015112	-0.351964	0.696081931579860	0.86743967837183	0.689785577251231	0.477793164360300	0.71946971491398	F-box FBD LRR-repeat protein At4g03220
TRINITY_DN100949_c2_g2_i1.p1	0.486667	1.11	0.346667	NA	NA	NA	NA	NA	NA	NA	NA	NA	F-box FBD LRR-repeat protein At4g03220
TRINITY_DN100949_c3_g1_i1.p1	0	0	0.51	NA	NA	NA	NA	NA	NA	NA	NA	NA
TRINITY_DN100949_c3_g2_i1.p1	2.64333	1.53667	1.37	-0.766518	0.162093148483246	0.51826464129031	0.0150569655629167	0.982360159193652	0.99400900269414	-0.738367	0.225229051324915	0.47263767638161	F-box FBD LRR-repeat protein At4g03220
TRINITY_DN10094_c0_g1_i3.p1	0	0	2.20667	NA	NA	NA	NA	NA	NA	NA	NA	NA
TRINITY_DN100959_c0_g1_i2.p1	0.553333	0.93	0.556667	0.806915795039801	0.599048981869332	0.87478709749835	-0.54132	0.688053206318967	0.86320768339786	0.276196771679320	0.850204990095700	0.93887125313246	-
TRINITY_DN100959_c0_g2_i1.p1	0.14	0.153333	0.126667	NA	NA	NA	NA	NA	NA	NA	NA	NA	F-box-like
TRINITY_DN100959_c1_g1_i3.p1	4.19667	5.38333	3.90333	0.420746825833977	0.449215005249698	0.79370338931528	-0.252345	0.644449118398139	0.83861206820639	0.179006323386453	0.750879453018196	0.89093594495558	F-box-like
TRINITY_DN10095_c0_g1_i13.p1	6.68333	6.49667	20.1033	-0.0689066	0.842249823835350	0.96514777262958	1.80326581883923	6.45570705065844e-15	1.21362545708959e-1	1.74891645564843	4.32349069821518e-11	2.96016140251741e-0	PPR repeat family
TRINITY_DN100966_c0_g1_i2.p1	4.73667	4.74333	2.48333	0.295164844071036	0.768192776506683	0.93895821311690	-0.815445	0.478125258991554	0.72704783051113	-0.514214	0.570623782617520	0.78686860566540	Divergent CRAL/TRIO domain
TRINITY_DN100967_c0_g1_i1.p1	1.96	1.59333	1.32333	-0.30295	0.561071862508593	0.85836260475216	-0.0866758	0.872248744634158	0.95004268600938	-0.380119	0.445151043787761	0.69400836281425	IQ calmodulin-binding motif
TRINITY_DN10096_c0_g1_i4.p1	4.45667	7.06333	12.98	0.682647199270210	0.376262812393685	0.74273043220262	1.13637131023366	0.0493597661999979	0.18684449833631	1.83197669032129	0.00200146566664064	0.017098178638551
TRINITY_DN10096_c0_g2_i3.p1	16.0433	16.6633	13.56	0.0463139675583342	0.844144433045850	0.96575126582338	-0.125106	0.588884757736889	0.80481179211861	-0.0692954	0.707267979646876	0.86802187772319	RNA polymerase II-binding domain.
TRINITY_DN10096_c3_g1_i16.p2	19.1933	10.1267	13.5867	-0.780572	0.125719925332286	0.45666749322484	0.617297535799303	0.231208054963853	0.49215688462749	-0.155237	0.723673321685162	0.87628557189118	C2 domain
TRINITY_DN10096_c3_g2_i1.p1	2.61667	2.87333	1.82333	0.138554660866164	0.755064824257970	0.93536466198437	-0.480932	0.317769718856332	0.58946238633529	-0.332404	0.468627574287652	0.71242490231814	Cupin-like domain
TRINITY_DN10098_c0_g1_i7.p1	12.1567	9.43	11.65	-0.334912	0.473559978085579	0.80960231909905	0.492436056654947	0.239268329506560	0.50228122784068	0.169040319763555	0.649199158659758	0.83457634501076	Mechanosensitive ion channel protein
TRINITY_DN100990_c0_g1_i1.p1	0	0	0	NA	NA	NA	NA	NA	NA	NA	NA	NA
TRINITY_DN100991_c0_g1_i1.p1	1.24333	2.19333	1.97333	1.01477394324340	0.483072597826007	Na	0.0677761893547817	0.964069379082621	0.98687643129808	1.09506143916011	0.515551224295623	Na
TRINITY_DN100994_c0_g1_i1.p2	0	0.16	0	NA	NA	NA	NA	NA	NA	NA	NA	NA
TRINITY_DN1009_c0_g1_i14.p1	22.3533	21.4767	19.2367	-0.0675751	0.712126417447823	0.92085835681730	0.0166211476593901	0.925151350858301	0.97199670267354	-0.0413625	0.795595051959632	0.91364665064412	Protein DEFECTIVE IN MERISTEM SILENCING
TRINITY_DN1009_c2_g1_i2.p3	465.573	256.033	773.393	-0.352828	0.528291182030019	0.84224966467028	1.73419648827521	0.00133715640648599	0.014054297161203	1.39385521411201	8.59622068062019e-06	0.00018378726916546	Photosystem II 5 kDa protein
TRINITY_DN1009_c2_g2_i2.p3	465.573	256.033	773.393	-0.352828	0.528291182030019	0.84224966467028	1.73419648827521	0.00133715640648599	0.014054297161203	1.39385521411201	8.59622068062019e-06	0.00018378726916546	Photosystem II 5 kDa protein
TRINITY_DN1009_c6_g1_i3.p1	0.353333	0.303333	0	NA	NA	NA	NA	NA	NA	NA	NA	NA
TRINITY_DN1009_c9_g1_i1.p1	0	0	0.7	NA	NA	NA	4.45159414358545	0.0411721034237735	Na	4.45618503360277	0.0330675706319972	Na
TRINITY_DN100_c0_g1_i7.p2	708.14	381.117	258.17	-0.831891	6.36355576180832e-09	1.21619547475577e-0	-0.366512	0.0336527707395547	0.14519075084343	-1.18853	4.15273818199714e-16	5.55426049194713e-1	Senescence regulator
TRINITY_DN100_c1_g1_i11.p1	242.797	222.333	181.52	-0.0578336	0.808361072586206	0.95418403362918	-0.101626	0.720330647459097	0.88059471076686	-0.149252	0.561494125764048	0.78081504066608	Prephenate dehydratase
TRINITY_DN101006_c0_g1_i1.p1	4.51333	0.946667	0.243333	-2.33956	0.103533553309324	0.41174144563139	NA	NA	NA	-3.76023	0.0282124280244820	0.12091536597787	disease resistance protein
TRINITY_DN101008_c0_g1_i9.p1	0.276667	0	0.36	NA	NA	NA	NA	NA	NA	0.631547506878819	0.745923784365450	Na	Neprosin
TRINITY_DN101008_c0_g2_i1.p1	1.39333	1.48	3.43667	-0.0997851	0.962061573705722	Na	1.77819100090003	0.239743612979146	0.50285286131816	1.66303856984890	0.214988423581248	0.46057061123104	Stage II sporulation protein E (SpoIIE)
TRINITY_DN101008_c0_g3_i1.p2	0	0	0	NA	NA	NA	NA	NA	NA	NA	NA	NA
TRINITY_DN10100_c0_g1_i14.p1	18.5567	20.87	16.2233	0.468316750394590	0.424321505979508	0.77658245424050	-0.0985594	0.877884373758089	0.95208265527207	0.382608362830683	0.578785415532065	0.79211891825921	Sterol 3-beta-glucosyltransferase
TRINITY_DN101015_c0_g1_i22.p2	0.916667	0.61	1.90667	-0.644857	0.715240787185506	Na	1.88347054194620	0.219617108869762	0.47705612765277	1.25006821121352	0.314242490925995	0.57440779647633
TRINITY_DN101015_c1_g1_i1.p1	0.963333	4.32333	0.566667	2.43189502676104	0.0626813197326913	0.31603630437843	-2.73525	0.0317279060766008	0.13912090521469	NA	NA	NA
TRINITY_DN101015_c1_g2_i1.p1	0	0	0	NA	NA	NA	NA	NA	NA	NA	NA	NA
TRINITY_DN101015_c2_g1_i1.p1	0	0	0	NA	NA	NA	NA	NA	NA	NA	NA	NA
TRINITY_DN101017_c0_g1_i2.p1	57.12	41.9267	13.0233	-0.44812	0.608147241398317	0.87864313655425	-1.28466	0.166788336561182	0.40444513446549	-1.72496	0.0140962170002601	0.074017873952229
TRINITY_DN101018_c0_g1_i1.p2	0.11	0.56	0.273333	2.28527304528339	0.286342354154353	Na	-0.877115	0.662108578540083	Na	NA	NA	NA
TRINITY_DN10101_c1_g1_i14.p2	0.643333	0	0	NA	NA	NA	NA	NA	NA	NA	NA	NA
TRINITY_DN10101_c3_g1_i1.p1	9.11333	7.35	7.73	-0.449387	0.802464439014860	0.95217760724206	0.824339974184007	0.551071874983060	0.78002793786529	0.377512726736683	0.777490374743807	0.90464355351071
TRINITY_DN101020_c0_g1_i2.p1	0	0	0.933333	NA	NA	NA	NA	NA	NA	NA	NA	NA
TRINITY_DN101025_c0_g1_i1.p1	0.786667	0	1.02333	NA	NA	NA	NA	NA	NA	NA	NA	NA	Protein kinase domain
TRINITY_DN10102_c0_g1_i1.p1	52.7767	52.9467	50.6667	0.280138302514877	0.458914308563961	0.80031978127386	0.229514683378622	0.513872389203776	0.75369051393340	0.519101857631482	0.158698452534438	0.38239108884981	WD domain, G-beta repeat
TRINITY_DN101030_c0_g1_i1.p1	0.783333	0	0.0966667	NA	NA	NA	NA	NA	NA	NA	NA	NA
TRINITY_DN101037_c0_g1_i1.p1	2.48333	8.69333	5.77	2.20407712840141	0.258030537546591	Na	-0.233412	0.851204877866845	0.94075132245656	NA	NA	NA	PPR repeat
TRINITY_DN101044_c0_g1_i1.p1	3.56	0.673333	0.74	-2.36646	0.0140057086005294	0.13340036951970	0.353978880425851	0.799150640394552	0.91983722782070	-1.9682	0.0247703539559350	0.11015880153906	GAG-pre-integrase domain
TRINITY_DN101045_c0_g1_i1.p1	2.86333	2.01667	0.84	0.00371342653956110	0.998394215507425	Na	-1.18119	0.576671008743340	Na	-1.1698	0.569207281158895	Na	Belongs to the AAA ATPase family
TRINITY_DN10104_c0_g2_i1.p1	47.5267	40.3367	32.7967	-0.248262	0.209532627425049	0.58296849917739	-0.119872	0.531665668270418	0.76699653777231	-0.357888	0.0394354111806443	0.15290955282166	Protein of unknown function (DUF3615)
TRINITY_DN101052_c0_g1_i1.p1	3.96	4.90667	3.67	0.363630587298408	0.683025297525765	0.90939108393374	-0.248403	0.782257638835532	0.91174238931929	0.120406837274719	0.802904508929771	0.91709639612308	Belongs to the GST superfamily
TRINITY_DN101053_c0_g1_i1.p1	0.433333	0	0	NA	NA	NA	NA	NA	NA	NA	NA	NA	ribonuclease H protein
TRINITY_DN101056_c0_g1_i1.p1	1.75	1.52	1.29667	-0.193757	0.761199665046893	0.93747436998621	-0.0421709	0.945698242207222	0.97992489902375	-0.225626	0.736527646032307	0.88351468690858	Belongs to the TRAFAC class myosin-kinesin ATPase superfamily. Kinesin family
TRINITY_DN10105_c0_g1_i2.p1	19.32	19.9433	11.75	0.0351008937161796	0.896475563431172	0.97858655973096	-0.595981	0.0298333962027140	0.13333632387287	-0.551316	0.000578130946326597	0.0064354055726475	Transport inhibitor response 1-like protein Os05g0150500
TRINITY_DN101060_c0_g1_i1.p1	302.303	126.133	74.68	-1.20129	1.37694841488850e-07	1.76890455734148e-0	-0.534151	0.726097126013387	0.88341701821567	-1.72661	0.258894469766494	0.51398575673456
TRINITY_DN101065_c0_g1_i1.p1	3.63	4.84667	1.61	0.435364937636398	0.576719636977562	0.86624584450922	-1.31463	0.203840369056802	0.45697102208720	-0.867639	0.373160999234792	0.63154546434057	MADS
TRINITY_DN101066_c0_g1_i4.p1	1.5	0	2.37667	NA	NA	NA	NA	NA	NA	1.18582978241013	0.545384608972303	Na
TRINITY_DN101072_c0_g1_i2.p1	9.35	8.06667	8.95667	-0.200792	0.572219670289182	0.86449813515342	0.335689674201081	0.367125780985912	0.63498206213413	0.145140366090460	0.663052035124908	0.84287394061010	RNA binding (RRM RBD RNP motifs) family protein
TRINITY_DN101078_c0_g1_i1.p1	0	0	0.373333	NA	NA	NA	NA	NA	NA	NA	NA	NA	disease resistance protein
TRINITY_DN10107_c0_g1_i33.p1	8.11	9.76333	4.24	0.240103269312395	0.306774703859665	0.68781310472079	-1.02825	2.59938285326760e-05	0.00057234237653445	-0.778151	0.00207519085530969	0.017623290215206	Inositol polyphosphate phosphatase, catalytic domain homologues
TRINITY_DN10107_c0_g2_i1.p1	5.08333	5.11	3.86667	0.102485589705832	0.932893111076831	0.98651199142236	-0.215676	0.782770112304928	0.91202786525850	-0.0988298	0.937195079669446	0.97635093304616	Inositol polyphosphate phosphatase, catalytic domain homologues
TRINITY_DN101082_c0_g1_i1.p3	0.316667	0	0.193333	NA	NA	NA	NA	NA	NA	NA	NA	NA	DYW family of nucleic acid deaminases
TRINITY_DN101084_c0_g1_i1.p3	0.476667	0	0	NA	NA	NA	NA	NA	NA	NA	NA	NA
TRINITY_DN101092_c0_g1_i6.p1	92.6933	61.59	71.2433	-0.50905	0.150469247371885	0.49924054765918	0.391009956005534	0.236434419752954	0.49864856256102	-0.106771	0.649568851700684	0.83486041101678	Phospho-2-dehydro-3-deoxyheptonate aldolase
TRINITY_DN101096_c0_g1_i1.p1	3.93	11.3733	2.17333	1.82170865053742	0.0376504707732286	0.24021814250485	-2.10965	0.0237091807208967	0.11395293232280	-0.292157	0.810949523785873	0.92105631015751	CASC3/Barentsz eIF4AIII binding
TRINITY_DN1010_c0_g1_i1.p1	8.65	0	7.31667	-7.40467	9.02456770153274e-08	1.21983381340747e-0	7.42990565407862	3.30737328182332e-08	1.71694645068785e-0	0.0316124934861822	0.945281984962835	0.97908394012209	Belongs to the multi antimicrobial extrusion (MATE) (TC 2.A.66.1) family
TRINITY_DN1010_c0_g2_i16.p1	93.78	43.7533	40.9367	-1.10817	2.48400122580156e-07	2.94749183620366e-0	0.0772806168604592	0.758394741636854	0.89995026151305	-1.02065	2.73594453447009e-06	6.79861858131090e-0	Puromycin-sensitive aminopeptidase
TRINITY_DN1010_c1_g1_i2.p1	5.82333	11.49	17.4433	0.950540638543604	0.0618496772353512	0.31422115682712	0.754518653649665	0.0754141205827926	0.24479309603761	1.71594967288167	1.82154767438349e-07	6.26479263613050e-0	disease resistance protein
TRINITY_DN1010_c6_g1_i5.p1	20.62	17.4433	12.39	-0.236221	0.386814867945518	0.75135616893859	-0.328951	0.311406375833810	0.58267906988751	-0.554465	0.0415019332721963	0.15864138564453	Acyltransferase
TRINITY_DN1010_c9_g1_i4.p1	26.63	19.8033	19.0267	-0.476861	0.0623116859042745	0.31495565237091	0.105494769634366	0.628939251111647	0.82972270167885	-0.361835	0.163205121090709	0.38925722388610	Armadillo/beta-catenin-like repeats
TRINITY_DN101100_c0_g1_i1.p1	0.793333	0.193333	1.63	NA	NA	NA	NA	NA	NA	1.53705508157104	0.450248829857636	Na
TRINITY_DN101101_c0_g1_i6.p1	0	0	0	NA	NA	NA	NA	NA	NA	NA	NA	NA
TRINITY_DN101101_c0_g2_i1.p1	0	0	0	NA	NA	NA	NA	NA	NA	NA	NA	NA	meprin and TRAF homology
TRINITY_DN101103_c0_g1_i1.p1	0	0	0	NA	NA	NA	NA	NA	NA	NA	NA	NA	Glycosyltransferase family 20
TRINITY_DN101108_c0_g1_i1.p1	0	0	1.06333	NA	NA	NA	NA	NA	NA	NA	NA	NA	WRC
TRINITY_DN101112_c0_g1_i1.p1	1.22333	0.623333	0	NA	NA	NA	NA	NA	NA	NA	NA	NA	Ribonuclease H protein
TRINITY_DN10111_c0_g1_i11.p1	23.4367	27.2767	27.8467	0.220307963599956	0.384630897542481	0.74950886556943	0.199096720054407	0.362445520214568	0.63109157713240	0.428880319720648	0.0434235955218934	0.16339406279505	Nuclear transport factor 2 (NTF2) domain
TRINITY_DN101122_c0_g1_i1.p1	0	0	0.566667	NA	NA	NA	NA	NA	NA	NA	NA	NA	Domain of unknown function (DUF4220)
TRINITY_DN101122_c0_g2_i1.p1	0	0.353333	0.38	NA	NA	NA	NA	NA	NA	NA	NA	NA	Domain of unknown function (DUF4220)
TRINITY_DN101128_c0_g1_i1.p2	0	0	0.34	NA	NA	NA	NA	NA	NA	NA	NA	NA	E3 ubiquitin-protein ligase that mediates ubiquitination and subsequent proteasomal degradation of target proteins. E3 ubiquitin ligases accept ubiquitin from an E2 ubiquitin- conjugating enzyme in the form of a thioester and then directly transfers the ubiquitin to targeted substrates
TRINITY_DN10112_c0_g1_i9.p1	3.02333	2.34	5.40333	-0.31157	0.703515579569369	0.91712958285921	1.36377843608035	0.0613828037231722	0.21465930006706	1.06282310343524	0.0210703891139602	0.098369659143834	GAG-pre-integrase domain
TRINITY_DN101138_c0_g1_i16.p2	2.83333	6.01667	1.88667	1.07614763321406	0.508520044704346	Na	-1.0118	0.498537272062642	Na	NA	NA	NA
TRINITY_DN101139_c0_g1_i1.p1	0	0	0	NA	NA	NA	NA	NA	NA	NA	NA	NA	Belongs to the MCM family
TRINITY_DN10113_c0_g1_i1.p1	16.5233	12.38	9.84333	-0.44643	0.0986552425165473	0.40251307293262	-0.150399	0.664179004463793	0.84960547391433	-0.587291	0.0402617755976397	0.15520889005060	disease resistance protein
TRINITY_DN10113_c0_g2_i2.p1	35.82	28.24	35.8433	-0.312337	0.334522056339692	0.71114911803833	0.516682987867819	0.125736277185256	0.33962277732770	0.214524506760957	0.390661215028170	0.64637805419676	disease resistance protein
TRINITY_DN101149_c0_g1_i1.p1	3.96333	0	0	NA	NA	NA	NA	NA	NA	NA	NA	NA
TRINITY_DN10114_c0_g1_i11.p1	0.05	0.0233333	1.26333	NA	NA	NA	5.89797269637450	0.00103504410909599	0.011480682315512	4.73450083527479	0.00601096151186740	0.039725916600583	-
TRINITY_DN10114_c1_g1_i8.p1	7.60667	7.02	4.48667	-0.099883	0.816663639494887	0.95684778216631	-0.451955	0.238600887780714	0.50160826360971	-0.541361	0.220923190021996	0.46788220130844	U-box domain-containing protein
TRINITY_DN10114_c2_g1_i1.p1	4.43	0.776667	2.80667	NA	NA	NA	NA	NA	NA	-0.0741365	0.951875569555077	0.98134427991132
TRINITY_DN101150_c0_g1_i1.p1	0	0.136667	0.156667	NA	NA	NA	NA	NA	NA	NA	NA	NA	Disease resistance protein
TRINITY_DN101151_c0_g1_i1.p2	0	0	0	NA	NA	NA	NA	NA	NA	NA	NA	NA
TRINITY_DN101151_c1_g1_i1.p1	0	0	0	NA	NA	NA	NA	NA	NA	NA	NA	NA
TRINITY_DN101157_c0_g1_i1.p1	0	0	0	NA	NA	NA	NA	NA	NA	NA	NA	NA	source UniProtKB
TRINITY_DN101169_c0_g1_i1.p2	0	0.226667	0.52	NA	NA	NA	NA	NA	NA	NA	NA	NA
TRINITY_DN10116_c0_g1_i1.p3	0	0	1.36	NA	NA	NA	NA	NA	NA	NA	NA	NA	Aminotransferase class I and II
TRINITY_DN101174_c0_g1_i1.p3	0	0	0	NA	NA	NA	NA	NA	NA	NA	NA	NA	Transcription factor IIIB 50 kDa
TRINITY_DN101174_c1_g1_i1.p2	2.59667	0.373333	0.473333	-2.71745	0.0412088096838468	0.25285727624257	NA	NA	NA	-2.17298	0.0774633870308451	0.24064708634499	Transcription factor IIIB 50 kDa
TRINITY_DN10117_c0_g1_i43.p1	25.27	27.0267	23.43	0.109588547108090	0.677350604721985	0.90766117923044	-0.0308514	0.910270631740485	0.96620123891347	0.0886752304878544	0.715370129079340	0.87188185213337	Amidohydrolase family
TRINITY_DN101180_c0_g2_i4.p1	0.643333	0.906667	1.35333	0.427407795822744	0.827552173005220	Na	0.836079166269870	0.543224355841002	0.77526971290252	1.27429881682168	0.342016930556854	0.60224998613891	bZIP transcription factor
TRINITY_DN101188_c0_g1_i2.p3	7.57333	4.75667	1.01667	-0.622998	0.516636421462676	0.83639320402947	-2.05304	0.0563437990332111	0.20333713174989	-2.6627	0.00473659689522219	0.033217035882045	Glycosyl hydrolase family 10
TRINITY_DN10118_c0_g2_i31.p2	5.14667	2.03333	10.6233	-1.25117	0.205006937059173	0.57721545785970	2.57254733601607	0.00258526814675706	0.023018474911418	1.32925681318932	0.0666824071235767	0.21800158093739	-
TRINITY_DN10118_c5_g1_i1.p1	0	0	0	NA	NA	NA	NA	NA	NA	NA	NA	NA
TRINITY_DN101190_c0_g1_i1.p1	0.213333	0	0.653333	NA	NA	NA	NA	NA	NA	NA	NA	NA	FBD
TRINITY_DN101190_c1_g1_i1.p1	0	0	2.16333	NA	NA	NA	NA	NA	NA	NA	NA	NA	domain in FBox and BRCT domain containing plant proteins
TRINITY_DN101191_c0_g1_i1.p1	2.39333	0.353333	0.99	-2.35205	0.189299905654637	Na	NA	NA	NA	-0.860832	0.578223350039484	0.79172073172483	disease resistance
TRINITY_DN101193_c1_g1_i1.p1	0	0	0.476667	NA	NA	NA	NA	NA	NA	NA	NA	NA
TRINITY_DN101197_c0_g1_i4.p1	1.56667	4.58333	2.26	1.79746876258649	0.255289180131918	0.63530072773850	-0.653998	0.642820541244851	0.83760124241302	1.13794753704309	0.368939429678554	0.62803544642982	ENHANCER OF AG-4 protein
TRINITY_DN101198_c0_g1_i1.p1	14.8667	7.25667	9.60333	-0.651177	0.464736812641668	0.80383828433011	0.625421062126462	0.461474625516872	0.71408816768587	-0.0150977	0.985644771614695	0.99450175272092
TRINITY_DN1011_c0_g1_i1.p1	167.147	200.077	105.48	0.318404595645922	0.112303539488322	0.43060770900829	-0.734369	7.36369687262825e-05	0.0013505569436333	-0.406062	0.0277030944350247	0.11953483419900	Belongs to the small GTPase superfamily. SAR1 family
TRINITY_DN1011_c1_g1_i4.p1	150.973	117.633	103.04	-0.366858	0.0464213499379401	0.27025086302573	-0.0233413	0.900391451479722	0.96207817230553	-0.380274	0.00715589878721206	0.045280742924802	Protein kinase domain
TRINITY_DN1011_c1_g2_i1.p1	48.7067	57.6833	43.98	0.213044898022735	0.319966404657001	0.69930137078173	-0.21731	0.299699286938472	0.56982405795269	0.00562974614974215	0.981135336486666	0.99288214934029	Protein kinase domain
TRINITY_DN101200_c0_g1_i1.p1	0	0	0.246667	NA	NA	NA	NA	NA	NA	NA	NA	NA
TRINITY_DN101204_c0_g1_i1.p1	0	2.13333	0	NA	NA	NA	NA	NA	NA	NA	NA	NA	Nuclear protein 96
TRINITY_DN101205_c0_g1_i1.p1	0	0	0.22	NA	NA	NA	NA	NA	NA	NA	NA	NA
TRINITY_DN101208_c0_g1_i6.p1	13.4433	18.7967	10.84	0.687743468295658	0.203678990635020	0.57543695445794	-0.541168	0.333570875958746	0.60437911285179	0.160673563563238	0.800667501935765	0.91615617893429	Diacylglycerol kinase catalytic domain
TRINITY_DN101209_c0_g2_i1.p1	4.03333	5.16333	3.65	0.423981366574157	0.750309137037305	0.93496546121856	-0.228079	0.867429746589981	0.94763818019339	0.204442727872526	0.830134401816344	0.92968984344961	disease resistance
TRINITY_DN101213_c1_g1_i1.p1	0	0	1.07333	NA	NA	NA	NA	NA	NA	NA	NA	NA
TRINITY_DN101223_c0_g1_i2.p1	0	0.18	0.506667	NA	NA	NA	NA	NA	NA	NA	NA	NA
TRINITY_DN101226_c0_g1_i1.p1	4.36667	5.05333	1.65	0.175786643681830	0.886704479695101	0.97667931262297	-0.954812	0.502885197639621	0.74560687544439	-0.764311	0.552893686516793	0.77438927664778	OPT oligopeptide transporter protein
TRINITY_DN101227_c0_g1_i8.p1	6.13	11.7367	3.55	1.08103263432842	0.0534963730132983	0.29205061610034	-1.54396	0.000856996375050877	0.0099130647812543	-0.450571	0.485293605330192	0.72536189158232	Belongs to the UDP-glycosyltransferase family
TRINITY_DN101228_c0_g1_i1.p1	6.74	7.13667	2.93	0.281115664613703	0.827672701552190	0.96093715867545	-0.653726	0.610666829972239	0.81824426612338	-0.365274	0.791893388720215	0.91200922801752
TRINITY_DN10122_c0_g1_i1.p1	23.6133	27.3333	46.11	0.246242546323295	0.496778361214343	0.82281403882991	0.973501647362073	0.00153065537315381	0.015544892125292	1.22904407947732	0.000166320567283479	0.0023074025417207	Protein of unknown function (DUF3082)
TRINITY_DN101230_c0_g1_i1.p1	0	1.51667	0	NA	NA	NA	NA	NA	NA	NA	NA	NA
TRINITY_DN101239_c0_g1_i2.p1	0.426667	0.69	0.346667	0.805264121067926	0.581274564546932	0.86791935792844	-0.851984	0.568554799231738	0.79227363684195	-0.0269426	0.989146972087113	0.99568729550574
TRINITY_DN101240_c0_g1_i1.p1	0	0	0	NA	NA	NA	NA	NA	NA	NA	NA	NA	transposition, RNA-mediated
TRINITY_DN101241_c0_g1_i1.p1	0.27	0.0966667	0	NA	NA	NA	NA	NA	NA	NA	NA	NA	AMP-binding enzyme
TRINITY_DN101246_c0_g1_i1.p1	4.2	3.63667	1.61333	0.102594708475162	0.934815434069023	0.98680840585251	-1.06868	0.452986105927801	0.70830504374387	-0.945788	0.364267169916248	0.62336208490213
TRINITY_DN10124_c0_g2_i1.p1	0	0	0	NA	NA	NA	NA	NA	NA	NA	NA	NA
TRINITY_DN10124_c0_g3_i1.p1	1.12333	0	0.916667	NA	NA	NA	NA	NA	NA	NA	NA	NA
TRINITY_DN10124_c1_g1_i3.p1	6.23333	8.66	4.52667	0.443409329531352	0.109493873536405	0.42466981219664	-0.757208	0.00537550423986827	0.039447622531777	-0.303624	0.284030426072157	0.54184294956971	Core-2/I-Branching enzyme
TRINITY_DN10124_c2_g1_i1.p1	1.06667	2.64333	3.84333	1.62027886407897	0.337666757555602	Na	0.680898351267897	0.546615130303882	0.77722029956075	2.32970175968338	0.107468381647442	0.29705601316101
TRINITY_DN10124_c5_g1_i1.p1	0	0.456667	1.31333	NA	NA	NA	NA	NA	NA	NA	NA	NA
TRINITY_DN10125_c0_g1_i6.p1	25.9433	21.7467	18.7967	-0.272522	0.183719400698322	0.54984664601397	-0.0352351	0.855971785687288	0.94230793535563	-0.297823	0.104792911186881	0.29245734488810	Aldo/keto reductase family
TRINITY_DN10125_c1_g2_i14.p1	0.606667	1.19	1.51	1.14123376279135	0.656767600520712	Na	0.236860657521936	0.886118865778447	0.95553331153027	1.42751383690862	0.484525591868467	Na
TRINITY_DN101266_c0_g1_i2.p1	0.51	0.206667	1.40667	NA	NA	NA	2.86634652027172	0.103771156982879	0.29958394184239	1.71596134485958	0.285625217158393	0.54346996489473	expressed protein
TRINITY_DN101269_c0_g1_i1.p1	0	0	0.686667	NA	NA	NA	NA	NA	NA	NA	NA	NA
TRINITY_DN10126_c0_g1_i1.p1	16.5	20.7633	28.8933	0.307540486811350	0.120396030915314	0.44573103442948	0.651094212370629	0.000136653994265764	0.0022346227511306	0.969119777317918	9.74762891383834e-09	4.44926825581293e-0	Belongs to the DEAD box helicase family
TRINITY_DN101271_c0_g1_i2.p1	1.53333	1.13	0.44	-0.464696	0.443824649450488	0.79023923484455	-1.16003	0.158926302487189	0.39251050769802	-1.61619	0.0113784976094313	0.063383815622231	Belongs to the hexokinase family
TRINITY_DN10127_c0_g1_i5.p1	6.07	5.98333	10.2733	0.571598384815024	0.628112066873895	0.88750206408749	0.812791023965159	0.414573019680052	0.67695279541177	1.39136623674350	0.0905156376478266	0.26599182015948
TRINITY_DN101280_c0_g1_i1.p1	0	0	0	NA	NA	NA	NA	NA	NA	NA	NA	NA
TRINITY_DN101281_c0_g1_i1.p1	2.11	1.12	1.86	-0.833343	0.470721215075630	0.80771028526407	0.979118964799016	0.317512821228175	0.58924790940702	0.144842415786623	0.883598916765992	0.95400870447811	Legume lectin domain
TRINITY_DN101282_c0_g1_i1.p1	1.36	0	1.32667	NA	NA	NA	NA	NA	NA	0.360477634630085	0.826556929160684	Na	Pentatricopeptide repeat domain
TRINITY_DN101285_c0_g1_i3.p1	3.29667	0.51	2.46333	-2.40309	0.0710597934774691	0.33720681278465	2.31557248701185	0.0919075879659970	0.27732813661355	-0.0921348	0.910593566789982	0.96595841149675	NB-ARC domain
TRINITY_DN101288_c0_g1_i1.p1	0	0.623333	0.666667	NA	NA	NA	NA	NA	NA	NA	NA	NA	Disease resistance protein
TRINITY_DN10128_c0_g1_i6.p1	25.0867	24.35	27.0267	-0.0468224	0.871305742498731	0.97267270156245	0.317611875068353	0.249265525743435	0.51402687370193	0.281084396937564	0.145315196259580	0.36161979655183	Regulation of nuclear pre-mRNA domain-containing protein
TRINITY_DN101291_c0_g1_i2.p1	0.266667	0.283333	0.923333	NA	NA	NA	NA	NA	NA	NA	NA	NA	-
TRINITY_DN101291_c0_g3_i1.p1	1	0.51	0.72	-0.911044	0.557801946801285	Na	0.621553892295724	0.696643227339558	Na	-0.289372	0.815826895833083	0.92306713665321	-
TRINITY_DN101291_c1_g1_i2.p1	1.68667	0.74	1.49	-0.98623	0.594003907924423	0.87291842011934	1.12085622428699	0.637085685533766	0.83450929743790	0.152855081005793	0.910649067989276	0.96595841149675	F-box-like
TRINITY_DN101291_c2_g1_i1.p1	3.57	0.873333	4.21667	NA	NA	NA	NA	NA	NA	1.09202331213359	0.455086316008318	Na	-
TRINITY_DN101292_c0_g1_i1.p1	0	0	0	NA	NA	NA	NA	NA	NA	NA	NA	NA
TRINITY_DN101293_c0_g1_i1.p1	13.1867	3.53667	2.54	-1.18501	0.313131612846485	0.69293724205714	-0.536559	0.732302287065415	0.88670726999311	-1.73322	0.0895218472905754	0.26437726579605	Legume lectin domain
TRINITY_DN101293_c0_g2_i2.p1	3.63333	1.56333	2.28667	-1.12409	0.299697325911945	0.68119844186991	0.745127911536897	0.524283161417137	0.76135110689264	-0.373573	0.575607945492979	0.78967540873233	Legume lectin domain
TRINITY_DN101293_c0_g3_i1.p1	3.13	0.46	1.38667	-2.65697	0.00613501060645165	0.080224704198146	1.70492456595921	0.164538713062787	0.40089210243257	-0.975424	0.202080357392161	0.44419404531066	Legume lectin domain
TRINITY_DN101293_c2_g1_i1.p1	0.92	0.863333	0.243333	-0.0315502	0.984196817452741	Na	NA	NA	NA	NA	NA	NA	Legume lectin domain
TRINITY_DN101294_c1_g1_i1.p2	1.92	3.84667	6.1	1.11353353288374	0.255017220657017	0.63483591399500	0.835498195154846	0.267383472911114	0.53554640644183	1.95854510089183	0.0270113742398259	0.11738189421775	Elongator protein 3, MiaB family, Radical SAM
TRINITY_DN101297_c0_g1_i2.p1	0	3.49	1.1	NA	NA	NA	NA	NA	NA	NA	NA	NA
TRINITY_DN101298_c0_g1_i1.p1	0	0	0	NA	NA	NA	NA	NA	NA	NA	NA	NA	GDP-mannose 4,6 dehydratase
TRINITY_DN10129_c0_g1_i11.p1	23.9167	35.7533	15.9367	0.605439201946087	0.0251258448294666	0.18964591800168	-0.994618	3.37167926563535e-05	0.00070832969420295	-0.378752	0.169543321090574	0.39858890143839	Zinc finger C-x8-C-x5-C-x3-H type (and similar)
TRINITY_DN1012_c0_g1_i11.p2	54.2633	49.49	16.7267	-0.0765665	0.807304550400491	0.95404826359133	-1.39907	0.000503470181788725	0.0065011222918143	-1.46542	0.000532250064281512	0.0060257645619587	Aldo/keto reductase family
TRINITY_DN1012_c1_g1_i1.p1	0	11.2967	7.98333	8.89698848272106	0.0228034829370076	0.17921021830660	-0.323646	0.904366072287283	0.96345378433138	8.58410082336783	0.0280595558987379	0.12060643340888	carbohydrate binding
TRINITY_DN1012_c1_g2_i1.p2	1.57333	0	3.25	NA	NA	NA	NA	NA	NA	NA	NA	NA	carbohydrate binding
TRINITY_DN1012_c2_g1_i15.p1	23.4	20.8767	12.4233	-0.163851	0.515807920413090	0.83574826283394	-0.574167	0.0419256756032913	0.16789313934518	-0.728057	0.00277516866085270	0.022087850045101	ENT domain
TRINITY_DN1012_c3_g1_i3.p2	2.28333	0	2.60667	NA	NA	NA	4.76659539326234	0.0199281085542867	Na	0.714737005050194	0.697498266713734	0.86257813363683
TRINITY_DN1012_c4_g1_i1.p3	14.99	53.4233	5.46667	2.12286935260713	0.0326693018298588	0.22162751705438	-2.96074	9.72413029124295e-05	0.0016947296465999	-0.839292	0.579952069827850	0.79303565325839
TRINITY_DN101308_c0_g1_i1.p1	0	0	0.45	NA	NA	NA	NA	NA	NA	NA	NA	NA	Protein of unknown function (DUF568)
TRINITY_DN101309_c0_g1_i1.p1	0.53	0	0.426667	NA	NA	NA	NA	NA	NA	NA	NA	NA	Retrotransposon gag protein
TRINITY_DN101314_c0_g1_i6.p1	2.17333	1.76	2.11333	-0.0835471	0.959653674146865	Na	0.572698754082778	0.720612895340921	Na	0.502384774055794	0.708656581136540	Na	WD domain, G-beta repeat
TRINITY_DN101316_c0_g1_i2.p1	3.43	2.81333	2.26667	-0.344591	0.804452780740927	0.95290709521163	-0.126852	0.916377740535733	0.96873384637313	-0.460037	0.634665409175119	0.82643814451102	transferase activity, transferring hexosyl groups
TRINITY_DN10131_c0_g1_i16.p1	4.86333	3.10667	4.24333	-0.589252	0.547749096229816	0.85192523952005	0.618343554096737	0.537858473929787	0.77153351490800	0.0291738686927754	0.950740871300877	0.98094959314698
TRINITY_DN101322_c0_g2_i3.p2	3.4	1.93	2.06667	-0.353501	0.853228231720713	0.96789075098103	0.238548752228355	0.887499268253122	0.95618270965329	-0.0939324	0.953521301772043	0.98187865200195	UDP-Glycosyltransferase
TRINITY_DN101322_c0_g3_i1.p2	1.44667	0.6	0	NA	NA	NA	NA	NA	NA	NA	NA	NA	UDP-Glycosyltransferase
TRINITY_DN101323_c0_g1_i1.p1	1.06667	0	0.206667	NA	NA	NA	NA	NA	NA	NA	NA	NA	Protein kinase domain
TRINITY_DN101324_c0_g1_i1.p1	0.603333	0	0.916667	NA	NA	NA	NA	NA	NA	NA	NA	NA
TRINITY_DN10132_c0_g1_i11.p3	20.16	4.23667	8.17333	-2.23791	0.0451351919710644	0.26624345049959	1.50035528656188	0.203886766394640	0.45700021535192	-0.729089	0.303582465221995	0.56325657689998
TRINITY_DN10132_c1_g1_i1.p1	0	1.57333	0.773333	5.24122932541379	0.0367902473626043	0.23699600074426	-0.874104	0.522592522704976	0.75997514521347	4.38601213356163	0.0400854720754481	Na
TRINITY_DN10132_c2_g1_i9.p1	9.74	6.39333	9.72667	-0.474188	0.689624734965602	0.91245673054568	0.712367275004794	0.525168469477501	0.76203077520608	0.251162725303208	0.741126103737472	0.88643115476460
TRINITY_DN101333_c0_g1_i1.p1	0.813333	1.06	0.683333	0.692621085062399	0.693808332982552	Na	-0.296224	0.883465390161819	Na	NA	NA	NA	Glycosyl transferase family 2
TRINITY_DN101334_c0_g1_i1.p1	0	0.116667	0.0966667	NA	NA	NA	NA	NA	NA	NA	NA	NA	-
TRINITY_DN101335_c0_g1_i4.p1	2.54333	0	0	NA	NA	NA	NA	NA	NA	NA	NA	NA
TRINITY_DN10133_c0_g1_i1.p1	1.79333	1.47333	0.773333	-0.156864	0.924452813487129	0.98491754440779	-0.791009	0.654174104590298	0.84439072735378	-0.93739	0.592024215562915	0.80016098967940
TRINITY_DN10133_c0_g2_i2.p1	2.13667	1.64667	4.07667	-0.323289	0.775151147337359	0.94166315298885	1.53377905189155	0.160194852910574	0.39434833471641	1.22223013089179	0.209363654617287	0.45352049075728	Belongs to the peroxidase family. Classical plant (class III) peroxidase subfamily
TRINITY_DN10133_c0_g3_i1.p2	0.496667	5.30667	0.84	3.37087743557403	0.0646296095346618	0.32125663859719	-2.31902	0.197862155405006	0.44850411527663	NA	NA	NA
TRINITY_DN10133_c1_g1_i2.p1	1.36667	0	1.78667	NA	NA	NA	NA	NA	NA	0.844026482443859	0.662886805668757	Na	export across plasma membrane
TRINITY_DN101341_c0_g1_i1.p1	1.11	0.816667	0.336667	-0.477621	0.547233418789818	0.85163143729102	-1.10421	0.256961865944811	0.52381948864702	-1.56769	0.0661052081638186	0.21664196698813	Belongs to the peroxidase family. Classical plant (class III) peroxidase subfamily
TRINITY_DN101343_c0_g1_i2.p1	0	0	0	NA	NA	NA	NA	NA	NA	NA	NA	NA
TRINITY_DN101347_c0_g1_i1.p1	1.69667	0.943333	2.87	-0.746282	0.548716781845936	Na	1.87544185759115	0.142633608015874	0.36687258110078	1.14240487995538	0.315807573975590	0.57605833556065	GAG-pre-integrase domain
TRINITY_DN101347_c1_g1_i1.p1	0	0.823333	0.916667	NA	NA	NA	NA	NA	NA	NA	NA	NA	GAG-pre-integrase domain
TRINITY_DN101348_c0_g1_i1.p1	6.16	6.96	3.27333	0.114508349880645	0.928000738038047	0.98594560554050	-0.357333	0.794240986919310	0.91759327678614	-0.226552	0.850320262367759	0.93893308090318	Protein of unknown function, DUF573
TRINITY_DN10134_c0_g1_i1.p1	192.877	196.353	127.983	0.0796369231890534	0.848330816574432	0.96692916140659	-0.437985	0.250018074018543	0.51485740392510	-0.347869	0.186381496761209	0.42251533542928	Plant lipoxygenase may be involved in a number of diverse aspects of plant physiology including growth and development, pest resistance, and senescence or responses to wounding
TRINITY_DN10134_c0_g2_i1.p1	212.473	1598.12	62.22	3.08709893649359	0.00405849099140304	0.061748649397095	-4.51953	0.000161980096852806	0.0025794737690661	-1.42162	0.00998787365860066	0.057724690536269	Plant lipoxygenase may be involved in a number of diverse aspects of plant physiology including growth and development, pest resistance, and senescence or responses to wounding
TRINITY_DN10134_c2_g1_i1.p1	0	1.02333	0	NA	NA	NA	NA	NA	NA	NA	NA	NA
TRINITY_DN101358_c0_g1_i1.p1	12.45	9.99	10.4967	0.0938960852374035	0.926529643163673	0.98554595465444	0.287426174621626	0.758777157824497	0.90010017183139	0.390844929101762	0.682383574911343	0.85326382947182	Patched family
TRINITY_DN10135_c0_g1_i6.p3	549.13	494.427	422.657	-0.048818	0.883598691571745	0.97635945462086	-0.0359052	0.895267137158024	0.95968760516781	-0.0746002	0.794895759884017	0.91337046700904	CCT motif
TRINITY_DN10135_c0_g2_i1.p1	50.2467	25.0233	26.97	-0.931104	0.0119986136422369	0.12101545343395	0.300057656806882	0.290114509481471	0.56011091415647	-0.622356	0.0691493429157706	0.22334765398974	CCT motif
TRINITY_DN10135_c1_g1_i3.p1	6.28	9.09333	6.53	0.541731358406442	0.0860464703425795	0.37485916480738	-0.299375	0.306201578853092	0.57716424111891	0.253396979899779	0.481851733925671	0.72272232843566	JmjC domain-containing protein
TRINITY_DN10135_c2_g1_i6.p1	1.67667	1.22333	0.79	-0.273982	0.880950656665932	Na	-0.539824	0.785378569879795	Na	-0.805655	0.672536910556589	Na
TRINITY_DN10135_c3_g1_i1.p2	1.99333	2.32333	8.47333	0.448555292984438	0.822547260088279	Na	1.95103122986261	0.0893750038245464	0.27253971209311	2.43313166146641	0.159249715784389	0.38331240617577
TRINITY_DN10135_c4_g1_i4.p1	1.38333	1.51333	0.136667	0.219484627285560	0.804383286982954	0.95290709521163	-3.3082	0.0304832893299533	0.13555374524722	-3.08595	0.0386028533089006	0.15057623115819	Flavin-containing monooxygenase
TRINITY_DN101363_c0_g2_i1.p1	0	0	0	NA	NA	NA	NA	NA	NA	NA	NA	NA	Reverse transcriptase (RNA-dependent DNA polymerase)
TRINITY_DN101364_c0_g1_i1.p1	0	0	0	NA	NA	NA	NA	NA	NA	NA	NA	NA
TRINITY_DN101365_c0_g1_i1.p1	0	0	0.893333	NA	NA	NA	NA	NA	NA	NA	NA	NA
TRINITY_DN101368_c0_g1_i1.p1	0	0.75	0.47	NA	NA	NA	-0.602732	0.779969121945510	Na	NA	NA	NA	Ribonuclease H protein
TRINITY_DN10137_c0_g1_i13.p1	12.3633	12.6767	10.4733	0.0193442138371072	0.969257301016258	0.99433257184352	-0.0851519	0.866965577792299	0.94758167275950	-0.055177	0.901495542099912	0.96194809328403	-
TRINITY_DN101381_c0_g1_i1.p1	0.36	2.27667	1.01	NA	NA	NA	-0.957169	0.559897577772478	Na	NA	NA	NA	Belongs to the OSBP family
TRINITY_DN101382_c0_g1_i1.p1	2.29333	1.87	2.10667	-0.297822	0.532669887695034	0.84390162151023	0.356323679776851	0.366307907088386	0.63410367989627	0.0703965249780826	0.874103607785450	0.94973607427911	PPR repeat
TRINITY_DN101386_c0_g1_i1.p1	0	0	0	NA	NA	NA	NA	NA	NA	NA	NA	NA	Belongs to the peptidase S10 family
TRINITY_DN10138_c0_g1_i14.p1	16.7333	22.3033	19.3533	0.408747337533228	0.191945172745278	0.55982107953158	-0.0417285	0.897956323491947	0.96107038356993	0.376099995302729	0.0787032009963227	0.24329648750422	-
TRINITY_DN101396_c0_g1_i1.p1	3.79	1.32667	4.06333	NA	NA	NA	NA	NA	NA	0.926080861917567	0.521193689009015	Na	ADP binding
TRINITY_DN101397_c1_g1_i3.p3	0.753333	0	2.17333	NA	NA	NA	NA	NA	NA	NA	NA	NA
TRINITY_DN101397_c3_g1_i3.p1	2.75	2.06	0.0833333	-0.236832	0.816517781441655	0.95684459219904	-4.06418	0.0331188150422888	0.14347026405389	-4.30126	0.0100164153985424	0.057831531226319	Belongs to the small GTPase superfamily. Arf family
TRINITY_DN10139_c0_g1_i3.p1	0.603333	0.07	1.75333	NA	NA	NA	4.65727270799880	0.0369407859444212	0.15446317347960	1.59864495150725	0.408009798171161	0.66253592555958	Ankyrin repeat
TRINITY_DN1013_c0_g1_i9.p1	41.4233	55.6	28.3433	0.467396332664720	0.0213433824741221	0.17201969493877	-0.78575	0.000168535485665621	0.0026613407848195	-0.30834	0.116446450875086	0.31346914623181	-
TRINITY_DN101406_c0_g1_i1.p1	1.64333	0.193333	1.46667	-3.10831	0.0197604004752382	0.16452182741685	3.11369302850656	0.0203168821445194	0.10240349448771	0.0165156470893948	0.986598554424794	0.99496878487986	Belongs to the BI1 family
TRINITY_DN101407_c1_g1_i1.p1	0	0	0.666667	NA	NA	NA	NA	NA	NA	NA	NA	NA
TRINITY_DN101408_c0_g1_i1.p1	0.296667	0.163333	0.27	NA	NA	NA	NA	NA	NA	NA	NA	NA	Belongs to the peptidase A1 family
TRINITY_DN101409_c0_g1_i2.p1	0.22	0.183333	1.74667	NA	NA	NA	NA	NA	NA	NA	NA	NA	Retrotransposon gag protein
TRINITY_DN10140_c0_g1_i18.p1	10.1333	8.12667	6.53667	-0.311563	0.587692006557630	0.87038591614958	-0.115885	0.848147882153899	0.93950012816488	-0.413475	0.208576466123457	0.45253495674293	Divergent PAP2 family
TRINITY_DN101412_c0_g1_i1.p1	0	0	1.21	NA	NA	NA	NA	NA	NA	NA	NA	NA	Trypsin-like peptidase domain
TRINITY_DN10141_c0_g1_i8.p1	3.88667	14.4133	2.84333	1.82284817707795	0.271236342236562	0.65187690523655	-2.08556	0.210261894907283	0.46510159599366	-0.254761	0.884666989536863	0.95447337344763
TRINITY_DN10141_c1_g1_i10.p1	0	0	0.976667	NA	NA	NA	NA	NA	NA	NA	NA	NA	EB1-like C-terminal motif
TRINITY_DN10141_c1_g2_i1.p1	8.33333	0	4.64333	-7.09652	0.0695559551342520	0.33366966935249	6.42608539782204	4.74104158486322e-05	0.00094293434617034	-0.655016	0.628212530614286	0.82246539076190
TRINITY_DN101425_c0_g1_i1.p2	0.91	0	0	NA	NA	NA	NA	NA	NA	NA	NA	NA
TRINITY_DN101427_c0_g1_i1.p1	4.54333	2.81	4.44667	-0.556349	0.588992489207593	0.87112231998787	0.956801488351150	0.313432874637902	0.58514335931852	0.408325222411987	0.656874561442038	0.83918923871371	source UniProtKB
TRINITY_DN101428_c0_g1_i2.p1	0.7	1.5	0.63	NA	NA	NA	NA	NA	NA	NA	NA	NA
TRINITY_DN10142_c0_g1_i7.p1	18.7167	5.22667	15.59	-1.87375	1.94817494700266e-05	0.0011174568549025	1.77099947829612	7.33041040268423e-05	0.0013463876284796	-0.0923789	0.648411990677440	0.83426831083573	-
TRINITY_DN101430_c0_g1_i1.p1	2.30667	1.34333	1.33333	-0.774759	0.300385575455292	0.68174821337453	0.169124505312375	0.834591200263284	0.93454475931813	-0.59468	0.385324438052876	0.64186844649872
TRINITY_DN101434_c0_g1_i1.p2	1.30333	0	0.65	-4.49318	0.116753664003038	Na	NA	NA	NA	-0.736507	0.631538693818879	0.82454978627486	Belongs to the cytochrome P450 family
TRINITY_DN101436_c1_g1_i1.p1	13.2133	6.02	8.78333	-0.778094	0.317933223065064	0.69717765405779	0.734995510905719	0.351230399578853	0.62101712489851	-0.0322532	0.960098254875804	0.98433196692612	Ribonuclease H protein
TRINITY_DN101439_c0_g1_i16.p2	0.53	0	1.13	NA	NA	NA	NA	NA	NA	1.40133048944996	0.402743430515984	0.65761522734819
TRINITY_DN101439_c1_g2_i1.p1	0.976667	0.163333	0.316667	-2.39612	0.206124246895585	0.57836224226346	NA	NA	NA	-1.27299	0.476769890275550	0.71894915916602
TRINITY_DN10143_c0_g1_i1.p2	93.65	99.7133	103.657	0.126866512379480	0.645713328418738	0.89505244406593	0.245992340212451	0.501335512530670	0.74448213240552	0.382101142550460	0.262952990157019	0.51883752843438	N-terminal C2 in EEIG1 and EHBP1 proteins
TRINITY_DN101445_c0_g1_i8.p2	0.0433333	0.103333	1.33667	NA	NA	NA	3.78672800251414	0.00440898245905168	0.034086620662405	5.18244963325559	0.00107512895805739	0.010587851978312	DEAD-like helicases superfamily
TRINITY_DN101446_c0_g1_i1.p2	1.98667	3.09333	2.75667	1.27534098281752	0.506219038294475	Na	-0.153994	0.917491520835632	0.96900524928567	1.12896710477383	0.465294682160574	Na
TRINITY_DN101447_c0_g1_i4.p1	7.10333	19.97	3.56333	1.64647708046692	0.0326199568673369	0.22148608744824	-2.36125	0.00563544762721285	0.040804726560450	-0.704336	0.360722607589905	0.61998102270261	Belongs to the TRAFAC class myosin-kinesin ATPase superfamily. Kinesin family
TRINITY_DN101448_c0_g1_i1.p1	4.41	2.28	1.06667	-0.795318	0.342050305594839	0.71672881874659	-0.922697	0.395709736069773	0.66060142488383	-1.71557	0.0646567391619209	0.21395707622342	Cytochrome p450
TRINITY_DN10144_c0_g1_i4.p1	15.2933	15.5967	17.6	0.00428028082331642	0.987566184165625	0.99790538566959	0.337751962292346	0.193823249425168	0.44267086676968	0.352650258059886	0.0319354732433594	0.13178220999062	plant mutator transposase zinc finger
TRINITY_DN101452_c0_g1_i1.p1	13.8333	10.4067	1.26333	-0.194942	0.821179510923937	0.95853101414791	-2.88234	0.0174474536076062	0.091889802530779	-3.05817	0.0204039005043664	0.096081358625046	-
TRINITY_DN101455_c0_g1_i1.p1	0.783333	0	0	NA	NA	NA	NA	NA	NA	NA	NA	NA	May be involved in modulation of pathogen defense and leaf cell death
TRINITY_DN101456_c0_g1_i3.p1	0	0	2.23333	NA	NA	NA	NA	NA	NA	NA	NA	NA
TRINITY_DN101456_c1_g1_i6.p1	1.76333	0	1.08333	NA	NA	NA	NA	NA	NA	-0.291837	0.827618405158608	Na
TRINITY_DN101456_c1_g2_i1.p3	0	0	2.21	NA	NA	NA	NA	NA	NA	NA	NA	NA
TRINITY_DN101464_c0_g1_i1.p1	0	0	2.38	NA	NA	NA	NA	NA	NA	NA	NA	NA	Reverse transcriptase (RNA-dependent DNA polymerase)
TRINITY_DN10146_c0_g1_i9.p1	26.27	50.0033	171.163	1.50937071337189	0.0188610714228481	0.16030538521703	1.96758199309565	4.96495291761752e-05	0.00097833488435242	3.49770405741015	8.65597917945455e-15	9.86876956624993e-1	Belongs to the universal ribosomal protein uL15 family
TRINITY_DN101473_c0_g3_i1.p1	1.7	2.64	1.17667	0.564856499890312	0.746653364211546	0.93346997296106	-0.96596	0.589409051545675	0.80505612893186	-0.393265	0.830660906592538	0.93006206463770
TRINITY_DN10147_c0_g1_i3.p1	38.2033	33.5833	23.5633	-0.208828	0.198480937453437	0.56861342183512	-0.341898	0.0301663658934209	0.13443672246768	-0.540868	3.23585979252677e-06	7.93421784561715e-0	RNA polymerase II regulatory region DNA binding
TRINITY_DN101484_c0_g1_i2.p1	2.43	1.15	1.58	-0.881496	0.462504666810382	0.80285810480079	0.586014983422935	0.713167764005208	0.87654115177773	-0.282724	0.827605876158291	0.92867039012810
TRINITY_DN10148_c1_g1_i12.p1	1.63333	3.24	2.60333	0.951626253615757	0.00622516705484700	0.081050104839660	-0.160169	0.592061503891156	0.80672530821186	0.801370686013872	0.0294723457856903	0.12461346922178	Belongs to the protein kinase superfamily. Ser Thr protein kinase family
TRINITY_DN10148_c4_g1_i1.p2	1.5	1.75667	1.41	0.748300594613651	0.709913427550675	Na	-0.26835	0.874096889389134	Na	NA	NA	NA	Belongs to the protein kinase superfamily. Ser Thr protein kinase family
TRINITY_DN101496_c0_g1_i1.p1	2.26333	2.55333	3.09	0.445600087939564	0.727081477155509	0.92634256390888	0.610987776938195	0.546232274050077	0.77702779450499	1.06069293549892	0.341624766770782	0.60171508058026	transposition, RNA-mediated
TRINITY_DN101497_c0_g1_i1.p1	4.19	2.33667	2.17667	-0.18098	0.921634916573441	Na	-0.0827403	0.959365128210484	Na	-0.251112	0.870413446338421	0.94843421249022	NYN domain
TRINITY_DN10149_c0_g1_i4.p1	26.0367	27.6367	16.0367	0.218637022822386	0.622265313627013	0.88478610376445	-0.553895	0.252351925321839	0.51789064654868	-0.323717	0.539882065615862	0.76504600975559	N-terminal domain of oxidoreductase
TRINITY_DN1014_c0_g1_i3.p1	239.017	206.917	205.71	-0.204555	0.475454138679674	0.81059030296908	0.166861180574869	0.544884135014606	0.77614645272262	-0.0280018	0.848774585797396	0.93840744463462	Cytochrome C biogenesis protein transmembrane region
TRINITY_DN1014_c0_g3_i1.p1	77.29	66.46	90.53	-0.268799	0.489695133139141	0.81884513567403	0.622643093394478	0.000652117603478294	0.0080060940063047	0.363028040535648	0.351676449247790	0.61154441939530	Saccharopine dehydrogenase NADP binding domain
TRINITY_DN101500_c0_g1_i1.p1	0	0	0.276667	NA	NA	NA	NA	NA	NA	NA	NA	NA
TRINITY_DN101503_c0_g1_i1.p1	3.54	6.82667	3.83667	1.01573706723367	0.0526534439096593	0.28941396155576	-0.704709	0.167341984571099	0.40534547156059	0.322545162035880	0.582987414017903	0.79500680148075	Protein BYPASS1-related
TRINITY_DN101510_c0_g1_i1.p1	2.54333	0.793333	0.26	-1.27469	0.406265459252895	Na	NA	NA	NA	NA	NA	NA	FBD
TRINITY_DN101512_c0_g1_i2.p1	0	0.47	0.883333	NA	NA	NA	NA	NA	NA	NA	NA	NA	Sin3 family co-repressor
TRINITY_DN101519_c0_g1_i1.p1	0.31	0.636667	2.03333	1.04298805656464	0.478311647089322	Na	1.88105639037537	0.0686956998363527	0.23062739908292	2.92356457917950	0.0112222809093148	0.062724128175293	Cytokinin-activating enzyme working in the direct activation pathway. Phosphoribohydrolase that converts inactive cytokinin nucleotides to the biologically active free-base forms
TRINITY_DN10151_c0_g1_i10.p1	35.3933	25.1	15.8767	-0.505705	0.0196528056207226	0.16415355266185	-0.484775	0.0347266457623370	0.14814767261830	-0.980243	5.48339849227305e-09	2.61350082282270e-0	(NAC) domain-containing protein
TRINITY_DN101521_c0_g1_i2.p1	1.75	2.27667	1.88667	0.465345844033500	0.621177593156013	0.88447298408123	-0.132227	0.888204400085022	0.95631986667270	0.336332408264259	0.669137560827978	0.84597907442458	The RING-variant domain is a C4HC3 zinc-finger like motif found in a number of cellular and viral proteins. Some of these proteins have been shown both in vivo and in vitro to have ubiquitin E3 ligase activity.
TRINITY_DN101522_c0_g2_i3.p1	0	0	0	NA	NA	NA	NA	NA	NA	NA	NA	NA
TRINITY_DN101524_c0_g1_i1.p1	0	0.36	0.276667	NA	NA	NA	NA	NA	NA	NA	NA	NA	lipid binding
TRINITY_DN101526_c0_g1_i1.p1	0	0	0	NA	NA	NA	NA	NA	NA	NA	NA	NA	AARP2CN (NUC121) domain
TRINITY_DN101527_c0_g1_i1.p1	1.54333	6.68	0.953333	2.23560773678522	0.116654318568369	0.43834705624998	-2.22181	0.156267711597682	0.38836760436098	NA	NA	NA
TRINITY_DN101534_c0_g1_i1.p2	28.6633	19.4133	23.5567	-0.182132	0.893077845462501	0.97754041271786	0.456993228217233	0.710050499306999	0.87516522674319	0.288092556530189	0.812935160572349	0.92161662231348	Chitin binding domain
TRINITY_DN101538_c1_g1_i1.p1	1.47667	0.286667	0	NA	NA	NA	NA	NA	NA	NA	NA	NA	Zinc finger C3HC4 type domain containing protein
TRINITY_DN101543_c0_g1_i1.p3	0.606667	0	0.473333	NA	NA	NA	NA	NA	NA	-0.0786827	0.968237766286541	Na
TRINITY_DN101544_c0_g1_i2.p1	1.35333	1.18667	2.22	-0.160954	0.927294622590910	0.98584097806790	1.05217101700309	0.407176044091289	0.67069999157826	0.918594028217762	0.476291862461224	0.71858875751589
TRINITY_DN101548_c1_g1_i1.p1	0	0	0	NA	NA	NA	NA	NA	NA	NA	NA	NA
TRINITY_DN101549_c0_g1_i1.p1	1.91	2.19333	2.37333	0.233463108850485	0.775648940014877	0.94187529671415	0.328633540632544	0.693487089809637	0.86588223588076	0.573984865662364	0.441871971128208	0.69115602253013	Belongs to the protein kinase superfamily. Ser Thr protein kinase family
TRINITY_DN10154_c0_g1_i6.p1	48.2867	74.2633	44.42	1.09637298879524	0.161525821451117	0.51756810101494	-0.608327	0.436109942971655	0.69487865586166	0.496285818152087	0.450325569866147	0.69798777726730	CBS domain
TRINITY_DN101554_c0_g1_i2.p1	13.3567	9.51667	5.32667	-0.403587	0.541599123720871	0.84834921618826	-0.531624	0.504116202696928	0.74643765300007	-0.923914	0.174184581410795	0.40554012767201	WD40 repeats
TRINITY_DN101558_c0_g1_i1.p1	8.43667	2.75	13.7033	-1.52164	0.320403489691677	0.69975206573118	2.68929096144117	0.0225642398657584	0.11030591216976	1.17661905517416	0.365102605349850	0.62427576491522	Prolyl oligopeptidase, N-terminal beta-propeller domain
TRINITY_DN101558_c0_g2_i1.p1	8.83667	14.36	7.81	0.925982081076640	0.265280427914412	0.64566764230968	-0.615209	0.595175775471757	0.80841837387698	0.313011037455341	0.818742975134838	0.92435996406273	Prolyl oligopeptidase, N-terminal beta-propeller domain
TRINITY_DN10155_c0_g1_i2.p1	23.8	11.3967	15.9367	-1.05848	0.0770505795782020	0.35226467426179	0.646066808875293	0.351428372529078	0.62125975456877	-0.402292	0.363819039244341	0.62297515896249	Glycosyl hydrolases family 28
TRINITY_DN10155_c1_g1_i3.p1	7.35333	4.54333	3.18	-0.324346	0.804439739454949	0.95290709521163	-0.484339	0.724921146772118	0.88295264444394	-0.794022	0.466542608733682	0.71077995554175
TRINITY_DN10155_c3_g1_i1.p3	40.8033	56.5767	29.21	0.874289276086525	0.362500667223567	0.73197040024828	-0.921574	0.348246274752486	0.61834936499734	-0.0361821	0.928408910264911	0.97283992153819
TRINITY_DN101563_c0_g1_i1.p1	5.87333	0.156667	6.94333	NA	NA	NA	4.67920935087731	0.0236126207392133	Na	0.875457909041109	0.428654011312972	0.68050884857349	EamA-like transporter family
TRINITY_DN101564_c0_g1_i2.p2	0	0	0	NA	NA	NA	NA	NA	NA	NA	NA	NA
TRINITY_DN101565_c0_g1_i1.p1	2.68667	0	0.933333	NA	NA	NA	NA	NA	NA	NA	NA	NA	DEAD/DEAH box helicase
TRINITY_DN101566_c0_g1_i2.p1	3.78333	1.67	2.67333	-1.16469	0.0775393523175077	0.35335606533981	0.872776006540322	0.169204345481260	0.40796374018477	-0.287592	0.596624017605724	0.80332751157142	Mitochondrial transcription termination factor family protein
TRINITY_DN10156_c0_g1_i3.p1	40.1867	62.9367	24.5067	0.595062818100884	0.0278049888636492	0.20181012384102	-1.18341	1.13657083130575e-12	1.50174193509013e-1	-0.578586	0.0328817820877545	0.13460391575955	BEST Arabidopsis thaliana protein match is nucleolar protein
TRINITY_DN101570_c0_g1_i1.p1	1.28	0.416667	0.22	-1.62443	0.337064395437576	Na	NA	NA	NA	-2.20385	0.208054848088064	Na	wall-associated receptor kinase-like
TRINITY_DN101571_c0_g1_i1.p1	0	0	0	NA	NA	NA	NA	NA	NA	NA	NA	NA
TRINITY_DN101574_c0_g1_i1.p2	0	0	0.143333	NA	NA	NA	NA	NA	NA	NA	NA	NA
TRINITY_DN101575_c0_g1_i1.p1	0.95	3.76	3.67333	2.67108065180250	0.0420720740097608	0.25556168129440	0.144347766578471	0.870435145760706	0.94925237601566	2.83203585697935	0.0243189614700542	0.10881575687526	Protein kinase domain
TRINITY_DN101579_c0_g1_i1.p1	1.85333	6.61	0.653333	2.10536462886994	0.0684035321590540	0.33089853891837	-3.14685	0.0188558398216895	0.097302907805255	NA	NA	NA	-
TRINITY_DN10157_c0_g1_i18.p1	28.1633	32.4233	33.6933	0.215848278971917	0.389454176525530	0.75342792156497	0.226626782856747	0.443637879982001	0.70164793402615	0.453010023327201	0.117128887548985	0.31465166848780	single-stranded telomeric DNA binding
TRINITY_DN101585_c0_g1_i1.p1	0	0	0.48	NA	NA	NA	NA	NA	NA	NA	NA	NA	The coatomer is a cytosolic protein complex that binds to dilysine motifs and reversibly associates with Golgi non- clathrin-coated vesicles, which further mediate biosynthetic protein transport from the ER, via the Golgi up to the trans Golgi network. Coatomer complex is required for budding from Golgi membranes, and is essential for the retrograde Golgi-to-ER transport of dilysine-tagged protei…
TRINITY_DN101588_c0_g1_i15.p1	3.54667	5.35	5.52	0.612723225863071	0.321550982390598	0.70036837747878	0.246759183456854	0.678357356370086	0.85723420968337	0.873802102583202	0.0521255994604604	0.18529449582260	DNA-binding domain in plant proteins such as APETALA2 and EREBPs
TRINITY_DN101589_c0_g2_i2.p1	0	0.286667	0	NA	NA	NA	NA	NA	NA	NA	NA	NA
TRINITY_DN101592_c0_g1_i1.p1	0	0.783333	0	NA	NA	NA	NA	NA	NA	NA	NA	NA
TRINITY_DN101593_c0_g1_i3.p1	1.12	1.65667	1.22	NA	NA	NA	-0.348304	0.829399461249796	Na	NA	NA	NA	RNAse P Rpr2/Rpp21/SNM1 subunit domain
TRINITY_DN10159_c0_g1_i19.p1	69.38	76.0067	54.8267	0.118536635150235	0.523872521276690	0.84075018566043	-0.30303	0.0777472833749247	0.24959830967601	-0.175074	0.140928486634065	0.35475662057315	generation of catalytic spliceosome for second transesterification step
TRINITY_DN1015_c0_g1_i1.p1	259.86	286.11	186.75	0.137691663606348	0.560302990731230	0.85813877321234	-0.44848	0.0325665807527264	0.14187484881398	-0.300803	0.108367276099275	0.29872709049233	CRAL/TRIO, N-terminal domain
TRINITY_DN1015_c3_g1_i1.p2	0	0	3.17333	NA	NA	NA	4.37833485874305	0.150276645026838	Na	4.38402142879512	0.144729612475034	Na
TRINITY_DN101603_c0_g1_i1.p1	0.113333	2.05333	0.386667	4.15022395777916	0.00272595130668951	0.047485725545331	-2.25723	0.0499918262984516	0.18862765982475	NA	NA	NA	Plant mobile domain
TRINITY_DN101608_c0_g1_i1.p1	1.26333	0	0.463333	NA	NA	NA	NA	NA	NA	NA	NA	NA
TRINITY_DN10160_c0_g1_i2.p1	31.5767	21.7433	15.57	-0.227514	0.689794162279934	0.91254386296738	-0.356396	0.555880143948640	0.78327799830994	-0.573465	0.177262601030800	0.40970258950458	Hydrolyzes glycerol-phospholipids at the terminal phosphodiesteric bond
TRINITY_DN101613_c0_g1_i1.p1	4.47333	5.53667	5.72667	0.468875512275195	0.574206697110716	0.86549551265712	0.230789312998356	0.779656922577578	0.91008028761087	0.705415642037291	0.295739264109044	0.55474958503835	Tubulin-tyrosine ligase family
TRINITY_DN101614_c0_g1_i4.p1	1.37333	0.896667	0.776667	-0.253166	0.861531401524401	Na	NA	NA	NA	NA	NA	NA	ATPase family associated with various cellular activities (AAA)
TRINITY_DN101619_c0_g2_i1.p1	0.896667	1.74333	1.13333	0.981746422248019	0.401848078219641	0.76194931412606	-0.338042	0.778185649759038	0.90933853641030	0.658113192528153	0.579341468106565	0.79266458012381
TRINITY_DN101619_c1_g1_i1.p1	0	0.573333	2.29333	NA	NA	NA	2.08615505456617	0.260631928890747	0.52755732134824	5.32763447349010	0.0421983346446436	0.16025150400157
TRINITY_DN101619_c2_g1_i1.p1	30.1233	0.203333	1.10333	-6.78158	6.45678393349913e-05	0.0029148035350519	NA	NA	NA	-4.47081	0.00129933349299781	0.012261586313775
TRINITY_DN10161_c0_g1_i3.p1	3.56667	7.07	16.98	0.936703082286715	0.365074711497768	0.73303843859017	1.41280327719505	0.0849357956460430	0.26459771990768	2.35912239249157	0.000602638686700739	0.0066595177332017	NB-ARC domain
TRINITY_DN101628_c0_g1_i1.p1	0	0.58	1.08	NA	NA	NA	NA	NA	NA	NA	NA	NA	Belongs to the iron ascorbate-dependent oxidoreductase family
TRINITY_DN10162_c0_g1_i11.p1	109.14	117.803	65.47	0.344596984222438	0.202563073803540	0.57395867439361	-0.606663	0.0215832618375716	0.10675279059345	-0.252485	0.302799491534013	0.56234812103232	AMP-binding enzyme
TRINITY_DN101642_c0_g2_i2.p3	0	0.93	0	NA	NA	NA	NA	NA	NA	NA	NA	NA	Functions as component of the Arp2 3 complex which is involved in regulation of actin polymerization and together with an activating nucleation-promoting factor (NPF) mediates the formation of branched actin networks
TRINITY_DN101646_c0_g1_i3.p1	4.61667	4.51667	5.40333	0.304090226720059	0.807964760989375	0.95418403362918	0.306918199785824	0.805904982283251	0.92279251548630	0.625919146397780	0.483694238257738	0.72421412706679	TIFY
TRINITY_DN101648_c0_g1_i1.p1	0	0	0	NA	NA	NA	NA	NA	NA	NA	NA	NA	FBD
TRINITY_DN10164_c0_g1_i10.p1	1.15	1.74	5.84667	1.05012561971916	0.600016409011632	Na	1.79058026840472	0.103610604000020	0.29928960710298	2.87796107646740	0.0160907215329848	0.081083106994580
TRINITY_DN101658_c0_g1_i1.p2	1.25	0.17	0.323333	NA	NA	NA	NA	NA	NA	NA	NA	NA
TRINITY_DN101662_c0_g1_i1.p1	0	0	0.36	NA	NA	NA	NA	NA	NA	NA	NA	NA
TRINITY_DN101664_c0_g1_i9.p1	3.58667	4.35	4.25	0.376124001593811	0.648806260034023	0.89636310359634	0.108258806287569	0.902997869790794	0.96292751445990	0.494897072188318	0.466462704279432	0.71077050955577	Domain of unknown function (DUF4220)
TRINITY_DN101669_c0_g1_i1.p1	0	0.98	0.8	4.43771344315428	0.0564716824513545	Na	-0.0353995	0.977783072036741	0.99216315426769	4.38661216274034	0.0400616968100931	Na	Nuclear pore complex scaffold, nucleoporins 186/192/205
TRINITY_DN10166_c0_g1_i2.p1	20.5867	14.34	17.8933	-0.308878	0.529233465384941	0.84252351289344	0.571085310367116	0.274181861614214	0.54374865466107	0.272956491110663	0.588549674902152	0.79832074744785	Pre-mRNA-processing-splicing factor 8
TRINITY_DN101671_c0_g1_i1.p1	0	0	0	NA	NA	NA	NA	NA	NA	NA	NA	NA
TRINITY_DN101672_c0_g1_i2.p1	1.63	9.97333	1.39667	2.52024586650688	0.000581100460300010	0.015700149342508	-2.66179	6.98149214862220e-10	5.47533158784735e-0	-0.131241	0.884233024029919	0.95423203979677	Purple acid phosphatase
TRINITY_DN101674_c0_g1_i11.p1	0.99	0.863333	0.646667	-0.147283	0.925278276226506	Na	-0.381791	0.822914624352132	Na	-0.5259	0.702838140689713	Na	F-box FBD LRR-repeat protein
TRINITY_DN101674_c1_g1_i1.p1	0.7	0.683333	0.29	-0.0801592	0.954130412384722	0.99197284179668	-1.10356	0.551409113679074	0.78027267984996	-1.16844	0.391821294666385	0.64744012875424	F-box FBD LRR-repeat protein
TRINITY_DN101675_c0_g1_i1.p1	4.73667	2.17333	3.07	-1.0353	0.156076446421597	0.50801374509515	0.694095546448699	0.384795523002835	0.65047222299008	-0.330015	0.611867110924369	0.81293434396528
TRINITY_DN101676_c0_g1_i1.p1	2.26667	7.5	3.46667	1.87715690884115	0.0198116826162341	0.16463897142272	-0.875043	0.196002311848919	0.44586981414190	1.00956185249384	0.252748544505201	0.50681894441303
TRINITY_DN101676_c1_g1_i1.p1	2.24	1.96	1.01667	-0.0209088	0.984883616226628	0.99753247140245	-0.819161	0.490025040937622	0.73574896099961	-0.835859	0.423001513495057	0.67570846341442	RWP-RK domain
TRINITY_DN10167_c0_g1_i1.p1	1.21333	13.0133	4.59333	3.32344633444019	0.0895997162548833	0.38276874020831	-0.79113	0.580315280904565	0.79968312107618	2.54105982213932	0.119945649563664	Na
TRINITY_DN101683_c0_g1_i1.p1	2.06333	2.80333	1.43333	0.473805397942678	0.620703320479502	0.88430757039585	-0.757211	0.450785934509639	0.70663666386314	-0.272142	0.796148116538835	0.91403843096743	WD domain, G-beta repeat
TRINITY_DN101684_c0_g1_i1.p1	0	0	0.406667	NA	NA	NA	NA	NA	NA	NA	NA	NA	-
TRINITY_DN101689_c0_g1_i1.p1	1.74333	0.186667	1.74667	-3.00609	0.0769848185410803	0.35205881059935	3.32646750073333	0.0397749806317414	0.16212465999389	0.329605989477210	0.765395242028935	0.89870524062926	source UniProtKB
TRINITY_DN10168_c0_g1_i6.p1	23.4333	11.0467	14.9833	-1.05498	0.000221838308342275	0.0076516167403293	0.625217814696102	0.0442433710907347	0.17394764733649	-0.419948	0.0771823416388982	0.23999971077562	-
TRINITY_DN10168_c2_g1_i1.p1	0	0.636667	1.13	NA	NA	NA	NA	NA	NA	NA	NA	NA
TRINITY_DN101691_c0_g1_i1.p1	0	0	0	NA	NA	NA	NA	NA	NA	NA	NA	NA
TRINITY_DN101694_c0_g1_i1.p1	4.97	11.8967	7.63	1.59457249897561	0.0565440209480994	0.29991097917114	-0.466212	0.525520418658770	0.76234676409820	1.14221833072184	0.162638559036237	0.38851460468315	zinc finger CCCH domain-containing protein
TRINITY_DN101699_c0_g1_i1.p1	0	0	0	NA	NA	NA	NA	NA	NA	NA	NA	NA	Belongs to the glycosyl hydrolase 1 family
TRINITY_DN10169_c0_g1_i6.p1	3.81	3.56	5.56333	-0.118365	0.753377936519344	0.93508792747528	0.813961761847844	0.0234802594415574	0.11329338472195	0.706192169280587	0.0417588858226621	0.15927210147128	2-oxoglutarate (2OG) and Fe(II)-dependent oxygenase superfamily protein
TRINITY_DN1016_c0_g1_i2.p1	52.5367	38.2833	35.22	-0.462221	0.0145536598848901	0.13652802683807	0.0569753567049933	0.764111473865599	0.90207957254514	-0.395204	0.0150064579660937	0.077188638654772	Ferredoxin--NADP reductase
TRINITY_DN101704_c0_g1_i1.p1	4.5	2.99333	0.713333	-0.477692	0.507496102675613	0.82972018256458	-1.89907	0.0847188208204824	0.26432969536350	-2.37672	0.0132945457092090	0.071066712842545	Serine threonine-protein kinase
TRINITY_DN101707_c0_g1_i1.p2	0	0.443333	1.57333	NA	NA	NA	NA	NA	NA	NA	NA	NA
TRINITY_DN10170_c0_g1_i2.p1	16.36	4.13667	46.0267	-1.98763	0.0152806744009654	0.14094494852563	3.69600226270688	0.000756668856793043	0.0090052435759528	1.72324775162845	0.0560521983533489	0.19434441377073
TRINITY_DN10170_c0_g2_i1.p1	0.07	35.07	11.3133	9.12052748348865	4.75102953502500e-18	5.03533546151865e-1	-1.47303	0.303951215199834	0.57451925589136	7.58548416193182	3.00245615477453e-06	7.40400824331990e-0
TRINITY_DN101713_c0_g1_i1.p3	1.15333	0.353333	0	NA	NA	NA	NA	NA	NA	NA	NA	NA
TRINITY_DN10171_c0_g1_i10.p1	41.2	36.4133	27.9133	-0.177579	0.442766858439724	0.78958114377130	-0.211951	0.376666057017230	0.64362441268415	-0.379492	0.122295804159408	0.32384269295007	Auxin response factors (ARFs) are transcriptional factors that bind specifically to the DNA sequence 5'-TGTCTC-3' found in the auxin-responsive promoter elements (AuxREs)
TRINITY_DN101727_c0_g1_i2.p1	1.95	1.06667	2.74	-0.87988	0.0425082013439593	0.25690577414111	1.53306583440743	4.16245206216330e-05	0.00084194154963076	0.663619834910392	0.0516801561653121	0.18444329259797	-
TRINITY_DN101727_c1_g1_i1.p2	0	0	0	NA	NA	NA	NA	NA	NA	NA	NA	NA
TRINITY_DN101728_c0_g1_i9.p1	12.5433	22.99	12.2967	0.986633578962330	0.00900333581888366	0.10153629002224	-0.707647	0.0483723817131829	0.18419698553357	0.288832590134133	0.467254830152893	0.71138235377210	RNA recognition motif. (a.k.a. RRM, RBD, or RNP domain)
TRINITY_DN10172_c0_g1_i1.p1	83.31	76.99	72.2	-0.0916439	0.598643575988191	0.87451637181977	0.0931962863837533	0.656643533032951	0.84527496021533	0.0117978088928850	0.954630027626937	0.98235215939410	Belongs to the cytochrome P450 family
TRINITY_DN101734_c0_g1_i1.p1	51.1133	52.82	17.6267	0.220710094509773	0.559053253100766	0.85768713621743	-1.38489	0.00259924082142351	0.023122752289956	-1.15515	0.00990296980006346	0.057381352269236	Belongs to the glycosyltransferase 2 family. Plant cellulose synthase subfamily
TRINITY_DN101734_c1_g1_i1.p1	7.75	6.33333	3.17333	-0.13536	0.861306916911247	0.97028396951596	-0.693076	0.436819005789206	0.69552391700623	-0.816527	0.335093729410232	0.59485515220533
TRINITY_DN101735_c0_g1_i1.p1	0.08	0.523333	1.11	2.75999952965173	0.169943610077262	Na	1.27660812344925	0.345770007082775	0.61613477635108	4.03619888303253	0.0102509645914338	0.058837899558350	Catalyzes the reduction of fatty acyl-CoA to fatty alcohols
TRINITY_DN101736_c0_g1_i1.p2	52.56	59.9467	36.5233	0.719603016499631	0.191885198096016	0.55975118496256	-0.465655	0.457835933664165	0.71184194654579	0.262392416301452	0.651776307100138	0.83614041419178	Protein tyrosine kinase
TRINITY_DN101736_c1_g1_i1.p1	6.84	5.45667	2.97667	-0.185566	0.780772559463314	0.94381189932395	-0.678156	0.379716845210541	0.64603031651957	-0.857463	0.238051499585166	0.48872694233015	AKAP7 2'5' RNA ligase-like domain
TRINITY_DN101743_c0_g1_i1.p1	77	73.5	33.53	0.298402590886405	0.460260314101229	0.80158796039298	-0.864963	0.0266032937049378	0.12342297072224	-0.556192	0.174317928969317	0.40570460078151	Ethylbenzene dehydrogenase
TRINITY_DN101747_c0_g2_i2.p4	0	0	0	NA	NA	NA	NA	NA	NA	NA	NA	NA
TRINITY_DN101747_c0_g3_i2.p1	0	0	0.1	NA	NA	NA	NA	NA	NA	NA	NA	NA
TRINITY_DN10174_c0_g1_i4.p2	0	0	0.973333	NA	NA	NA	NA	NA	NA	NA	NA	NA
TRINITY_DN101752_c0_g1_i1.p2	1.02	0.983333	1.07333	NA	NA	NA	NA	NA	NA	NA	NA	NA
TRINITY_DN101755_c1_g3_i1.p3	0	0	0.26	NA	NA	NA	NA	NA	NA	NA	NA	NA
TRINITY_DN101763_c0_g1_i2.p1	0.466667	1.41667	2.95667	2.23487511879039	0.343569245075981	0.71805691054272	1.20817440224859	0.355144868445940	0.62478420502011	3.47419498245704	0.0191831524002863	0.091964355968437
TRINITY_DN101766_c0_g1_i1.p2	0	0	0	NA	NA	NA	NA	NA	NA	NA	NA	NA	Catalyzes the prenylation of para-hydroxybenzoate (PHB) with an all-trans polyprenyl group. Mediates the second step in the final reaction sequence of coenzyme Q (CoQ) biosynthesis, which is the condensation of the polyisoprenoid side chain with PHB, generating the first membrane-bound Q intermediate
TRINITY_DN10176_c0_g1_i2.p3	7.53	5.69333	4.43	-0.228727	0.837400530294962	0.96411213604417	-0.269611	0.852124921413709	0.94109355302165	-0.491322	0.597440245868493	0.80364097106026
TRINITY_DN101773_c0_g1_i1.p2	3.09	1.36	1.82	-1.07781	0.311742946580787	0.69157075438379	0.621268386503644	0.461470817557359	0.71408816768587	-0.451054	0.649042523204208	0.83451938149467
TRINITY_DN101773_c1_g1_i1.p2	2.91	0.28	0.5	NA	NA	NA	NA	NA	NA	NA	NA	NA
TRINITY_DN101774_c0_g1_i2.p1	0	0.23	0.723333	NA	NA	NA	1.86780075436205	0.326728812484290	0.59763731345275	4.74481069564713	0.0952903076089213	0.27510847153926	ribonuclease H protein
TRINITY_DN101774_c0_g2_i1.p1	0	0	0.436667	NA	NA	NA	NA	NA	NA	NA	NA	NA	ribonuclease H protein
TRINITY_DN101775_c0_g1_i1.p1	1.18667	2.1	0.583333	1.28940709679476	0.543431096211659	Na	NA	NA	NA	NA	NA	NA	Protein kinase domain
TRINITY_DN101776_c0_g1_i1.p1	0.633333	0.456667	0.506667	NA	NA	NA	NA	NA	NA	NA	NA	NA	Integrator complex subunit
TRINITY_DN10177_c0_g1_i1.p2	11.1367	21.97	5.77667	1.32412664293450	0.0957581998292054	0.39696792004936	-1.73806	0.0214545856171046	0.10633505679412	-0.409512	0.666414688706430	0.84428947283467	-
TRINITY_DN10177_c2_g1_i1.p1	27.8533	51.4967	18.6933	1.30552289735300	0.143979446151374	0.48823396686860	-1.40549	0.0969925364314079	0.28739736674298	-0.0867333	0.890702095556100	0.95716218921833	Tubulin is the major constituent of microtubules. It binds two moles of GTP, one at an exchangeable site on the beta chain and one at a non-exchangeable site on the alpha chain
TRINITY_DN10177_c2_g2_i1.p2	3.99	9.89	3.04333	1.27494678824652	0.0974124589120595	0.39999817114332	-1.50205	0.0526229710795987	0.19481776738953	-0.216508	0.756658283520032	0.89447287747865	Tubulin is the major constituent of microtubules. It binds two moles of GTP, one at an exchangeable site on the beta chain and one at a non-exchangeable site on the alpha chain
TRINITY_DN101782_c0_g1_i2.p1	5.12333	9.59333	2.08333	1.58522022556530	0.246137401971738	0.62571551821565	-1.81836	0.161726195335549	0.39685705308993	NA	NA	NA	-
TRINITY_DN101782_c0_g2_i2.p1	0	0	0.346667	NA	NA	NA	NA	NA	NA	NA	NA	NA	cysteine-rich RLK (RECEPTOR-like protein kinase) 8
TRINITY_DN101782_c0_g3_i2.p1	1.31	0	1.41333	NA	NA	NA	NA	NA	NA	NA	NA	NA
TRINITY_DN10178_c0_g1_i3.p1	8.84667	3.76667	14.3067	-1.11424	0.0472180809522613	0.27268984974409	2.09056287460380	2.64447355850022e-05	0.00057960784800835	0.992130501714687	0.0107959869721017	0.060905839963264	Dynamin family
TRINITY_DN101796_c0_g1_i12.p1	9.02667	10.2433	3.06	0.295587659949690	0.534839730191555	0.84514862722451	-1.5236	0.00433648560123157	0.033632921998085	-1.21694	0.0315667550876437	0.13079785543480	-
TRINITY_DN101799_c0_g1_i2.p1	14.93	21.0967	8.37333	0.672711502144566	0.115085638029705	0.43537638380135	-1.14171	0.0113828271816601	0.067702833941392	-0.459091	0.362029305381452	0.62138139986899	WD40 repeats
TRINITY_DN10179_c0_g1_i2.p1	1.39333	0	3.78	NA	NA	NA	5.07291368108526	0.0138210128407166	0.077807296113310	1.91984381712658	0.126233640059097	0.33083440218222	RNA splicing
TRINITY_DN1017_c0_g1_i1.p1	296.753	400.45	605.497	0.430754394693465	0.223421931755635	0.59984932986037	0.779354832629724	0.00638676581025311	0.044633167000339	1.21982984284902	3.35863936733078e-05	0.00060029879935223	Destroys radicals which are normally produced within the cells and which are toxic to biological systems
TRINITY_DN101801_c0_g1_i1.p2	3.45667	0	8.4	NA	NA	NA	5.11650849049259	0.00855867232308835	0.055104400726366	1.92242396629633	0.145896332603787	0.36238086420934
TRINITY_DN101802_c0_g1_i1.p1	0	0.253333	0.22	NA	NA	NA	NA	NA	NA	NA	NA	NA	-
TRINITY_DN101806_c0_g1_i1.p1	1.29	2.4	0.916667	1.43970779274955	0.482503362281355	Na	-1.36605	0.448526483129282	Na	NA	NA	NA
TRINITY_DN101807_c0_g1_i1.p1	72.2333	80.5233	67.64	0.138076246118783	0.743666787389670	0.93267435513681	-0.0672929	0.809951994825672	0.92454873880292	0.0794697858505735	0.845756488514068	0.93715243298389	DegT/DnrJ/EryC1/StrS aminotransferase family
TRINITY_DN101810_c0_g1_i1.p1	6.7	8.29	5.17	0.507008764578476	0.487925901723496	0.81822454158747	-0.405935	0.585022698393781	0.80245082508314	0.111404176040173	0.884678142559711	0.95447337344763	Zinc-binding domain, present in Dystrophin, CREB-binding protein.
TRINITY_DN101812_c0_g1_i1.p1	20.2567	21.35	11.9333	0.371118246421799	0.532175881831038	0.84390162151023	-0.582203	0.324975984552943	0.59631361299888	-0.20148	0.754379989652078	0.89320758176368	Dof domain, zinc finger
TRINITY_DN101815_c1_g1_i1.p2	0.19	0.333333	1.15333	0.836948341154827	0.576861347521384	Na	1.98555630124793	0.0500835585939257	0.18887622133946	2.82320275575401	0.0116012407470309	0.064366169096219	helix loop helix domain
TRINITY_DN101823_c0_g1_i1.p1	5.99	12.63	3.43667	1.20410523710155	0.113375893504378	0.43254995024050	-1.57905	0.0672765690460364	0.22768747895729	-0.362992	0.707084908527843	0.86792245370555	BTB/POZ domain
TRINITY_DN101824_c0_g1_i1.p1	13.44	14.0067	11.7633	0.208214857981887	0.666564242053188	0.90344478545595	-0.0600446	0.903270133344145	0.96306876703891	0.158920668144697	0.724659622062871	0.87679550304638	-
TRINITY_DN101829_c0_g1_i1.p1	3.66667	4.54333	1.56333	0.476656436951941	0.601450523590403	0.87609927739711	-1.45253	0.158159190341398	0.39110707219832	-0.971847	0.227868514545926	0.47563750135918	Lecithin:cholesterol acyltransferase
TRINITY_DN10182_c0_g1_i12.p1	51.9333	30.1933	39.0733	-0.769534	0.000348181356443286	0.010675043520723	0.554927793225934	0.0131884987539689	0.075109096852416	-0.205089	0.224105751855605	0.47134228239179	RNA-binding protein
TRINITY_DN10183_c0_g1_i4.p1	20.43	18.2033	32.1067	-0.0857672	0.917494457243862	0.98317648361643	1.26259280574125	0.0590295742016824	0.20958326949235	1.18168754220273	0.0602854601482687	0.20397670955252	-
TRINITY_DN101843_c0_g2_i2.p1	0.123333	2.21	1.62	3.85483997993065	0.0297895940557479	Na	-0.277181	0.782303816141383	0.91175041703130	3.59585752408111	0.0478062264144272	Na
TRINITY_DN101847_c0_g1_i1.p2	0.22	0	0.326667	NA	NA	NA	NA	NA	NA	NA	NA	NA	Enoyl-(Acyl carrier protein) reductase
TRINITY_DN101852_c0_g1_i1.p1	0	0	1.09333	NA	NA	NA	7.06050490140480	0.00136270848704490	0.014237992598396	7.06572495995903	0.00161481287666957	0.014480054351598	Domain of unknown function (DUF4220)
TRINITY_DN101854_c0_g1_i1.p1	0	0	0.11	NA	NA	NA	NA	NA	NA	NA	NA	NA	Belongs to the DEAD box helicase family
TRINITY_DN101855_c0_g1_i1.p1	0	0	0.236667	NA	NA	NA	4.41655507254792	0.146760675629445	Na	4.42171126819461	0.141831107571339	Na	chorismate binding enzyme
TRINITY_DN10185_c0_g1_i10.p1	37.1733	43.25	33.46	0.226534826832095	0.449520052819168	0.79377699043834	-0.197643	0.521585122699926	0.75927564170817	0.0381370693318816	0.831596980346203	0.93058397969369	TLC domain
TRINITY_DN101860_c0_g1_i1.p2	0	0	0	NA	NA	NA	NA	NA	NA	NA	NA	NA
TRINITY_DN101866_c0_g1_i1.p1	0	0	0	NA	NA	NA	NA	NA	NA	NA	NA	NA	LRR-repeat protein
TRINITY_DN101868_c0_g1_i1.p1	6.70333	7.10667	18.5967	0.237209984237261	0.736671946777426	0.93016553318978	1.60496033876905	0.00300569605966397	0.025721399065494	1.84865197029243	0.000769222374965630	0.0081339569664138	RNA 2'-O ribose methyltransferase substrate binding
TRINITY_DN10186_c0_g1_i13.p1	23.4633	22.0267	13.9933	0.0197504960403195	0.961022393577483	0.99305386741086	-0.485902	0.274770650093523	0.54434630281206	-0.461741	0.173292036611037	0.40438975280753	Inositol monophosphatase family
TRINITY_DN101878_c0_g1_i1.p1	2.06667	1.94667	3.06	1.02449204056287	0.613795102706696	Na	0.543302495163432	0.731129875016853	0.88606155118412	1.57072495499010	0.309277385216820	0.56927231379424	Belongs to the MT-A70-like family
TRINITY_DN10187_c0_g1_i6.p1	2.73	5.84333	3.82	1.07319387058226	0.00435465435884380	0.064754916960850	-0.462391	0.454939435295221	0.70973161315513	0.616147010261623	0.357929245699986	0.61756136505510	-
TRINITY_DN10187_c0_g2_i1.p1	1.81333	2.42667	2.05667	0.617266851832810	0.650670111935769	0.89727889302954	-0.0121342	0.991134236271311	0.99667693693074	0.615595522775343	0.651442443757711	0.83590635898367	-
TRINITY_DN101880_c0_g1_i2.p1	6.41	4.40667	5.71667	-0.518387	0.302603461693076	0.68359906128734	0.600642822300820	0.258117827024054	0.52498895311647	0.0933844133519213	0.853126006116676	0.94039388885509	atg2484-1,g2484-1
TRINITY_DN101885_c0_g1_i2.p1	0	0	0.456667	NA	NA	NA	NA	NA	NA	NA	NA	NA
TRINITY_DN101887_c0_g1_i1.p2	9.58667	6.92667	9.94333	0.328960496344630	0.782442952414008	0.94443295976219	0.558708265534001	0.635422670461204	0.83327014672795	0.901544208595189	0.375074655947336	0.63322635010347	Broad-Complex, Tramtrack and Bric a brac
TRINITY_DN101888_c0_g1_i3.p1	21.11	21.7233	18.6567	0.122167944566985	0.783636421272368	0.94485599871032	-0.031589	0.946500358121331	0.98015223582324	0.101634831809977	0.840113123935892	0.93465156256374	WD domain, G-beta repeat
TRINITY_DN101891_c0_g1_i1.p1	7.58667	1.44667	3.62667	-2.2915	0.0223645174175359	0.17676687131050	1.55124054701397	0.143475323509372	0.36819074353238	-0.73407	0.357685472675999	0.61747942138296	Haem-binding uptake, Tiki superfamily, ChaN
TRINITY_DN101893_c0_g1_i1.p2	0	0	0	NA	NA	NA	NA	NA	NA	NA	NA	NA	Transmembrane amino acid transporter protein
TRINITY_DN1018_c0_g1_i4.p1	29.94	61.7833	236.73	1.16944507750808	0.000204844586054305	0.0071769478448312	2.14922130837539	1.86830552041540e-19	6.41167345509537e-1	3.33032522453934	5.70237186052513e-35	3.24352164695210e-3	Bacterial trigger factor protein (TF)
TRINITY_DN1018_c1_g1_i1.p1	0	0	0.87	NA	NA	NA	NA	NA	NA	NA	NA	NA
TRINITY_DN1018_c2_g1_i1.p1	0.543333	0	0	NA	NA	NA	NA	NA	NA	NA	NA	NA	serine-type endopeptidase activity
TRINITY_DN101905_c0_g1_i17.p2	0	0	0	NA	NA	NA	NA	NA	NA	NA	NA	NA
TRINITY_DN101910_c0_g1_i1.p1	0	0.28	0.623333	NA	NA	NA	NA	NA	NA	NA	NA	NA	Reverse transcriptase (RNA-dependent DNA polymerase)
TRINITY_DN101920_c0_g1_i1.p1	0	0.636667	0	NA	NA	NA	NA	NA	NA	NA	NA	NA
TRINITY_DN101922_c0_g1_i1.p2	1.19	0.26	0	NA	NA	NA	NA	NA	NA	NA	NA	NA	Belongs to the UDP-glycosyltransferase family
TRINITY_DN101926_c0_g1_i2.p1	3.62	4.96667	3.23333	0.508899343147629	0.705754025060756	0.91810827825642	-0.47239	0.629753765707771	0.83009380701933	0.0529712660267999	0.966731731913139	0.98737151829270
TRINITY_DN101929_c0_g1_i1.p1	0	1.42	1.91667	4.91860118691089	0.0165692987067681	0.14799389132210	0.688559836333478	0.478792250246872	0.72764599483279	5.62273425322061	0.000732984742871546	0.0078114110100420	-
TRINITY_DN10192_c0_g1_i2.p1	59.9067	72.83	54.9867	0.261999605081752	0.199035714028665	0.56906973940155	-0.240952	0.219588541307793	0.47703954660669	0.0307290168362759	0.761753661560263	0.89668178852940	Zinc finger, C3HC4 type (RING finger)
TRINITY_DN101932_c0_g1_i1.p1	0.49	0	0	NA	NA	NA	NA	NA	NA	NA	NA	NA	Speckle-type POZ protein-like protein
TRINITY_DN101933_c0_g1_i1.p1	0	0	0	NA	NA	NA	NA	NA	NA	NA	NA	NA	Lateral organ boundaries (LOB) domain
TRINITY_DN10193_c0_g1_i4.p1	30.7533	36.2767	20.3933	0.270935113613992	0.408865384375665	0.76682193339479	-0.645258	0.0310070938343413	0.13701319876643	-0.365379	0.287271842303534	0.54522872651339	Domain of unknown function (DUF1990)
TRINITY_DN101940_c0_g1_i1.p1	15.9333	14.5333	3.09	0.114875513450218	0.907779970767233	0.98089681676928	-2.01489	0.0695526834487165	0.23245143238344	-1.89371	0.194585502954498	0.43360917593397	leucine-rich repeat extensin-like protein
TRINITY_DN10194_c0_g1_i12.p1	13.47	17.2167	9.41	0.325162211835332	0.176430508724592	0.53947666919452	-0.690452	0.00506830401259535	0.037850541460501	-0.354553	0.0494486802778323	0.17886185463737	Belongs to the GRAS family
TRINITY_DN101951_c0_g1_i10.p1	8.61333	8.66667	10.1633	0.116503696482466	0.819823619505432	0.95809424976560	0.417792096856927	0.388439508067316	0.65408060741970	0.545427014166411	0.249246806202000	0.50258137654155	Sin-like protein conserved region
TRINITY_DN101951_c1_g1_i1.p1	0	0	0.536667	NA	NA	NA	NA	NA	NA	NA	NA	NA
TRINITY_DN101954_c0_g1_i1.p1	6.42667	2.73333	3.07333	-0.675069	0.705450036374194	0.91805799930992	0.162846984627969	0.914125986676998	0.96766210956922	-0.493434	0.732854917599405	0.88137046376223	Belongs to the cytochrome P450 family
TRINITY_DN101956_c0_g1_i3.p1	6.00667	7.43	3.88333	0.415017762673443	0.466735472287804	0.80525640161297	-0.712639	0.273228812207703	0.54264661870450	-0.284562	0.677912241944208	0.85058363544912	Belongs to the AAA ATPase family
TRINITY_DN101956_c0_g2_i1.p1	0.766667	1.85667	0.806667	NA	NA	NA	-1.24953	0.564930221132919	Na	NA	NA	NA	Belongs to the AAA ATPase family
TRINITY_DN101957_c0_g1_i4.p1	0.923333	0.763333	0.796667	NA	NA	NA	NA	NA	NA	NA	NA	NA
TRINITY_DN101957_c0_g2_i1.p1	0	2.02667	0.623333	NA	NA	NA	NA	NA	NA	NA	NA	NA
TRINITY_DN101957_c0_g3_i1.p1	0.95	0	0	NA	NA	NA	NA	NA	NA	NA	NA	NA
TRINITY_DN101958_c0_g1_i2.p1	14.68	12.5967	5.90667	-0.118845	0.828868013470576	0.96114887659264	-0.802833	0.239498660593320	0.50250398058261	-0.910078	0.144615264461187	0.36043098535128	Targeting protein for Xklp2 (TPX2)
TRINITY_DN101959_c0_g1_i1.p2	6.14	5.54333	5.10333	0.648269890717164	0.655592517265974	0.89888623357043	-0.202462	0.885058267970223	0.95508218791578	0.450847580972600	0.690027267087056	0.85809643529377	-
TRINITY_DN10195_c0_g1_i3.p1	13.3567	10.49	13.08	-0.28106	0.720273518462304	0.92322591124700	0.443358568457858	0.538485929161355	0.77195714771192	0.171688749191254	0.744705147129806	0.88783084724633	Ankyrin repeat
TRINITY_DN10195_c1_g1_i2.p1	0.0366667	0.163333	0.02	NA	NA	NA	NA	NA	NA	NA	NA	NA	Ankyrin repeat
TRINITY_DN10195_c1_g2_i3.p1	6.31333	1.83333	1.31667	-1.85598	0.0705502440973658	0.33591684020752	-0.210912	0.909773810228822	0.96605490628679	-2.05208	0.0615169328024224	0.20690759145750	Ankyrin repeat
TRINITY_DN101961_c0_g1_i1.p1	0.77	0	2.68333	NA	NA	NA	NA	NA	NA	NA	NA	NA
TRINITY_DN101963_c0_g1_i1.p1	12.7867	19.0867	27.0633	1.08788029631084	0.187381893004171	0.55491076500054	0.650399689784838	0.341763853252529	0.61245366482844	1.75521479033492	0.00296475293266227	0.023279517073351	Peptidase C65 Otubain
TRINITY_DN101964_c0_g1_i1.p1	0.926667	0.286667	7.16333	NA	NA	NA	4.90155628711737	0.00179962880444697	0.017494718495549	3.43519832987378	0.00338113143139578	0.025725524624500
TRINITY_DN101965_c0_g1_i1.p1	1.16333	0.643333	4.24667	-0.920896	0.521126316637577	0.83925873010250	2.98111905345528	0.00670392022394460	0.046286355173532	2.06155494130161	0.00711540530517553	0.045074102802740	Transmembrane amino acid transporter protein
TRINITY_DN101967_c0_g1_i1.p3	0	0.226667	0	NA	NA	NA	NA	NA	NA	NA	NA	NA	iron ion binding
TRINITY_DN10196_c0_g3_i6.p1	2.07	3.03667	1.85	0.548493897631559	0.518975523345714	0.83803861112668	-0.50044	0.581998473275299	0.80079406755265	0.0589498657080601	0.943179631189935	0.97825926902213	Protein FAR1-RELATED SEQUENCE
TRINITY_DN10197_c0_g1_i10.p1	12.4267	8.05667	10.13	-0.625583	0.0417179743453160	0.25416580853360	0.514017093817924	0.0683935707034815	0.23000855190241	-0.101339	0.704992774485171	0.86666817488655	Glucose / Sorbosone dehydrogenase
TRINITY_DN101982_c0_g1_i2.p1	0.19	0.65	1.30333	NA	NA	NA	1.58960319718504	0.338694470043042	Na	NA	NA	NA	Protein of unknown function, DUF573
TRINITY_DN101984_c0_g1_i1.p3	48.8733	13.52	1.28667	-1.80611	9.00067464900079e-05	0.0037643808153081	-3.27867	6.84360114434076e-07	2.46958857385124e-0	-5.0774	3.23062646589295e-17	4.86105978200828e-1	RING-like zinc finger
TRINITY_DN101984_c0_g2_i2.p1	37.24	38.07	9.62667	0.171025982042063	0.785205879088335	0.94530800979802	-1.77495	0.00167915186568606	0.016672184757279	-1.5892	0.0235194491370355	0.10646654473397	Anaphase-promoting complex subunit 11 RING-H2 finger
TRINITY_DN101988_c0_g1_i1.p2	1.04	0	0.733333	NA	NA	NA	NA	NA	NA	NA	NA	NA
TRINITY_DN10198_c0_g1_i6.p2	7.92667	7.02	7.75667	-0.148593	0.808248160246913	0.95418403362918	0.366607567637867	0.559875257789574	0.78571562431295	0.230458539993725	0.646750819752009	0.83352287894698	NAD dependent epimerase/dehydratase family
TRINITY_DN10198_c1_g2_i3.p1	0	3.96	5.59	5.50642390151801	0.00111809363064451	0.025722772707373	0.660648678693283	0.600130018590314	0.81176001883707	6.17722326803869	0.0103786027832117	0.059294809445684
TRINITY_DN101991_c0_g1_i1.p1	1	1.25667	1.55	0.314648235547240	0.761583429810716	0.93763254893908	0.519628230005568	0.584716973024761	0.80233792991602	0.845741380939368	0.319661680940045	0.58003971464914	ABC transporter A family member
TRINITY_DN101991_c0_g2_i1.p1	0.546667	0.153333	0.25	NA	NA	NA	NA	NA	NA	NA	NA	NA	ABC transporter A family member
TRINITY_DN101992_c0_g1_i1.p1	0.193333	0	0.643333	NA	NA	NA	5.78098119627020	0.000549168165176450	0.0069611217050403	1.87219716123889	0.0642692237551127	0.21308219900002	-
TRINITY_DN101994_c0_g1_i1.p1	6.67	5.6	8.39	0.0745805864218355	0.941268441957305	0.98847388311928	0.795731508943503	0.409275459293567	0.67249490556492	0.879828606311159	0.347816889342262	0.60775798841823	Belongs to the cation transport ATPase (P-type) (TC 3.A.3) family. Type IV subfamily
TRINITY_DN101995_c0_g1_i2.p1	3.93333	1.84	0	-1.11332	0.202389274383080	0.57386897606002	-5.20202	0.00631828481415777	0.044278656443259	-6.30673	9.93251067804429e-05	0.0015138889434813	C2H2-type zinc finger
TRINITY_DN101998_c0_g1_i1.p1	0.16	0.833333	0.496667	NA	NA	NA	-0.652435	0.751583327152361	Na	NA	NA	NA	disease resistance protein
TRINITY_DN10199_c0_g1_i4.p1	3.12333	4.49667	7.33333	0.515413042135924	0.343201612201735	0.71780328227649	0.860684304874261	0.418103921424887	0.67994430526681	1.38292343100822	0.206171809843458	0.44922716422681
TRINITY_DN10199_c1_g2_i1.p2	2.14333	0	0	NA	NA	NA	NA	NA	NA	NA	NA	NA	Ribosomal protein S6
TRINITY_DN1019_c0_g1_i4.p1	47.8067	43.2833	36.71	-0.148428	0.626497468771740	0.88689706924536	-0.0657386	0.825306307280120	0.93082119376159	-0.204088	0.190015157592474	0.42745771533504	Histone deacetylase domain
TRINITY_DN101_c0_g1_i5.p1	9.02	1.65667	11.4167	-2.39602	0.0566861295035090	0.30030178304857	3.13112355588205	0.00390350666027222	0.031173185938834	0.728142348617358	0.413272853269517	0.66709806578897	LURP-one-related
TRINITY_DN101_c1_g1_i6.p1	32.6633	28.4833	29.9767	-0.222914	0.192753028228286	0.56107222826961	0.243149241195603	0.162282149409517	0.39769728389618	0.0305569266422118	0.814350888820935	0.92227807773750	Ribonuclease 2-5A
TRINITY_DN101_c3_g1_i3.p2	5.40667	9.79333	10.5	1.09104506784154	0.147282334222797	0.49349767359724	0.291486063693000	0.616497654457548	0.82226488244124	1.39594560487267	0.0646941861575977	0.21399768466918	WD40 repeats
TRINITY_DN101_c5_g1_i1.p1	2.19	3.19667	5.48333	0.593493806416313	0.652977574894716	0.89801527381161	0.995835755122485	0.447177481049528	0.70397812702719	1.59509540369926	0.0827963828739186	0.25168510047509
TRINITY_DN102005_c0_g1_i1.p1	0.99	0	0	NA	NA	NA	NA	NA	NA	NA	NA	NA
TRINITY_DN102005_c0_g2_i1.p1	0	0	0.226667	NA	NA	NA	NA	NA	NA	NA	NA	NA	zinc finger
TRINITY_DN102008_c0_g1_i1.p1	0.71	0.126667	1.27667	-2.53223	0.0611806152954842	0.31249021172774	3.52181390705093	0.00419134497814388	0.032810813550583	1.00963546357842	0.216794357426404	0.46264269900299	Jacalin-like lectin domain
TRINITY_DN10200_c2_g1_i2.p2	2.74	2.27667	1.96333	NA	NA	NA	NA	NA	NA	NA	NA	NA	Activator of Hsp90 ATPase homolog 1-like protein
TRINITY_DN102011_c0_g1_i1.p1	0.536667	0	0.77	-4.6987	0.0191369327935310	Na	5.39788214118539	0.00385803176491073	0.030935643134223	0.706870470831161	0.444074484758218	0.69298861604420	Protein kinase domain
TRINITY_DN102012_c0_g1_i1.p1	0.71	0.706667	0	NA	NA	NA	NA	NA	NA	NA	NA	NA
TRINITY_DN102016_c0_g1_i4.p1	0	0.0933333	0.896667	NA	NA	NA	3.34821307332130	0.0319936585086175	0.13996134406286	5.68401755217457	0.00434242681183185	0.031075398065426	Functions as component of the Arp2 3 complex which is involved in regulation of actin polymerization and together with an activating nucleation-promoting factor (NPF) mediates the formation of branched actin networks
TRINITY_DN102018_c0_g1_i1.p1	0	0	0	NA	NA	NA	NA	NA	NA	NA	NA	NA	K02A2.6-like
TRINITY_DN102019_c0_g1_i1.p1	0.313333	1.51333	0.603333	2.16295990015641	0.0256630227255032	0.19212453664446	-1.14354	0.0316276015871071	0.13881938021932	1.02960232898403	0.346194720203177	0.60603980358619	Catalyzes the attachment of alanine to tRNA(Ala) in a two-step reaction alanine is first activated by ATP to form Ala- AMP and then transferred to the acceptor end of tRNA(Ala). Also edits incorrectly charged tRNA(Ala) via its editing domain
TRINITY_DN10201_c0_g1_i10.p1	32.0567	37.62	18.8367	0.649934095192618	0.220311525184137	0.59585821563112	-0.791028	0.154096229883325	0.38495073617929	-0.131524	0.795502255347420	0.91363474963080	Required for the assembly of the V0 complex of the vacuolar ATPase (V-ATPase) in the endoplasmic reticulum
TRINITY_DN102021_c0_g1_i1.p1	1.06667	0.266667	0.25	-1.98156	0.159494097375208	Na	NA	NA	NA	-1.87311	0.170738157412257	0.40052471179768	Exocyst complex component Sec3
TRINITY_DN102026_c0_g1_i1.p1	1.67333	10.7067	0.793333	2.72134721338566	0.00231648653251587	0.042606241523141	-3.48476	0.000454196502153143	0.0059811702140352	-0.759351	0.579886974354578	0.79299172226803	Domain of unknown function (DUF4220)
TRINITY_DN102027_c0_g1_i1.p1	4.53667	15.8833	1.47	1.78306393287966	0.00138954625928653	0.030027206074749	-3.24627	7.53097002018317e-08	3.53292312855088e-0	-1.45443	0.000154343720150983	0.0021709199181345	Fasciclin domain
TRINITY_DN102028_c0_g1_i1.p1	0	0	0	NA	NA	NA	NA	NA	NA	NA	NA	NA
TRINITY_DN10202_c0_g1_i11.p1	18.0833	22.7133	14.61	0.453335506412764	0.252557658239849	0.63267350617497	-0.421473	0.275241589433783	0.54477437422925	0.0424394562972328	0.918095419306947	0.96881892313606	-
TRINITY_DN10202_c0_g2_i2.p2	8.52667	8.33667	4.13	0.182113786542325	0.846409074700568	0.96632627952319	-0.640243	0.533629496669119	0.76848538830874	-0.446748	0.650959034151544	0.83576195347684	-
TRINITY_DN10202_c0_g3_i1.p1	7.22	8.89333	7.31	0.732202751276268	0.443940939775820	0.79023923484455	-0.189343	0.833046249330107	0.93375539584704	0.560948766801024	0.459548165359893	0.70523265448250
TRINITY_DN102030_c0_g1_i1.p1	0.213333	0	0.693333	NA	NA	NA	4.37939978842358	0.0613563346324430	Na	1.94581865339798	0.188859574289018	0.42600603236910	Ribonuclease H protein
TRINITY_DN102031_c0_g1_i6.p1	3.31333	3.43	1.39667	0.0923213895630518	0.878220235368610	0.97498723376994	-1.13102	0.115019333121077	0.32052965174195	-1.03106	0.106362795856215	0.29521393513397	RING-like zinc finger
TRINITY_DN102038_c0_g2_i1.p1	0.646667	1.48333	1.05	1.23561518480788	0.0903843999517590	0.38492198383108	-0.319465	0.611279216144750	0.81870808023559	0.925053693713571	0.195761095848628	0.43527600336014	WPP domain-interacting protein
TRINITY_DN102043_c0_g1_i2.p1	0	0	0.163333	NA	NA	NA	NA	NA	NA	NA	NA	NA
TRINITY_DN102048_c0_g1_i1.p1	0.416667	0	0.573333	NA	NA	NA	NA	NA	NA	0.654959366819455	0.572418012789803	0.78798246748791	Reverse transcriptase-like
TRINITY_DN102048_c0_g2_i1.p1	0	0	0.463333	NA	NA	NA	NA	NA	NA	NA	NA	NA	CBS domain
TRINITY_DN102049_c0_g1_i4.p1	2.31333	6.31667	2.05	2.09462803107838	0.359647172323527	0.72992238268542	-1.74914	0.366836559524616	0.63465356052008	NA	NA	NA	Signal peptidase complex catalytic subunit
TRINITY_DN10204_c0_g1_i2.p1	17.4067	27.9467	37.39	0.795372411685144	0.625192718202752	0.88612271196677	0.598946267364826	0.142916569189413	0.36724940192629	1.40424963975785	0.400913724132516	0.65595193054821	-
TRINITY_DN102056_c0_g1_i1.p4	0	0.793333	0.413333	NA	NA	NA	NA	NA	NA	NA	NA	NA
TRINITY_DN10205_c0_g1_i2.p1	0.496667	0	4.23	-6.14231	0.00748858815700493	0.090283177747055	9.28492347747411	1.26023264272176e-11	1.37988727950609e-0	3.15573862341600	0.00218366204919917	0.018293919807489	protein serine/threonine kinase activity
TRINITY_DN102060_c0_g2_i1.p2	3.64667	0.18	4.85	-4.03885	0.00582101498023897	0.077757488276563	4.75703074829295	0.00269322576565809	0.023742842459531	0.712294314414018	0.409349772497495	0.66358764717328	helix loop helix domain
TRINITY_DN10206_c0_g1_i4.p1	3.93667	4.44	8.34	0.0965789727655650	0.840704255879595	0.96507455440213	1.08549805530814	1.68369348131589e-06	5.44898623250675e-0	1.19016634359454	0.0100477308686067	0.057939125206600	disease resistance protein
TRINITY_DN10206_c1_g1_i2.p1	8.31333	0	1.98667	-7.60429	0.0517544340866267	0.28660070356984	5.80876051615157	0.0190303564039746	0.097995795001091	-1.78656	0.288441425864198	0.54660674541102	disease resistance protein
TRINITY_DN10206_c2_g1_i1.p1	3.03	7.62333	7.32333	1.69587116961542	0.0582437491328663	0.30445922579452	0.129843945329499	0.849828367352725	0.94030842324924	1.83898253037148	0.0302363895628556	0.12688844492453	ADP binding
TRINITY_DN102071_c0_g1_i1.p1	0.573333	0	0.46	NA	NA	NA	NA	NA	NA	NA	NA	NA	Belongs to the peptidase A1 family
TRINITY_DN102076_c1_g1_i1.p1	0	0	0.14	NA	NA	NA	NA	NA	NA	NA	NA	NA	LRR receptor-like serine threonine-protein kinase
TRINITY_DN102078_c0_g2_i1.p1	0	0	0.78	NA	NA	NA	NA	NA	NA	NA	NA	NA
TRINITY_DN10207_c0_g1_i2.p1	10.5033	6.63667	7.71333	-0.552572	0.325386909483865	0.70427098505239	0.444084815555252	0.445281019287840	0.70281197766041	-0.100061	0.844349319749877	0.93652082806011	Villin headpiece domain
TRINITY_DN102081_c0_g1_i4.p1	0.406667	0.56	0.303333	0.473449405284924	0.643991537212709	0.89461981299303	-0.754111	0.586714579652134	0.80356751201076	-0.26769	0.838997072618603	0.93424415043735	Inositol polyphosphate phosphatase, catalytic domain homologues
TRINITY_DN102084_c0_g1_i1.p2	0	0	0	NA	NA	NA	NA	NA	NA	NA	NA	NA
TRINITY_DN102085_c0_g1_i1.p1	0	0	0	NA	NA	NA	NA	NA	NA	NA	NA	NA	Belongs to the peptidase A1 family
TRINITY_DN102085_c0_g2_i1.p2	0.11	0.47	0.37	NA	NA	NA	-0.161417	0.916649371660947	0.96876896782983	NA	NA	NA
TRINITY_DN102089_c0_g1_i1.p1	0.15	0.81	0.283333	2.41112789362271	0.157369660367008	Na	-1.34894	0.383754623240012	Na	NA	NA	NA	Ankyrin repeats (many copies)
TRINITY_DN102089_c0_g2_i2.p1	0.536667	1.99	0.59	1.87424764986596	0.0366160878813609	0.23626927164404	-1.58057	0.0657665238895757	0.22465631474280	0.302857313246293	0.762826024400916	0.89718111909380	Ankyrin repeats (many copies)
TRINITY_DN10208_c0_g1_i3.p1	15.3367	13.76	10.81	-0.168666	0.586701345045097	0.87015818247732	-0.170427	0.583560420814821	0.80167805163924	-0.329109	0.158986360625641	0.38286466047938	Belongs to the sulfotransferase 1 family
TRINITY_DN102090_c0_g2_i1.p1	0.88	0	0.623333	NA	NA	NA	NA	NA	NA	NA	NA	NA
TRINITY_DN102092_c0_g1_i1.p1	0	0	0	NA	NA	NA	NA	NA	NA	NA	NA	NA
TRINITY_DN102094_c0_g1_i2.p2	0	0	0	NA	NA	NA	NA	NA	NA	NA	NA	NA
TRINITY_DN10209_c0_g2_i1.p1	7.01	5.97	3.44	-0.109041	0.921035264614021	0.98446782835154	-0.632263	0.599914699385656	0.81166509374815	-0.725555	0.204720633925381	0.44758372682625
TRINITY_DN1020_c0_g1_i2.p1	77.0833	82.0133	92.7433	0.0747417552013379	0.751721393406811	0.93508792747528	0.357066293389864	0.0255454519642590	0.11989363384492	0.441513888734616	0.0558044981705796	0.19380680554263	Belongs to the major facilitator superfamily. Sugar transporter (TC 2.A.1.1) family
TRINITY_DN102100_c0_g1_i1.p1	5.65667	2.96	4.42333	-0.857168	0.393148263445720	0.75523972742749	0.936101715974794	0.447034812987618	0.70394542302738	0.0936248129461625	0.924359180951171	0.97123105708571	Glycogen recognition site of AMP-activated protein kinase
TRINITY_DN102104_c0_g2_i1.p1	0	0	0	NA	NA	NA	NA	NA	NA	NA	NA	NA
TRINITY_DN102105_c0_g1_i1.p1	2.65333	0	0	NA	NA	NA	NA	NA	NA	NA	NA	NA	C2 domain
TRINITY_DN102108_c0_g1_i1.p1	0	0	0.373333	NA	NA	NA	NA	NA	NA	NA	NA	NA	LRR receptor-like serine threonine-protein kinase
TRINITY_DN102109_c0_g1_i1.p2	0	0	0	NA	NA	NA	NA	NA	NA	NA	NA	NA
TRINITY_DN10210_c0_g1_i4.p1	23.6367	20.7833	21.24	-0.194076	0.468700984625606	0.80666327505973	0.201572742152839	0.465625054156397	0.71751413432279	0.0170796663603333	0.943438521553435	0.97840799250921	Belongs to the Casparian strip membrane proteins (CASP) family
TRINITY_DN102112_c0_g1_i2.p1	0.246667	0	0.953333	NA	NA	NA	4.76665648671251	0.0182113563556743	Na	2.27931593840341	0.110552775480206	0.30291261508818	Belongs to the protein kinase superfamily. Ser Thr protein kinase family
TRINITY_DN102112_c0_g2_i3.p1	2.21667	0.8	0.986667	-1.51142	0.00885378053463177	0.10059399503173	0.483891265830326	0.496141475310069	0.74068803431482	-1.01986	0.0478969867830564	0.17499794825141	gag-polypeptide of LTR copia-type
TRINITY_DN102112_c0_g3_i1.p1	4.05333	0.82	0.81	-2.35302	0.189407024230796	Na	NA	NA	NA	-1.74073	0.295290860569358	Na	gag-polypeptide of LTR copia-type
TRINITY_DN102112_c1_g2_i1.p1	0	1.06	1.26	NA	NA	NA	NA	NA	NA	NA	NA	NA	Leucine rich repeat N-terminal domain
TRINITY_DN102114_c0_g1_i1.p1	0	0	0.896667	NA	NA	NA	NA	NA	NA	NA	NA	NA
TRINITY_DN102114_c0_g2_i1.p1	0	0	0.583333	NA	NA	NA	NA	NA	NA	NA	NA	NA
TRINITY_DN10211_c0_g1_i14.p2	53.7033	41.0267	53.1333	-0.371463	0.367007176511487	0.73489452970815	0.561760321609544	0.0369887821800616	0.15457147279527	0.198586689090084	0.630569766992916	0.82388231293720	tail specific protease
TRINITY_DN10211_c0_g2_i1.p1	3.15	6.83667	11.3567	1.40925872515233	0.195086877143157	0.56415113208944	0.971729964875082	0.172501960961364	0.41260713218254	2.41504964344273	0.00490134847607580	0.034079341922693
TRINITY_DN10211_c0_g3_i1.p1	0	0	0.516667	NA	NA	NA	NA	NA	NA	NA	NA	NA
TRINITY_DN102121_c0_g1_i7.p1	4.85667	4.19	1.80667	-0.228664	0.650020017328083	0.89697530532226	-1.03302	0.0649922447924439	0.22287359917831	-1.24962	0.00469335042319707	0.032975295067772	isoform X1
TRINITY_DN102122_c0_g1_i1.p2	0	0	0.166667	NA	NA	NA	NA	NA	NA	NA	NA	NA	Integrase core domain
TRINITY_DN102129_c0_g1_i1.p1	0	0.926667	0	NA	NA	NA	NA	NA	NA	NA	NA	NA	Domain of unknown function (DUF4283)
TRINITY_DN102129_c0_g2_i2.p1	0	0	0	NA	NA	NA	NA	NA	NA	NA	NA	NA
TRINITY_DN10212_c0_g1_i2.p1	95.0967	80.06	67.4633	-0.248305	0.459132501713618	0.80049074484656	-0.0721271	0.826943702495158	0.93155175820607	-0.31096	0.272287996468054	0.52911318268196	-
TRINITY_DN102143_c0_g1_i1.p1	4.06	1.06333	1.61	-1.89055	0.0595930209978657	0.30840099303001	0.760890188305365	0.531819993924888	0.76713260090144	-1.13531	0.0427385927526204	0.16175502847468	Belongs to the major facilitator superfamily. Sugar transporter (TC 2.A.1.1) family
TRINITY_DN102147_c0_g1_i1.p1	0	0	0.163333	NA	NA	NA	NA	NA	NA	NA	NA	NA	-
TRINITY_DN10214_c0_g1_i2.p1	0	1.93667	5	NA	NA	NA	2.29263344353145	0.355818515906049	Na	4.38402142879512	0.144729612475034	Na
TRINITY_DN102159_c0_g1_i2.p1	1.32	0.213333	0.89	NA	NA	NA	NA	NA	NA	NA	NA	NA	ADP binding
TRINITY_DN10215_c0_g1_i18.p1	42.64	38.4667	30.8533	-0.166114	0.437362988635691	0.78576498011270	-0.156577	0.449000017227367	0.70532907993315	-0.313243	0.0120757208166163	0.066234119443560	TPL-binding domain in jasmonate signalling
TRINITY_DN10215_c8_g1_i2.p1	1.86667	0	0.41	NA	NA	NA	NA	NA	NA	NA	NA	NA
TRINITY_DN102161_c0_g1_i1.p1	1.87667	1.30333	0.583333	NA	NA	NA	NA	NA	NA	NA	NA	NA	Protein kinase domain
TRINITY_DN102164_c0_g1_i1.p1	9.65333	0	0	-5.0975	0.00674873954940600	0.085080824927669	NA	NA	NA	-4.9899	0.00787346594552173	0.048581841084924
TRINITY_DN102165_c0_g1_i1.p1	0.606667	1.09	1.03667	0.857815918090370	0.320449164357859	0.69976613821119	0.114968934140766	0.880326203475837	0.95281536029419	0.983658823540946	0.248888275971345	0.50215186328407	Protein kinase domain
TRINITY_DN102166_c0_g1_i1.p1	0	0	1.85333	NA	NA	NA	NA	NA	NA	NA	NA	NA
TRINITY_DN102166_c0_g2_i2.p1	0	0	1.2	NA	NA	NA	NA	NA	NA	NA	NA	NA
TRINITY_DN102169_c0_g1_i4.p1	4.89333	2.82	17.53	-0.744481	0.268673523449284	0.64897194752980	2.83361502548601	3.00824177010146e-07	1.19520928261358e-0	2.10176770597563	5.57669554626393e-06	0.00012665877058805	Rubisco LSMT substrate-binding
TRINITY_DN10216_c0_g2_i1.p1	3.53	3.64	19.06	0.525928783912072	0.721438998344310	Na	2.52227827471289	0.00695867355771682	0.047484683863490	3.10668025621157	0.00246097734566260	0.020120462547597
TRINITY_DN10216_c1_g1_i3.p1	5.89667	13.83	2.45333	1.34647446393311	0.346839551777502	0.72017345355318	-2.41564	0.141520548992733	0.36501950830741	-1.06072	0.471930327217684	0.71515606367990	Kelch motif
TRINITY_DN102171_c0_g1_i2.p1	1.28667	0.256667	2.28333	-2.27169	0.189648850367006	0.55709757275370	3.36054938199319	0.00123138295091182	0.013175462609735	1.05029077758443	0.314838839512969	0.57507570858308	Dehydrogenase
TRINITY_DN102177_c0_g1_i1.p2	0.84	1.37667	1.33	NA	NA	NA	NA	NA	NA	NA	NA	NA	Reverse transcriptase-like
TRINITY_DN10217_c0_g1_i6.p1	128.51	60.63	118.287	-0.849875	0.00725128369446889	0.088567080283962	1.17317368887797	0.000164756900255686	0.0026114939050447	0.333484343727457	0.173747757248928	0.40505146434994	-
TRINITY_DN10217_c1_g1_i2.p1	0	0	0.353333	NA	NA	NA	NA	NA	NA	NA	NA	NA
TRINITY_DN102182_c0_g1_i1.p1	0	5.33667	2.19	4.66381491687851	0.226476692198814	Na	-1.67123	0.524586528965889	0.76159698964089	NA	NA	NA
TRINITY_DN102187_c0_g1_i1.p1	1.54667	0	0	NA	NA	NA	NA	NA	NA	NA	NA	NA
TRINITY_DN102189_c0_g1_i1.p2	4.24333	1.83667	2.85333	-1.15949	0.148986093136016	0.49665226114889	0.894117300619467	0.326997257226121	0.59790199131178	-0.248234	0.727665405609098	0.87853818482302	PPR repeat
TRINITY_DN10218_c0_g1_i22.p1	0	0	2.98	NA	NA	NA	7.11073736586925	0.00117063472298125	0.012673986009935	7.11608895622142	0.00139629618882168	0.012926790740404
TRINITY_DN102190_c0_g1_i2.p2	0	0	0	NA	NA	NA	NA	NA	NA	NA	NA	NA
TRINITY_DN102196_c0_g1_i1.p1	0	0	0.496667	NA	NA	NA	NA	NA	NA	NA	NA	NA	Ribonuclease H protein
TRINITY_DN102196_c0_g2_i1.p1	0.633333	0	0.303333	NA	NA	NA	NA	NA	NA	NA	NA	NA
TRINITY_DN102198_c0_g1_i3.p2	0	0.276667	0.236667	NA	NA	NA	NA	NA	NA	NA	NA	NA	MULE transposase domain
TRINITY_DN102199_c0_g1_i1.p1	0.15	0.14	0.0533333	NA	NA	NA	NA	NA	NA	NA	NA	NA	Ribosome inactivating protein
TRINITY_DN10219_c0_g1_i15.p1	5.28667	8.53333	6.78333	0.667144021710085	0.0573894173571887	0.30243425241471	-0.1493	0.743035972359612	0.89234915452666	0.526514418240965	0.283693480146323	0.54157340306189	Belongs to the peptidase A1 family
TRINITY_DN1021_c0_g1_i19.p1	24.32	25.86	24.32	0.0747789631164637	0.792267290742837	0.94810615297707	0.0649008724695987	0.843749105018725	0.93804062891813	0.149766809198571	0.532994584461663	0.76005104100281	LNS2
TRINITY_DN102201_c0_g1_i1.p1	0	0	0.143333	NA	NA	NA	NA	NA	NA	NA	NA	NA	Reverse transcriptase (RNA-dependent DNA polymerase)
TRINITY_DN102216_c0_g1_i1.p1	0.7	0	0	NA	NA	NA	NA	NA	NA	NA	NA	NA
TRINITY_DN102217_c0_g1_i2.p1	0.276667	1.15	0.236667	NA	NA	NA	NA	NA	NA	NA	NA	NA	zinc-binding in reverse transcriptase
TRINITY_DN10221_c0_g1_i7.p1	18.9267	16.88	12.2067	-0.156872	0.578546880557245	0.86687200409675	-0.29294	0.355747258592251	0.62514123106968	-0.43964	0.0672900123923073	0.21940146969689	meiotic cell cycle
TRINITY_DN102225_c0_g1_i1.p1	0	0	0.84	NA	NA	NA	NA	NA	NA	NA	NA	NA	Wall-associated receptor kinase
TRINITY_DN102227_c0_g1_i1.p1	1.17333	0.3	0.19	NA	NA	NA	NA	NA	NA	NA	NA	NA	Transmembrane amino acid transporter protein
TRINITY_DN102229_c0_g1_i1.p1	0.733333	0	0	NA	NA	NA	NA	NA	NA	NA	NA	NA	NB-ARC domain
TRINITY_DN10222_c0_g1_i1.p1	17.4967	22.14	4.54333	0.360932274241881	0.629102022515596	0.88802865407342	-2.13649	0.0125481537459918	0.072403215261515	-1.76422	0.0574829504978185	0.19775189423884
TRINITY_DN102230_c0_g1_i1.p1	1.08667	0.976667	1.20333	0.0216307324371630	0.988126794740403	Na	0.494799933507293	0.724986370349724	Na	0.525843712971917	0.694767491666894	Na
TRINITY_DN102234_c0_g1_i1.p1	0	7.42333	0.823333	5.13947308226671	0.0449996219641396	0.26593174135771	-3.23286	0.102645151030450	0.29740813611771	NA	NA	NA	-
TRINITY_DN102239_c0_g1_i1.p1	0.613333	0.443333	0	NA	NA	NA	NA	NA	NA	NA	NA	NA
TRINITY_DN10223_c0_g1_i4.p1	3.28333	2.18	4.58	-0.531828	0.440664222051318	0.78790940210133	1.23640258928722	0.0283755326029398	0.12885919041907	0.717756245938959	0.183432263162825	0.41835811295752	filament-like protein
TRINITY_DN10223_c0_g2_i1.p1	0	0	0.763333	NA	NA	NA	NA	NA	NA	NA	NA	NA
TRINITY_DN102243_c0_g1_i12.p1	2.15333	0	1.47333	NA	NA	NA	NA	NA	NA	NA	NA	NA	deaminase
TRINITY_DN102243_c0_g2_i3.p1	10.8633	29.4533	5.72333	1.55519376696502	0.0580879082055173	0.30405358888179	-2.21954	0.0101153342932832	0.062138532974143	-0.656589	0.140932938097755	0.35475662057315
TRINITY_DN102248_c0_g2_i1.p1	0	0.443333	0.82	NA	NA	NA	1.04822536674916	0.486191097996423	0.73328435029289	4.62468430956433	0.0349818580195836	Na	ribonuclease H protein
TRINITY_DN102248_c1_g1_i1.p1	0.32	0	0	NA	NA	NA	NA	NA	NA	NA	NA	NA	ribonuclease H protein
TRINITY_DN102249_c0_g1_i1.p1	0.15	0	0.36	NA	NA	NA	NA	NA	NA	NA	NA	NA
TRINITY_DN10224_c1_g1_i1.p1	103.943	153.277	81.1333	0.851336714175238	0.00105680759644957	0.024641054322616	-0.631841	0.0134979143564805	0.076332929960658	0.230046978770490	0.361685450423533	0.62107921674921	E3 ubiquitin-protein ligase that mediates ubiquitination and subsequent proteasomal degradation of target proteins. E3 ubiquitin ligases accept ubiquitin from an E2 ubiquitin- conjugating enzyme in the form of a thioester and then directly transfers the ubiquitin to targeted substrates
TRINITY_DN102250_c0_g1_i1.p1	8.86	7.89333	8.66667	-0.00820526	0.991426248657519	0.99832182538692	0.458351528288539	0.522368797882451	0.75973622250757	0.460462557211307	0.505366537049503	0.74005894904785
TRINITY_DN102259_c0_g1_i1.p1	1.28333	1.51	3.41	NA	NA	NA	1.50097808507828	0.310494922800890	Na	1.97446836618753	0.230404979180984	Na	Putative tRNA binding domain
TRINITY_DN10225_c1_g1_i3.p1	1.71667	1.69667	2.44	0.0326024041380414	0.977375371221436	0.99595841347333	0.672263016480164	0.689201454470046	0.86385006306675	0.706856231359456	0.565739151329482	0.78353956631700
TRINITY_DN102261_c0_g1_i1.p1	0.793333	0.146667	1.77333	NA	NA	NA	3.55824041170615	0.147173958628007	Na	1.41872248459407	0.379950911842126	0.63732708366907	Leucine rich repeat N-terminal domain
TRINITY_DN102264_c0_g1_i1.p1	0	0	0	NA	NA	NA	NA	NA	NA	NA	NA	NA
TRINITY_DN102267_c0_g1_i1.p1	0.0433333	0	0.316667	NA	NA	NA	NA	NA	NA	NA	NA	NA	Mechanosensitive ion channel
TRINITY_DN10226_c0_g1_i1.p1	38.2733	32.1567	26.7733	-0.28301	0.0314158079291439	0.21703901794959	-0.0944143	0.506245361197981	0.74792263440806	-0.367295	0.00427983865013693	0.030721909277691	HEAT repeat-containing protein
TRINITY_DN102271_c0_g1_i2.p1	0.05	0.243333	0	NA	NA	NA	NA	NA	NA	NA	NA	NA	disease resistance protein
TRINITY_DN102275_c0_g1_i2.p2	0	0.466667	0.71	NA	NA	NA	NA	NA	NA	NA	NA	NA
TRINITY_DN102278_c0_g1_i1.p1	0	0	0.37	NA	NA	NA	NA	NA	NA	NA	NA	NA	ADP binding
TRINITY_DN102285_c0_g1_i1.p1	12.79	10.9433	12.44	0.415488708878628	0.642301775879166	0.89367641468472	0.335260970962528	0.681731548229988	0.85940116390894	0.761723364308126	0.324230899562945	0.58469552284700	Splicing factor 3B subunit
TRINITY_DN102288_c0_g1_i1.p1	0	0.76	0.26	4.74828429013059	0.0414171372016730	Na	-1.41473	0.426825743836229	0.68747468213013	NA	NA	NA
TRINITY_DN102292_c0_g1_i1.p2	0	0	0.623333	NA	NA	NA	NA	NA	NA	NA	NA	NA	Ribonuclease H protein
TRINITY_DN102292_c0_g2_i1.p1	0.33	1.77667	2.47	NA	NA	NA	0.742488824141671	0.544792158530925	0.77605520971152	3.45952782236466	0.0656187695499942	Na	Ribonuclease H protein
TRINITY_DN102292_c0_g3_i1.p1	0	0.143333	0.44	NA	NA	NA	1.77164421159843	0.356760845201697	0.62581299908497	4.52535468027043	0.124410389985908	Na	Belongs to the PI3 PI4-kinase family
TRINITY_DN102292_c1_g1_i2.p1	0	0.213333	0	NA	NA	NA	NA	NA	NA	NA	NA	NA	Ribonuclease H protein
TRINITY_DN102292_c2_g1_i1.p1	0	0	0.903333	NA	NA	NA	NA	NA	NA	NA	NA	NA	Ribonuclease H protein
TRINITY_DN102299_c0_g1_i1.p2	0	0.723333	2.66333	NA	NA	NA	1.87682827332282	0.247840213870704	Na	NA	NA	NA
TRINITY_DN10229_c0_g1_i4.p1	12.3567	18.19	8.51	0.532106328143317	0.199468881635576	0.56972085241084	-0.909821	0.0357447886071510	0.15124319574994	-0.367443	0.279285682493161	0.53718133929804	Belongs to the UDP-glycosyltransferase family
TRINITY_DN10229_c1_g1_i1.p1	21.99	7.94	6.67333	-1.29222	0.117959680630624	0.44147783201026	0.124758916988663	0.887952974867074	0.95628983918180	-1.15558	0.145758217489069	0.36222242536538	Belongs to the UDP-glycosyltransferase family
TRINITY_DN1022_c0_g1_i10.p1	0	0	0.0666667	NA	NA	NA	NA	NA	NA	NA	NA	NA	-
TRINITY_DN1022_c0_g2_i19.p1	5.58333	0	15.1033	-7.1702	1.37649666683285e-07	1.76890455734148e-0	8.80497510460216	6.67909288547335e-12	7.70945227101116e-1	1.64163517318245	2.77253660043577e-05	0.00050602703446810	-
TRINITY_DN102304_c0_g1_i1.p1	0.433333	0.286667	0.36	NA	NA	NA	NA	NA	NA	NA	NA	NA
TRINITY_DN102307_c0_g1_i9.p1	0.226667	0.06	0.89	-1.84362	0.303894059926242	Na	4.02474916767830	0.000801684782917449	0.0093978334914490	2.19675198380207	0.0562239706830012	0.19478006468929	ribonuclease H protein
TRINITY_DN102307_c0_g4_i1.p1	0.336667	0	0.47	NA	NA	NA	NA	NA	NA	0.654724143010561	0.572531510128220	0.78803391734688	ribonuclease H protein
TRINITY_DN102307_c0_g5_i1.p1	0	0.24	0.346667	NA	NA	NA	NA	NA	NA	NA	NA	NA	ribonuclease H protein
TRINITY_DN10230_c0_g1_i1.p1	5.70333	0	2.99667	-4.77021	0.0780515949968228	Na	4.37833485874305	0.150276645026838	Na	-0.384096	0.826611821176428	0.92821738081999
TRINITY_DN10230_c0_g3_i7.p1	3.78	0.813333	1.34	-1.95744	0.162865897779466	0.51948874221271	0.809033859998467	0.622138704777179	Na	-1.13647	0.328356650687717	0.58880765520248	-
TRINITY_DN10231_c2_g1_i1.p1	3.47667	5.44	2.61	0.660598775981812	0.467864674293963	0.80613092024202	-0.906877	0.458782403955810	0.71261784458919	-0.23565	0.808579030224216	0.91995404015361	Myb-like DNA-binding domain
TRINITY_DN10231_c4_g1_i1.p1	0	0	1.32	NA	NA	NA	NA	NA	NA	NA	NA	NA
TRINITY_DN102322_c0_g1_i1.p1	0.15	0	0.36	NA	NA	NA	NA	NA	NA	NA	NA	NA	Lectin-domain containing receptor kinase
TRINITY_DN102323_c0_g1_i2.p1	31.12	10.46	0.813333	-1.19282	0.238659416308485	0.61809422196565	-3.59831	0.00815535615435587	0.053347317589463	-4.77863	9.44006162595106e-05	0.0014499318392310	transferase activity, transferring hexosyl groups
TRINITY_DN102324_c0_g1_i1.p1	0	0	0.353333	NA	NA	NA	NA	NA	NA	NA	NA	NA	gag-polypeptide of LTR copia-type
TRINITY_DN102327_c0_g1_i1.p1	0.32	0.306667	1.37333	NA	NA	NA	NA	NA	NA	NA	NA	NA
TRINITY_DN102329_c0_g1_i1.p1	0	0	0.363333	NA	NA	NA	NA	NA	NA	NA	NA	NA	source UniProtKB
TRINITY_DN102329_c0_g2_i1.p1	0.0966667	0	0.446667	NA	NA	NA	NA	NA	NA	2.43146311702369	0.144375985909150	Na	source UniProtKB
TRINITY_DN102329_c0_g3_i1.p1	0	0	0.226667	NA	NA	NA	4.55467267764738	0.126654492692804	Na	4.55966425970912	0.122871444237400	Na	K02A2.6-like
TRINITY_DN102330_c0_g1_i1.p1	0	0	0.34	NA	NA	NA	NA	NA	NA	NA	NA	NA	The coatomer is a cytosolic protein complex that binds to dilysine motifs and reversibly associates with Golgi non- clathrin-coated vesicles, which further mediate biosynthetic protein transport from the ER, via the Golgi up to the trans Golgi network. Coatomer complex is required for budding from Golgi membranes, and is essential for the retrograde Golgi-to-ER transport of dilysine-tagged protei…
TRINITY_DN102330_c0_g2_i1.p1	1.53	0	5.37667	NA	NA	NA	6.22419165692882	0.000405342578574032	0.0054673667667645	2.25068813186632	0.0714596035557663	0.22832852110718	The coatomer is a cytosolic protein complex that binds to dilysine motifs and reversibly associates with Golgi non- clathrin-coated vesicles, which further mediate biosynthetic protein transport from the ER, via the Golgi up to the trans Golgi network. Coatomer complex is required for budding from Golgi membranes, and is essential for the retrograde Golgi-to-ER transport of dilysine-tagged protei…
TRINITY_DN102330_c1_g1_i1.p1	0	0	0	NA	NA	NA	NA	NA	NA	NA	NA	NA	MSP (Major sperm protein) domain
TRINITY_DN102331_c0_g1_i1.p1	0	0	0.16	NA	NA	NA	NA	NA	NA	NA	NA	NA
TRINITY_DN102332_c0_g1_i1.p1	3.17667	3.43	1.29333	0.114424415882738	0.881723956757257	0.97580687931536	-1.21396	0.249753279982741	0.51462144531512	-1.09482	0.222413601657747	0.46937458455606	Belongs to the PI3 PI4-kinase family
TRINITY_DN102334_c0_g1_i1.p1	0	0	2.43333	NA	NA	NA	NA	NA	NA	NA	NA	NA	Regulation of nuclear pre-mRNA domain-containing protein
TRINITY_DN102336_c0_g1_i1.p2	0	0.776667	0.916667	NA	NA	NA	NA	NA	NA	NA	NA	NA
TRINITY_DN102343_c0_g1_i1.p1	0	0	0	NA	NA	NA	NA	NA	NA	NA	NA	NA
TRINITY_DN102351_c0_g1_i3.p1	0	0	0	NA	NA	NA	NA	NA	NA	NA	NA	NA
TRINITY_DN102352_c0_g1_i1.p1	0.463333	0	0.78	NA	NA	NA	NA	NA	NA	NA	NA	NA
TRINITY_DN102358_c0_g1_i1.p1	0.463333	0.2	0.523333	NA	NA	NA	1.54978214489736	0.445002156491267	Na	0.327791055171400	0.799798596513188	0.91575143570949	Myb-like DNA-binding domain
TRINITY_DN102361_c0_g1_i1.p1	0.96	1.71333	0.133333	0.930649836171637	0.621731323784872	0.88458163825152	-3.50346	0.159253224611714	Na	NA	NA	NA	-
TRINITY_DN102363_c0_g1_i1.p1	0	0	0.36	NA	NA	NA	NA	NA	NA	NA	NA	NA
TRINITY_DN10236_c0_g1_i4.p4	6	12.8333	8.78333	1.52145903121931	0.107117998960171	0.42007235584329	-0.275002	0.730571037283814	0.88579589086731	1.25658344087205	0.182197244442890	0.41667969644361
TRINITY_DN102374_c0_g1_i1.p1	0	0	0.23	NA	NA	NA	NA	NA	NA	NA	NA	NA	Pfam:UBN2_2
TRINITY_DN102377_c0_g1_i1.p1	0	0	0.353333	NA	NA	NA	NA	NA	NA	NA	NA	NA
TRINITY_DN102378_c0_g1_i1.p1	0	0	0.3	NA	NA	NA	NA	NA	NA	NA	NA	NA	ER to Golgi vesicle-mediated transport
TRINITY_DN10237_c0_g1_i1.p1	29.5767	24.29	13.7933	-0.288651	0.371931532058745	0.73884060210843	-0.662007	0.0480171935524537	0.18324585231070	-0.940709	6.00806951775963e-08	2.29847513901520e-0	Lipase (class 3)
TRINITY_DN10238_c0_g1_i4.p1	1.71333	0.0166667	2.02333	-6.61301	0.000593286414109713	0.015964642440379	7.06024972267906	0.000300752522991402	0.0042837547383404	0.458638119957625	0.856373402154649	0.94172093442439	Reverse transcriptase (RNA-dependent DNA polymerase)
TRINITY_DN10238_c0_g4_i1.p1	0.02	0.0166667	0.733333	NA	NA	NA	5.49818860576479	0.00821159381592265	0.053591785345678	5.50360712745802	0.00832386269919084	0.050557551886038	Belongs to the PI3 PI4-kinase family
TRINITY_DN102390_c0_g1_i5.p1	1.59667	0.323333	0.876667	-2.1993	0.0563346133771359	0.29948153506794	1.56382586417801	0.228957806265859	0.48906026082607	-0.636846	0.477474788702329	0.71927796375154	Protein of unknown function, DUF547
TRINITY_DN102392_c0_g1_i2.p2	0.383333	1.33333	0.48	NA	NA	NA	NA	NA	NA	NA	NA	NA
TRINITY_DN102392_c2_g1_i1.p1	31.4933	4.72333	4.21333	-2.54458	0.00796870340242381	0.094268022771494	0.233772010687745	0.825386133835379	0.93082119376159	-2.29644	0.00969651062310233	0.056577734907270	F-box associated domain
TRINITY_DN102394_c0_g1_i2.p1	2.02	0.696667	1.63	-1.65932	0.410402228202559	Na	1.43821223245329	0.415975672908059	Na	-0.22477	0.882494348516429	0.95366338154847
TRINITY_DN102396_c0_g3_i1.p1	0.143333	0	0.203333	NA	NA	NA	NA	NA	NA	NA	NA	NA	gag-polypeptide of LTR copia-type
TRINITY_DN102397_c0_g2_i1.p1	0.373333	0.146667	0.423333	NA	NA	NA	NA	NA	NA	0.444368652540725	0.824615694320031	Na	-
TRINITY_DN10239_c0_g1_i1.p1	39.7467	15.8133	14.5833	-0.703839	0.423959437626747	0.77643875856884	-0.118798	0.910580818429108	0.96631406226919	-0.81877	0.193683654661596	0.43232241981870	FR47-like protein
TRINITY_DN1023_c0_g1_i4.p1	8.54	8.02333	12.54	-0.0926831	0.768564461440990	0.93925204562556	0.822479004348927	0.0127209927469287	0.073103533729090	0.738883956551268	0.00940102234253910	0.055345055483046	Possible plasma membrane-binding motif in junctophilins, PIP-5-kinases and protein kinases.
TRINITY_DN1023_c1_g1_i1.p1	0.43	0	1.43	NA	NA	NA	4.87565577901155	0.0197276397690054	0.10044340654668	2.01543791633100	0.125294273821341	0.32910569914068	disease resistance protein RPM1
TRINITY_DN1023_c4_g1_i1.p1	6.53667	2.49333	3.67667	-1.4066	0.0324211808884341	0.22090837644219	0.743845479554199	0.284399271534018	0.55434541001567	-0.651361	0.260161996924599	0.51557276782473
TRINITY_DN102401_c0_g1_i1.p1	0	0	0	NA	NA	NA	NA	NA	NA	NA	NA	NA
TRINITY_DN10240_c0_g1_i9.p1	0	0	3.89667	NA	NA	NA	6.95105555091409	0.00166035577071056	0.016541499524263	6.95655267617348	0.00193499193538860	0.016623587978033	ADP binding
TRINITY_DN10240_c1_g1_i1.p1	0.04	0.06	0.803333	NA	NA	NA	3.86094718629522	0.0126037723054975	0.072643764736220	4.39457557843259	0.00700396553402444	0.044548078152695	-
TRINITY_DN10241_c0_g1_i1.p1	6.63333	15.68	10.2167	1.28453227524430	0.0468393917930257	0.27157296499865	-0.361284	0.583383249284010	0.80162275168313	0.934615772315430	0.0689064887075182	0.22289502870724	G-type lectin S-receptor-like serine threonine-protein kinase SD2-5
TRINITY_DN10241_c0_g2_i1.p1	35.3333	2.92667	13.0467	-3.57016	2.75140053021590e-10	7.41653531361608e-0	2.39755793545559	0.000353633170786814	0.0048819326552410	-1.16016	0.000210341171314784	0.0028002750433190	G-type lectin S-receptor-like serine threonine-protein kinase SD2-5
TRINITY_DN10241_c0_g4_i2.p1	6.62	0.51	2.81667	-3.34634	0.00946801737181737	0.10504926340708	2.46256426101579	0.133063961273040	0.35143291130290	-0.888576	0.357335520999088	0.61715194869649	G-type lectin S-receptor-like serine threonine-protein kinase SD2-5
TRINITY_DN10241_c0_g5_i1.p1	2.12	0.536667	0	NA	NA	NA	NA	NA	NA	NA	NA	NA	G-type lectin S-receptor-like serine threonine-protein kinase SD2-5
TRINITY_DN102425_c0_g2_i1.p1	8.03667	3.95	4.62	-0.468228	0.715569130082301	0.92219428776828	0.225315521476151	0.871321843864143	0.94966365063263	-0.230394	0.818361618895769	0.92416265274133	chromatin DNA binding
TRINITY_DN102427_c0_g1_i1.p1	0	0	0.52	NA	NA	NA	NA	NA	NA	NA	NA	NA	Endonuclease Exonuclease phosphatase family protein
TRINITY_DN102429_c0_g1_i1.p1	3.91667	3.29333	2.39333	0.0314840394147124	0.982422142148499	Na	-0.165143	0.915930083738250	Na	-0.1237	0.932193645694415	Na	E3 ubiquitin-protein ligase that mediates ubiquitination and subsequent proteasomal degradation of target proteins. E3 ubiquitin ligases accept ubiquitin from an E2 ubiquitin- conjugating enzyme in the form of a thioester and then directly transfers the ubiquitin to targeted substrates
TRINITY_DN10242_c0_g1_i8.p1	16.9267	11.2433	9.28	-0.364981	0.542011362857100	0.84858862174833	-0.114834	0.859212334343225	0.94409993915477	-0.468036	0.309143317271592	0.56910649234608	Transmembrane protein 45B-like
TRINITY_DN102433_c0_g1_i1.p1	1.34	0	0.163333	-4.64173	0.0385063891220828	Na	NA	NA	NA	-2.70544	0.122874256435276	0.32490903639061	protein serine/threonine kinase activity
TRINITY_DN102435_c0_g1_i3.p1	1.18	1.4	0.506667	0.297516643570638	0.851273262386039	0.96739971599093	-1.1943	0.484283500950673	0.73201550556066	-0.886242	0.520188427933522	0.75047308150585	Cupin
TRINITY_DN10243_c0_g1_i3.p1	134.217	130.137	88.1833	-0.0389183	0.790983405581098	0.94756670569176	-0.387045	0.0155146904029448	0.084586085461768	-0.415901	0.00665631070089483	0.042775015947455	Succinyl-CoA synthetase functions in the citric acid cycle (TCA), coupling the hydrolysis of succinyl-CoA to the synthesis of ATP and thus represents the only step of substrate- level phosphorylation in the TCA. The alpha subunit of the enzyme binds the substrates coenzyme A and phosphate, while succinate binding and nucleotide specificity is provided by the beta subunit
TRINITY_DN102443_c0_g1_i7.p1	0.37	1.56667	4.47667	NA	NA	NA	1.66946510019075	0.161128150798375	0.39594501091191	4.16043633991737	0.0116589603808466	0.064544304297154
TRINITY_DN10244_c0_g1_i16.p1	8.73	9.27	11.6033	0.0729116710793324	0.779509148564458	0.94325957525788	0.496063271263163	0.0649857384514175	0.22287359917831	0.579036898648996	0.0213058383296272	0.099084590995492	Protein of unknown function (DUF1668)
TRINITY_DN10244_c1_g1_i1.p1	0.776667	0.79	1.13667	NA	NA	NA	NA	NA	NA	NA	NA	NA
TRINITY_DN102450_c0_g1_i3.p2	0	0	0	NA	NA	NA	NA	NA	NA	NA	NA	NA	LRR-repeat protein
TRINITY_DN102458_c0_g1_i1.p1	0.97	0.42	0.55	-1.24063	0.257230460242412	0.63757989010760	0.601417182742692	0.627039802108742	0.82828780777893	-0.616727	0.455293002781407	0.70181907859713	exocytosis
TRINITY_DN102460_c0_g1_i1.p1	0	0	0.21	NA	NA	NA	NA	NA	NA	NA	NA	NA	Reverse transcriptase (RNA-dependent DNA polymerase)
TRINITY_DN102464_c0_g1_i1.p1	0.826667	5.62333	1.20333	2.83475204034209	0.0164246591540961	0.14726085479301	-1.94444	0.0889220524972925	0.27187505041379	0.889032609236812	0.654677051494027	Na	FAR1 DNA-binding domain
TRINITY_DN102466_c0_g1_i2.p1	0.176667	0.43	0.376667	NA	NA	NA	0.0346141436073180	0.980657213715733	Na	NA	NA	NA	Belongs to the PI3 PI4-kinase family
TRINITY_DN10246_c0_g1_i6.p1	5.07	3.25	3.69	-0.633372	0.328817045733749	0.70743015205908	0.385452364282546	0.510627417240431	0.75146556015576	-0.239844	0.704609295287212	0.86654822593996
TRINITY_DN10246_c1_g1_i30.p1	8.46333	9.72333	3.32333	0.181462221184008	0.660045697853592	0.90086665577915	-1.36964	0.000439295941907298	0.0058254560927094	-1.17866	0.0114225854955072	0.063569133406092	flavin-containing monooxygenase
TRINITY_DN10246_c3_g1_i1.p1	1.79667	0.323333	0.586667	-2.35489	0.0549880141463860	0.29620608336472	0.999396650355973	0.522817202978254	Na	-1.35756	0.162864089715970	0.38873043197400	Sir2 family
TRINITY_DN102470_c0_g1_i1.p1	0	0.31	0.67	NA	NA	NA	1.39341582595413	0.429455672808816	Na	NA	NA	NA	-
TRINITY_DN102474_c0_g1_i1.p1	0	0	0	NA	NA	NA	NA	NA	NA	NA	NA	NA
TRINITY_DN10247_c0_g1_i1.p1	9.61667	10.8833	20.26	0.174075875766766	0.519161754732665	0.83803861112668	1.07480010084661	7.29776221540799e-06	0.00019375066101904	1.25980890208040	7.74615768114292e-09	3.59918193656767e-0	Pentacotripeptide-repeat region of PRORP
TRINITY_DN102487_c0_g1_i1.p1	0	0	0	NA	NA	NA	NA	NA	NA	NA	NA	NA
TRINITY_DN10248_c0_g1_i3.p1	22.4167	22.05	11.9467	-0.0297977	0.926560713313751	0.98554595465444	-0.722148	0.0438618878171094	0.17292473181496	-0.741813	0.00159591438639245	0.014373781895608	Belongs to the iron ascorbate-dependent oxidoreductase family
TRINITY_DN10248_c0_g3_i4.p3	35.7967	20.18	28.18	-0.561348	0.235525781336230	0.61403499327368	0.741251181688225	0.0995716434037521	0.29192686278352	0.191414633357666	0.644412845307043	0.83228418509214	Haloacid dehalogenase-like hydrolase
TRINITY_DN10248_c0_g4_i1.p1	1.49667	0.87	8.65	-0.786144	0.360088000905496	0.73043487029974	3.49336247133446	2.24819427512727e-11	2.32710862478457e-0	2.72627641328188	4.22465561492696e-07	1.31255941947320e-0	Belongs to the iron ascorbate-dependent oxidoreductase family
TRINITY_DN10248_c0_g5_i1.p1	2.60333	0	8.57	NA	NA	NA	5.20320967561430	0.0525237378281382	0.19457717960617	2.25474305282883	0.234281077869901	0.48342583135543	-
TRINITY_DN10248_c2_g1_i4.p1	7.34	2.39	25.76	-1.56397	0.158630073752892	0.51274667147145	3.62543458487464	0.000163968944961961	0.0026046561142233	2.07341633301500	0.00271238238367322	0.021726342395745
TRINITY_DN10248_c7_g1_i4.p1	17.08	15.94	1.37333	0.00926978017656718	0.994774630546664	0.99892230998307	-3.45613	0.0169061203792093	0.089937324123022	-3.44354	0.00570500855028669	0.038236041379177
TRINITY_DN102490_c0_g1_i3.p3	0	0.436667	0	NA	NA	NA	NA	NA	NA	NA	NA	NA
TRINITY_DN102491_c0_g1_i1.p2	5.31333	4.16333	1.05	0.592706662180737	0.754189308570979	Na	-2.03098	0.354860873882152	Na	NA	NA	NA	Protein of unknown function (DUF1336)
TRINITY_DN10249_c0_g1_i3.p1	35.18	34.1733	49.5433	0.301161564089204	0.562206032502280	0.85868096128355	0.782423917953653	0.100298952155348	0.29320184195698	1.09654947332607	0.0179435475146231	0.087851389774864	BEST Arabidopsis thaliana protein match is
TRINITY_DN10249_c1_g1_i1.p1	22.6367	21.6267	26.7	0.0621930687897350	0.895120712671655	0.97811874771191	0.487443289970785	0.262920618916865	0.53044714648628	0.564154621102537	0.0911759217121277	0.26738565913549	Plant phosphoribosyltransferase C-terminal
TRINITY_DN1024_c0_g1_i7.p1	94.7833	105.17	69.2433	0.160639623426464	0.493732876003590	0.82077018418206	-0.421945	0.0169747708845741	0.090218057833053	-0.251041	0.259359763097134	0.51456957983646	Polysaccharide biosynthesis protein
TRINITY_DN1024_c1_g1_i13.p1	81.9	112.963	109.773	0.468562457809821	0.0381887142338496	0.24255711125948	0.128356601265865	0.586387632120316	0.80339412623285	0.606681044927477	0.000213002996537160	0.0028298891436755	Per1-like family
TRINITY_DN10250_c0_g1_i1.p1	13.7267	16.22	10.5033	0.243697562199257	0.371173027052373	0.73838166021302	-0.443432	0.168384473437881	0.40685024168466	-0.18799	0.538767655124640	0.76417053302929	Protein of unknown function (DUF1668)
TRINITY_DN102513_c0_g1_i1.p1	4.33333	3.22667	7.83667	-0.686971	0.825401089917537	0.95999324170406	1.96384607205479	0.304078490521569	0.57465785480228	1.27038188446196	0.517003833358138	0.74855805041361	Plant mobile domain
TRINITY_DN102517_c0_g1_i2.p1	1.16	1.02	0.38	-0.175107	0.880353983084870	0.97544404654008	-1.22114	0.482840996345440	0.73082886384062	-1.39361	0.224938294879446	0.47225728406161	transposition, RNA-mediated
TRINITY_DN102518_c0_g1_i1.p1	4.28	7.18667	3.31333	0.852193986342318	0.286105801782216	0.66800039325640	-1.01947	0.157290213931593	0.38990355641460	-0.158359	0.858476260064832	0.94280203360323	Tetratricopeptide repeat protein 4 homolog
TRINITY_DN102519_c0_g1_i1.p1	0.07	0.0833333	0.623333	NA	NA	NA	NA	NA	NA	NA	NA	NA	Retrotransposon gag protein
TRINITY_DN10251_c0_g1_i10.p1	31.9133	36.4033	21.1267	0.166974705670322	0.387667388315514	0.75178164924179	-0.609646	0.000742310398201494	0.0088726741238043	-0.432378	0.0136543867822578	0.072429259503632	Belongs to the protein kinase superfamily
TRINITY_DN102520_c0_g1_i1.p1	0	0	0	NA	NA	NA	NA	NA	NA	NA	NA	NA	RING-H2 zinc finger domain
TRINITY_DN102523_c0_g1_i2.p1	7.75333	1.85333	1.5	-1.89865	0.0880016454841813	0.37906712856676	-0.114656	0.946323689540124	0.98012277620829	-2.03482	0.0713968799775485	0.22820636683450	Plant lipid transfer protein / seed storage protein / trypsin-alpha amylase inhibitor domain family
TRINITY_DN102524_c0_g1_i2.p1	10.5267	6.84	5.82667	-0.55263	0.256200108264501	0.63643839471006	-0.0620786	0.905031555847337	0.96373861013329	-0.606526	0.126999483985347	0.33203634162584	Natural resistance-associated macrophage protein
TRINITY_DN102525_c0_g1_i1.p1	2.58333	0	0.253333	-4.84745	0.0694168966288093	Na	NA	NA	NA	-2.925	0.137867550559630	0.35003493817221
TRINITY_DN102528_c0_g1_i1.p1	0.593333	1.44333	1.57667	NA	NA	NA	0.177101052327912	0.914860297991092	Na	NA	NA	NA	DYW family of nucleic acid deaminases
TRINITY_DN10252_c0_g1_i7.p1	264.143	249.61	209.723	-0.0921087	0.509239615385836	0.83121646396874	-0.0786811	0.553515596442755	0.78175573839259	-0.160927	0.106108278113747	0.29483952026227	Domain at the C-termini of GCD6, eIF-2B epsilon, eIF-4 gamma and eIF-5
TRINITY_DN10252_c1_g1_i1.p1	18.9833	20.4867	15.0167	0.109095252416222	0.608075298377139	0.87861862441246	-0.272991	0.212221110049153	0.46720257636601	-0.153266	0.429389377962601	0.68130781658764	Protein FLC EXPRESSOR
TRINITY_DN10252_c1_g2_i1.p1	3.49	5.23667	9.19667	0.616488719929264	0.486085578056320	0.81744063330329	1.01361719226319	0.0376518749271259	0.15632601587399	1.64571891802240	0.0397694253229264	0.15381493119181
TRINITY_DN102531_c0_g1_i1.p1	0	0.716667	1.38	NA	NA	NA	0.995530160836080	0.561119718970431	Na	NA	NA	NA
TRINITY_DN102539_c0_g1_i1.p1	1.33333	0.376667	0	NA	NA	NA	NA	NA	NA	NA	NA	NA
TRINITY_DN10253_c0_g1_i1.p1	87.45	87.86	97.1267	0.236811638260372	0.359386921977382	0.72977532473639	0.377475031256869	0.107181218895055	0.30607642393497	0.624121027388013	0.00362623469053866	0.027103422564777	Belongs to the protein kinase superfamily. Ser Thr protein kinase family
TRINITY_DN102548_c0_g1_i1.p1	2.86333	9.13333	1.90667	1.87844152105238	0.206524832108612	0.57877839517553	-2.10818	0.186386689098834	0.43250576149844	NA	NA	NA	Filament-like plant protein, long coiled-coil
TRINITY_DN102550_c0_g1_i2.p1	2.43667	2.91	1.46	0.239167694819950	0.575846397010876	0.86614391516839	-0.822799	0.0847221768275208	0.26432969536350	-0.57113	0.150135950520210	0.36937054683571	-
TRINITY_DN102551_c0_g1_i3.p1	1.83667	0.54	0.746667	-1.43083	0.398246127580541	Na	NA	NA	NA	-0.892349	0.527606538363302	Na	NB-ARC domain
TRINITY_DN102556_c0_g1_i3.p1	0	0.346667	0.236667	NA	NA	NA	NA	NA	NA	NA	NA	NA
TRINITY_DN102556_c1_g1_i2.p1	0.74	0.2	1.81	NA	NA	NA	3.22899197173239	0.0347379550728174	0.14814767261830	1.58924038226589	0.133548501604051	0.34334694240934
TRINITY_DN102556_c2_g1_i3.p1	0.53	0	0.75	NA	NA	NA	NA	NA	NA	NA	NA	NA
TRINITY_DN102556_c3_g1_i5.p1	1.15333	0.196667	1.01333	-2.31458	0.269272654981122	Na	2.44274990806817	0.159215710737044	Na	0.146005086980257	0.915441735369420	0.96797468034329
TRINITY_DN102559_c0_g1_i1.p1	0.146667	0.51	0.4	NA	NA	NA	-0.069493	0.964219282411671	Na	NA	NA	NA
TRINITY_DN10255_c0_g1_i2.p1	16.12	14.7167	12.0233	-0.155787	0.362187190907804	0.73179702225319	-0.118153	0.536783361399165	0.77066151173025	-0.263481	0.167326569288040	0.39535265225353	plant mutator transposase zinc finger
TRINITY_DN102565_c0_g2_i2.p1	0.396667	0	0	NA	NA	NA	NA	NA	NA	NA	NA	NA	PPR repeat family
TRINITY_DN102567_c0_g1_i1.p1	0	0	0.56	NA	NA	NA	6.09380245472891	0.000357766529175589	0.0049313935945882	6.09966823519657	0.000265747972929214	0.0034037697643747	ribonuclease H protein At1g65750
TRINITY_DN10256_c0_g1_i5.p1	5.44	9.12	4.7	0.767980617646040	0.119453704810378	0.44400483153374	-0.793716	0.256662216084454	0.52356348016366	-0.0127425	0.987548304893081	0.99521883652213	plant mutator transposase zinc finger
TRINITY_DN10256_c2_g3_i1.p2	2.76667	2.74	1.89	0.0400786121859097	0.967372276574930	0.99401695290127	-0.336393	0.794991967205693	0.91798792159175	-0.28038	0.835902422257934	0.93250167629675	Belongs to the glycosyltransferase 2 family
TRINITY_DN102573_c0_g1_i1.p1	0	0	0	NA	NA	NA	NA	NA	NA	NA	NA	NA
TRINITY_DN10257_c0_g1_i59.p3	8.46667	12.41	4.71	0.748146496689075	0.255989676570838	0.63617262735341	-1.18574	0.0869088329274639	0.26798522404987	-0.427944	0.573240512095596	0.78853435439008	Type IIB DNA topoisomerase
TRINITY_DN10257_c0_g2_i1.p1	59.5467	30.72	26.0833	-0.946206	0.000395591419240696	0.011775950023547	-0.0517475	0.881364528601359	0.95313513016741	-0.989059	0.00522297364127571	0.035755368158454	-
TRINITY_DN102585_c0_g1_i1.p1	0	0	0	NA	NA	NA	NA	NA	NA	NA	NA	NA	WRKY DNA -binding domain
TRINITY_DN10258_c1_g1_i2.p5	0	0	0.106667	NA	NA	NA	NA	NA	NA	NA	NA	NA
TRINITY_DN102590_c0_g1_i2.p1	0	0	1.21	NA	NA	NA	NA	NA	NA	NA	NA	NA
TRINITY_DN102593_c1_g1_i1.p2	0	0.286667	0	NA	NA	NA	NA	NA	NA	NA	NA	NA
TRINITY_DN102593_c2_g1_i1.p2	0	0	0	NA	NA	NA	NA	NA	NA	NA	NA	NA	Belongs to the MCM family
TRINITY_DN102595_c0_g1_i1.p2	0	0	0.583333	NA	NA	NA	NA	NA	NA	NA	NA	NA
TRINITY_DN102595_c0_g2_i1.p2	1.76	0	0	NA	NA	NA	NA	NA	NA	NA	NA	NA
TRINITY_DN10259_c0_g1_i8.p1	9.79667	0.363333	1.42667	-4.5573	0.0143493750972326	0.13548378394599	2.08804240252003	0.372781745974083	0.64036758150430	-2.45777	0.139361139486962	0.35225470949236
TRINITY_DN1025_c0_g1_i4.p2	41.73	18.42	11.3833	-1.04834	0.00413589438239911	0.062680910865914	-0.488047	0.287100429365052	0.55669490951134	-1.52912	5.51957876182745e-06	0.00012567030469818	Caspase domain
TRINITY_DN1025_c0_g2_i1.p1	125.987	119.15	91.7033	-0.0187221	0.960801043118353	0.99304975344369	-0.151813	0.691747427005809	0.86514869631697	-0.15879	0.445469968388086	0.69424575058430	Belongs to the small GTPase superfamily. SAR1 family
TRINITY_DN1025_c1_g1_i1.p1	24.6567	37.8933	20.77	0.601377590850896	0.0128512751650037	0.12608742157997	-0.707626	0.0150318463054265	0.082507345317913	-0.0960759	0.693882988577903	0.86055389524105	Belongs to the STXBP unc-18 SEC1 family
TRINITY_DN1025_c2_g1_i4.p1	52.49	87.7667	50.5833	1.01061745219045	0.0373032892903508	0.23881991892873	-0.30601	0.539486560095663	0.77274169483547	0.714632398484395	0.149391216469653	0.36806315177712	pentose-phosphate shunt, oxidative branch
TRINITY_DN1025_c3_g1_i2.p1	21.5167	67.9667	37.2033	1.74725575189878	0.000422959347337509	0.012358310303502	-0.697785	0.155383857060011	0.38703288747170	1.05693049878297	0.000202521777169925	0.0027192554365998	pentose-phosphate shunt, oxidative branch
TRINITY_DN1025_c9_g1_i3.p1	3.17333	2.12667	1.59667	-0.590659	0.132888177682241	0.46991466666438	-0.229343	0.610838648778713	0.81843072234659	-0.808262	0.0477618048380045	0.17463964256993	-
TRINITY_DN102602_c0_g1_i1.p1	0	0	1.10333	NA	NA	NA	NA	NA	NA	NA	NA	NA	Protein of unknown function (DUF1668)
TRINITY_DN10260_c0_g1_i10.p1	42.4367	39.1267	34.8133	-0.138204	0.778358144082280	0.94288497887331	0.0378859510558997	0.954829478888994	0.98326957151364	-0.0900649	0.870345913798922	0.94843421249022	Transferase family
TRINITY_DN102614_c0_g1_i1.p2	8.31	2.64667	9.71333	-0.805155	0.594978720619136	0.87315206647648	1.75942371831385	0.226326797700567	0.48556660542170	0.960174908662885	0.329612549147999	0.58997016343520	F-Box protein
TRINITY_DN102620_c0_g1_i3.p1	1.39333	0	1.57667	NA	NA	NA	NA	NA	NA	NA	NA	NA
TRINITY_DN102621_c0_g1_i1.p1	0	0	0.18	NA	NA	NA	NA	NA	NA	NA	NA	NA	ABC transporter
TRINITY_DN102627_c0_g1_i10.p2	0	0.253333	0.773333	NA	NA	NA	NA	NA	NA	NA	NA	NA	Protein FAR1-RELATED SEQUENCE
TRINITY_DN102627_c1_g1_i1.p1	2.16667	5.78333	3.70667	1.41514025699552	0.0671481149844386	0.32786008225095	-0.452164	0.528098265921064	0.76443812398040	0.975371231671089	0.133960643673346	0.34396234323012	Protein FAR1-RELATED SEQUENCE
TRINITY_DN102629_c0_g2_i1.p1	0	1.13667	0	NA	NA	NA	NA	NA	NA	NA	NA	NA
TRINITY_DN10262_c0_g1_i1.p1	4	6.66333	4.64333	0.778090245313226	0.290284579289823	0.67267147614899	-0.349296	0.673995347253169	0.85486729502201	0.436621213916704	0.578290680621079	0.79179197755866
TRINITY_DN10262_c1_g1_i2.p2	5.98	4.72	4.39667	-0.142523	0.909704137898487	0.98114885191239	0.290356596352786	0.815832169095161	0.92668564285175	0.157556064788539	0.899636370622505	0.96105944454504
TRINITY_DN10262_c2_g1_i3.p1	0	1.71333	1.01667	NA	NA	NA	NA	NA	NA	NA	NA	NA
TRINITY_DN102630_c0_g1_i1.p1	0	0	0.71	NA	NA	NA	NA	NA	NA	NA	NA	NA	ribonuclease H protein At1g65750
TRINITY_DN102633_c0_g1_i2.p1	0	0	0.48	NA	NA	NA	NA	NA	NA	NA	NA	NA
TRINITY_DN102639_c0_g1_i1.p1	0	0	0.916667	NA	NA	NA	NA	NA	NA	NA	NA	NA	source UniProtKB
TRINITY_DN10263_c0_g1_i5.p1	3.11	0	6.62	NA	NA	NA	5.43418660390403	0.00216973230474553	0.020139243360112	1.66874897168163	0.167295009119980	0.39529612741072
TRINITY_DN102645_c0_g1_i3.p1	0.17	0	1.57	NA	NA	NA	6.53841971421808	0.000114211195031739	0.0019337997505804	3.34109358373611	0.00679619768895853	0.043472316927605	52 kDa repressor of the inhibitor of the protein kinase-like
TRINITY_DN102646_c0_g1_i1.p1	0	4.75333	0.803333	6.64113742410923	0.00217930302152174	0.040962288513753	-2.42164	0.140311589963423	0.36312916960058	NA	NA	NA
TRINITY_DN102647_c0_g1_i3.p1	0.443333	0.85	1.34667	0.844277295960719	0.457408972864851	0.79915899110586	0.973688335054827	0.280495475532527	0.55041916507526	1.81349481274532	0.0591397659745042	0.20127118328662	-
TRINITY_DN102647_c0_g2_i2.p1	0.0166667	1.00333	0.623333	5.31168508131098	0.00922058733811354	0.10316306366080	-0.499338	0.718893310344153	0.87978102412794	4.82415561880642	0.00595138165105030	0.039482992461744	-
TRINITY_DN10264_c0_g1_i2.p1	17.7867	26.7933	21.7233	0.773131688153574	0.245350972708676	0.62488226482005	-0.133689	0.822651688778088	0.92958259201756	0.648049472201052	0.137403494627413	0.34926790185186
TRINITY_DN10264_c0_g2_i1.p1	1.4	3.49667	1.73	1.59648914431913	0.314394821446100	Na	-0.906397	0.509881404446880	0.75082147544958	NA	NA	NA
TRINITY_DN10264_c0_g3_i2.p1	0	0	0.853333	NA	NA	NA	NA	NA	NA	NA	NA	NA
TRINITY_DN10264_c0_g5_i1.p1	0	0	1.88	NA	NA	NA	5.30163967199029	0.0432965104891115	0.17144921918610	5.30741185122866	0.0428212575587425	0.16195131062317
TRINITY_DN10264_c2_g1_i1.p1	0	0.23	0.536667	NA	NA	NA	NA	NA	NA	NA	NA	NA
TRINITY_DN10264_c2_g2_i1.p2	2.06333	7.29333	3.12333	1.82199216706717	0.242695147094130	0.62226774557684	-0.720791	0.612580572763886	0.81959959785239	1.13039227107001	0.354629150346692	0.61432260545833	Involved in the synthesis of glucuronoxylan hemicellulose in secondary cell walls
TRINITY_DN102652_c0_g2_i1.p1	0.88	0.41	1.04333	NA	NA	NA	NA	NA	NA	0.545040816597057	0.701545204953472	Na	RING-type E3 ubiquitin transferase
TRINITY_DN102656_c0_g1_i1.p1	0	0	0.536667	NA	NA	NA	NA	NA	NA	NA	NA	NA	Reverse transcriptase (RNA-dependent DNA polymerase)
TRINITY_DN102657_c0_g1_i1.p1	0	0.183333	5.55667	NA	NA	NA	4.89973927931322	0.0228183250574266	0.11120011493511	5.86769052981786	0.0167821205129093	0.083557073861937	disease resistance protein
TRINITY_DN102657_c0_g2_i1.p1	0.92	0.44	0.46	NA	NA	NA	NA	NA	NA	NA	NA	NA	disease resistance protein
TRINITY_DN102659_c0_g1_i9.p1	4.06333	1.83667	2.38	-1.11363	0.0421291957633181	0.25582471290958	0.544412746760049	0.338273713697904	0.60933836179337	-0.558455	0.340682350448698	0.60067647040144	Alpha/beta hydrolase family
TRINITY_DN10265_c0_g1_i5.p1	25.7267	36.5933	15.03	0.628611656900757	0.0704094394734801	0.33569199376002	-1.04259	0.00395760837357337	0.031487553298912	-0.404252	0.311535439346484	0.57141693394802	RNA recognition motif 2
TRINITY_DN102661_c1_g1_i1.p2	0	0	0	NA	NA	NA	NA	NA	NA	NA	NA	NA
TRINITY_DN10266_c0_g1_i13.p1	36.3967	137.147	18.2933	1.93350912536954	2.62126277197630e-12	1.01864455704642e-0	-2.71848	2.71602415488444e-19	9.13691967999086e-1	-0.775213	0.00155824846034830	0.014115593026966	Belongs to the glycosyl hydrolase 32 family
TRINITY_DN102678_c0_g1_i3.p1	0.816667	0.52	1.84667	-0.568242	0.681724609498038	0.90879289788785	1.95525098899789	0.106892014617467	0.30547232300059	1.40224918101013	0.152442371900071	0.37254814031726	NB-ARC domain
TRINITY_DN10267_c0_g1_i5.p1	17.3533	16.6767	15.6133	-0.0835744	0.669362588200886	0.90449460081078	0.0702658883821471	0.745998229314568	0.89384837983342	-0.00312754	0.984976538608076	0.99425427307797	Calcineurin-binding protein
TRINITY_DN10267_c0_g2_i1.p1	3.69667	8.05	1.61667	1.46190621815911	0.194391446034425	0.56350197693313	-2.10524	0.142772156382642	0.36708122709523	-0.626606	0.712249179972773	Na	Calcineurin-binding protein
TRINITY_DN102685_c0_g1_i1.p1	0	0.44	1.25333	NA	NA	NA	1.61959375443545	0.312436245252474	Na	4.38660340264194	0.0524547894856922	Na	Reverse transcriptase (RNA-dependent DNA polymerase)
TRINITY_DN102686_c0_g1_i1.p1	5.76667	16.3633	4.14667	1.70018759955244	0.0197675845181676	0.16452289288518	-1.82363	0.00865572237813346	0.055589262507344	-0.114804	0.896508320887612	0.95987473430545	Calmodulin binding protein-like
TRINITY_DN102686_c0_g2_i3.p2	8.58333	8.27	4.62	0.0423444624902188	0.971389778941386	0.99512225514935	-0.585683	0.602692562840992	0.81348985114446	-0.530885	0.636898508031226	0.82747674849772
TRINITY_DN102686_c0_g3_i2.p1	1.17667	0.68	0.603333	-0.796832	0.671003501062267	0.90513010204377	0.109113381690992	0.949016780440240	0.98141326794456	-0.682113	0.668768025114949	0.84584905506939	Calmodulin binding protein-like
TRINITY_DN102686_c0_g4_i1.p1	5.99333	16.2067	5.28	2.12715500925497	0.0803608049739131	0.36093574405573	-1.47413	0.144229478094425	0.36926848251954	0.672599412801603	0.631617466901808	0.82454978627486	Calmodulin binding protein-like
TRINITY_DN10268_c0_g1_i22.p1	31.9667	32.28	25.37	0.0396995087035833	0.887243940245117	0.97667931262297	-0.15873	0.557513903272846	0.78432431570327	-0.108849	0.592527722966420	0.80065335635317	-
TRINITY_DN102690_c0_g1_i1.p1	4.42667	3.22	1.54667	-0.352984	0.756071759334432	0.93574389853877	-0.933012	0.400812876423446	0.66515287735411	-1.27185	0.225335460098372	0.47282263459347	HVA22-like protein
TRINITY_DN102699_c0_g1_i1.p3	0	0	0	NA	NA	NA	NA	NA	NA	NA	NA	NA
TRINITY_DN10269_c0_g1_i2.p1	5.42333	1.41	14.3133	-1.85478	0.106308123937650	0.41833926978448	3.45057706791997	0.0325483576468946	0.14183805351255	1.59668242172704	0.221322164166813	0.46838893365927	Disease resistance protein RPP13
TRINITY_DN1026_c0_g2_i2.p1	51.47	12.2567	29.0967	-2.14433	7.76013144680324e-06	0.00052219077887269	1.43301610742786	0.000601164163203734	0.0074957152697536	-0.701719	0.217626508070127	0.46373310336971	FFAT motif binding
TRINITY_DN1026_c0_g3_i2.p1	0	0	3.30333	NA	NA	NA	7.01639520309715	0.00136991451130653	0.014292839955345	7.02214208634595	0.00160966142246951	0.014450412796189	FFAT motif binding
TRINITY_DN102702_c1_g1_i2.p1	6.66333	8.78	10.3133	0.505974682999883	0.427836270918140	0.77895165820972	0.479322297760002	0.443972529508450	0.70191874828605	0.996398551261283	0.124011220840042	0.32686346888183	Peptidyl-tRNA hydrolase PTH2
TRINITY_DN10270_c0_g1_i18.p1	6.85667	18.4133	16.4733	1.69069798464612	0.116642536440024	0.43834244514526	-0.0439653	0.966867003880791	0.98808412695739	1.65627087517341	0.0246644860202105	0.10982953035892	PMR5 N terminal Domain
TRINITY_DN10270_c0_g3_i1.p1	0	0	2.28333	NA	NA	NA	4.55423253797788	0.0374030985523737	Na	4.55964070055317	0.0305872560289667	Na
TRINITY_DN102710_c0_g1_i1.p1	0	0	0	NA	NA	NA	NA	NA	NA	NA	NA	NA	Belongs to the major facilitator superfamily. Sugar transporter (TC 2.A.1.1) family
TRINITY_DN102711_c0_g1_i1.p1	1.79	0.64	0.623333	NA	NA	NA	NA	NA	NA	NA	NA	NA	A Receptor for Ubiquitination Targets
TRINITY_DN10271_c1_g1_i2.p1	37.5633	43.18	30.0233	0.578926178710228	0.258403367835879	0.63878298924276	-0.360959	0.474013665630708	0.72415568039080	0.227075116513065	0.546172914986148	0.76953633265095	Mediator complex protein
TRINITY_DN102723_c0_g1_i2.p2	959.637	746.913	546.38	-0.0989157	0.756004396701935	0.93572614260148	-0.236215	0.450850301565716	0.70669332591004	-0.325341	0.242287585855999	0.49444282177465	B-box zinc finger
TRINITY_DN102727_c0_g1_i1.p1	0	0	0.563333	NA	NA	NA	NA	NA	NA	NA	NA	NA	Reverse transcriptase (RNA-dependent DNA polymerase)
TRINITY_DN102728_c0_g1_i1.p1	1.13667	1.66333	2.15667	NA	NA	NA	0.771173145138225	0.624686967138400	0.82712507775071	1.29327909106581	0.428144815385614	0.68004184942846	Catalyzes the attachment of alanine to tRNA(Ala) in a two-step reaction alanine is first activated by ATP to form Ala- AMP and then transferred to the acceptor end of tRNA(Ala). Also edits incorrectly charged tRNA(Ala) via its editing domain
TRINITY_DN102729_c0_g1_i1.p1	0.223333	0	0.376667	NA	NA	NA	NA	NA	NA	NA	NA	NA	DNA RNA polymerases superfamily protein
TRINITY_DN10272_c0_g1_i3.p1	24.13	28.9067	18.0967	0.236268084336322	0.171878551761539	0.53215166671536	-0.505343	0.00261499395875909	0.023218458254417	-0.259169	0.0634237336942838	0.21134108592190	May act early in the ethylene signal transduction pathway, possibly as an ethylene receptor, or as a regulator of the pathway
TRINITY_DN102732_c1_g1_i1.p2	0	0	1.01667	NA	NA	NA	NA	NA	NA	NA	NA	NA
TRINITY_DN102733_c0_g1_i1.p1	0.426667	0.476667	0.68	0.282480477272873	0.861078605792548	Na	0.681835219567851	0.711970366919503	0.87617368395614	0.965636834394479	0.532817402980669	0.75994493388670	Retrotransposon gag protein
TRINITY_DN102736_c0_g1_i10.p1	13.24	14.58	19.5667	0.225209824224236	0.582764005862320	0.86827586544820	0.648243987873397	0.0684598521503061	0.23016806363690	0.884374171908253	0.0121386101598327	0.066452310997683	Motif C-terminal to PAS motifs (likely to contribute to PAS structural domain)
TRINITY_DN102739_c0_g1_i1.p1	0	0	0	NA	NA	NA	NA	NA	NA	NA	NA	NA	PPR repeat family
TRINITY_DN10273_c0_g1_i10.p1	10.92	13.3133	10.8033	0.284561248825267	0.354181792185997	0.72541707689133	-0.128476	0.634243563264819	0.83265490909358	0.166747654354641	0.579740147725437	0.79289567685928	Catalyzes the prenylation of para-hydroxybenzoate (PHB) with an all-trans polyprenyl group. Mediates the second step in the final reaction sequence of coenzyme Q (CoQ) biosynthesis, which is the condensation of the polyisoprenoid side chain with PHB, generating the first membrane-bound Q intermediate
TRINITY_DN10273_c1_g2_i1.p1	1.1	1.18	0.543333	0.124632200729780	0.907877754480968	0.98089681676928	-0.89396	0.421518472730197	0.68308061052753	-0.759682	0.520708604893396	0.75097236271627
TRINITY_DN10273_c1_g3_i1.p1	3.41333	0.893333	0.623333	-1.59081	0.371885438567206	0.73880805531958	NA	NA	NA	-2.03769	0.264896445003347	0.52097986359203	Belongs to the TRAFAC class myosin-kinesin ATPase superfamily. Kinesin family
TRINITY_DN102743_c0_g1_i1.p1	0	0	0.743333	NA	NA	NA	NA	NA	NA	NA	NA	NA	Reverse transcriptase-like
TRINITY_DN102747_c2_g1_i3.p1	0.32	0	0.353333	NA	NA	NA	NA	NA	NA	NA	NA	NA
TRINITY_DN102748_c0_g1_i1.p1	0	0	0	NA	NA	NA	NA	NA	NA	NA	NA	NA
TRINITY_DN10274_c0_g2_i20.p1	26.0067	26.4867	8.00333	0.0305379618224970	0.957591250514059	0.99240358366155	-1.55903	0.00801053520475217	0.052650497602080	-1.51833	0.00160584437252892	0.014428069877880	Protein kinase domain
TRINITY_DN102751_c0_g1_i1.p1	0	0	1.39	NA	NA	NA	4.84991209495096	0.0279059561438147	0.12750810128297	4.85598564966553	0.0238877539400402	0.10755515237390	FFAT motif binding
TRINITY_DN10275_c0_g1_i1.p1	8.42333	9.25333	5.41333	0.133531559279477	0.650522549084936	0.89727049103723	-0.604707	0.0248378454069080	0.11768565467871	-0.462084	0.0982375412350985	0.28008115515670	HIT zinc finger
TRINITY_DN10275_c0_g2_i2.p1	1.18333	2.60667	6.48667	1.15505754597016	0.232185323268669	0.61025454678460	1.52716227426803	0.0160011532390278	0.086419182197586	2.70889436423180	0.000596589410134950	0.0066067745952064
TRINITY_DN102766_c0_g1_i1.p1	3.64333	1.73667	1.74333	-0.588939	0.804643975292640	0.95305660717372	0.0464058820874901	0.988796369018886	0.99599116152426	-0.535594	0.828485787497428	0.92908201249265	Belongs to the cytochrome P450 family
TRINITY_DN10276_c0_g1_i5.p1	0	2.00667	0.77	NA	NA	NA	NA	NA	NA	NA	NA	NA
TRINITY_DN10276_c1_g1_i1.p1	9.64	8.84	6.23333	-0.0732705	0.861204997675479	0.97028396951596	-0.312534	0.495809603541658	0.74046742283354	-0.376059	0.379145477187569	0.63676491245377	-
TRINITY_DN10277_c0_g1_i2.p1	10.61	16.4433	10	0.924299070067803	0.151783565700195	0.50167404223266	-0.621586	0.407327295430647	0.67077074819129	0.310121466052646	0.658022592634267	0.83976201132528	LRR-repeat protein
TRINITY_DN102781_c0_g1_i1.p1	0	0	0	NA	NA	NA	NA	NA	NA	NA	NA	NA	disease resistance protein
TRINITY_DN102782_c0_g1_i1.p1	0	0	0	NA	NA	NA	NA	NA	NA	NA	NA	NA	ribonuclease H protein
TRINITY_DN102785_c0_g1_i1.p1	1.58333	1.63333	1.56	0.143190041556127	0.915656950620891	Na	0.206834296441749	0.866009372382180	0.94704252939386	0.361349453379946	0.777194753447824	0.90455214185253	zinc finger
TRINITY_DN102786_c0_g1_i1.p1	0	0	0.366667	NA	NA	NA	NA	NA	NA	NA	NA	NA	-
TRINITY_DN10278_c0_g1_i3.p1	17.7867	8.27333	12.53	-1.00525	0.0852545930875236	0.37260332141054	0.835171491781716	0.186793346460478	0.43304153612221	-0.15664	0.773923591207069	0.90304133042860	Belongs to the SKP1 family
TRINITY_DN102791_c0_g1_i1.p2	3.48333	0.193333	0.236667	-3.68397	0.0517088669427535	Na	NA	NA	NA	-3.57343	0.0561938391996155	0.19470174113470
TRINITY_DN102798_c0_g1_i1.p1	0.61	0.0533333	1.59	-3.69931	0.0406132576390057	Na	5.24190900479898	0.000420627162964417	0.0056260395895952	1.55921667133040	0.0361983359659615	0.14412785137954	LRR receptor-like serine threonine-protein kinase
TRINITY_DN1027_c0_g1_i12.p3	4.41333	6.11667	5.07	0.695160257318640	0.674414441673732	0.90670885183204	-0.173947	0.884475033741055	0.95473782143818	0.533785504111794	0.650636377985978	0.83561393524019	Inactive receptor kinase
TRINITY_DN1027_c1_g1_i5.p1	2.06	0.566667	3.64333	-1.79353	0.173442965836243	0.53433083344397	2.87074644377073	0.0417113781027843	0.16732326099535	1.08950675295782	0.352305261604556	0.61201747368483
TRINITY_DN10280_c1_g1_i3.p1	9.75667	12.04	12.2333	0.431684750104207	0.463366956879527	0.80343886186384	0.191510580695705	0.703759130474231	0.87198670618792	0.635674129605196	0.299628323854745	0.55890524599248	Necessary for the splicing of pre-mRNA
TRINITY_DN102812_c0_g1_i1.p2	15.4367	1.77667	6.04667	-2.6153	0.0273600979634518	0.19966877125659	1.81335082685343	0.128966284903290	0.34467799150342	-0.792685	0.377895766491555	0.63573396936328	Wound induced protein
TRINITY_DN102812_c0_g2_i1.p1	36.6667	8.64333	5.17	-1.75105	0.00326621598492379	0.053480846216626	-0.619856	0.465110827702948	0.71711072105420	-2.36584	2.05651183963789e-05	0.00038977337726655	Wound-induced protein
TRINITY_DN102818_c0_g1_i1.p1	0.676667	0	0	NA	NA	NA	NA	NA	NA	NA	NA	NA	PPR repeat
TRINITY_DN102822_c0_g1_i2.p1	0.203333	0	0.186667	NA	NA	NA	NA	NA	NA	NA	NA	NA
TRINITY_DN102824_c0_g1_i1.p1	0	0.176667	0.72	NA	NA	NA	NA	NA	NA	NA	NA	NA	Dehydrogenase
TRINITY_DN102825_c0_g1_i1.p2	4.64333	5.46	5.40333	0.844648935876873	0.525902827100555	Na	0.111443024448078	0.925817346104139	0.97204296736305	0.966729845535876	0.433804584830640	0.68507929934765
TRINITY_DN10282_c0_g1_i20.p1	6.80667	10.01	1.39333	0.737576186797923	0.294416275448779	0.67619750655057	-2.54725	0.00837788975985858	0.054364849616828	-1.80379	0.0870350518093189	0.25919229714643	emp24/gp25L/p24 family/GOLD
TRINITY_DN102831_c0_g1_i1.p1	0	0.52	0	NA	NA	NA	NA	NA	NA	NA	NA	NA
TRINITY_DN102833_c0_g2_i1.p1	0	0.4	2.86667	NA	NA	NA	NA	NA	NA	NA	NA	NA
TRINITY_DN102839_c0_g1_i1.p1	7.57	7.32667	3.72	0.0328566334519121	0.958456691892312	0.99254604814041	-0.719225	0.354887047742076	0.62463419605609	-0.672588	0.323633788785256	0.58408676922293	Involved in the synthesis of glucuronoxylan hemicellulose in secondary cell walls
TRINITY_DN10283_c0_g1_i4.p1	15.68	16.7367	8.20667	0.0535718963668503	0.839249577105509	0.96475695394474	-0.845304	0.00197266482483604	0.018763066062716	-0.783063	3.24175497716524e-07	1.03706105916594e-0	Glycosyl hydrolases family 38 C-terminal domain
TRINITY_DN102842_c0_g1_i1.p1	1.38	1.26	3.11333	-0.0491221	0.965602444483126	0.99396919466296	1.55439498943826	0.184942255721446	0.43056079512203	1.52014201059062	0.208742077352140	0.45270290462703
TRINITY_DN102845_c0_g1_i1.p1	0	0	0	NA	NA	NA	NA	NA	NA	NA	NA	NA
TRINITY_DN102846_c0_g1_i1.p1	1.12667	1.72667	0	NA	NA	NA	NA	NA	NA	NA	NA	NA
TRINITY_DN102849_c0_g1_i1.p1	0	0	0.633333	NA	NA	NA	NA	NA	NA	NA	NA	NA
TRINITY_DN10284_c0_g1_i22.p1	30.8767	17.6433	18.6133	-0.829967	0.00474766072201014	0.068206303896949	0.249034565377577	0.321877976303025	0.59298560456401	-0.571945	0.0224711920404843	0.10287735460883	Calcium-dependent phosphotriesterase superfamily protein
TRINITY_DN102851_c1_g1_i1.p1	1.20333	48.23	0.64	5.49713136492023	2.56237585604384e-08	4.12038873430664e-0	-5.98007	2.20337605073366e-07	9.06685851727466e-0	NA	NA	NA
TRINITY_DN102856_c0_g1_i1.p1	0	0	0	NA	NA	NA	NA	NA	NA	NA	NA	NA	ADP binding
TRINITY_DN102857_c0_g1_i1.p1	14.91	11.5267	4.78333	-0.181479	0.858425371205945	0.96938382784007	-0.743235	0.450866514018560	0.70669332591004	-0.9157	0.391221583847677	0.64678900482768	Protein kinase domain
TRINITY_DN102858_c0_g1_i1.p1	0.993333	1.47333	2.81	NA	NA	NA	1.39264158706990	0.331456225042098	0.60232000466621	1.87959410581738	0.184981279194863	0.42048289457666	pentatricopeptide repeat-containing protein At2g22410
TRINITY_DN102859_c0_g1_i1.p1	0.733333	0.656667	0.743333	NA	NA	NA	NA	NA	NA	NA	NA	NA
TRINITY_DN10285_c0_g1_i7.p1	16.2833	9.91	13.18	-0.690198	0.0325168243340261	0.22120453233678	0.594513501375116	0.0255322658406595	0.11986475224901	-0.0878438	0.758750194435576	0.89547626824255	Belongs to the cyclin family
TRINITY_DN102861_c0_g1_i1.p1	8.21	9.80333	3.20333	0.453470095780399	0.474801605069023	0.81038878647142	-1.3186	0.0891097170217562	0.27208702173197	-0.85886	0.266866432815675	0.52321023555820	BTB POZ domain-containing protein
TRINITY_DN10286_c0_g1_i18.p1	10.94	12.7233	23.5167	0.199596628902755	0.379231357074763	0.74502657768325	1.07105721964161	0.000890960333126951	0.010212227255865	1.28141511183934	6.40211042709201e-05	0.0010430583500683	Pentatricopeptide repeat domain
TRINITY_DN102870_c0_g1_i1.p1	0	0.0966667	0.303333	NA	NA	NA	NA	NA	NA	NA	NA	NA	Reverse transcriptase (RNA-dependent DNA polymerase)
TRINITY_DN102875_c0_g1_i1.p1	0.536667	0	0.66	NA	NA	NA	NA	NA	NA	NA	NA	NA
TRINITY_DN102876_c0_g1_i1.p1	0	0	0.13	NA	NA	NA	NA	NA	NA	NA	NA	NA	source UniProtKB
TRINITY_DN102878_c0_g1_i1.p1	0	0	0	NA	NA	NA	NA	NA	NA	NA	NA	NA
TRINITY_DN10287_c0_g1_i1.p1	9.53667	4.89667	12.2267	-0.716814	0.426285526473615	0.77776802519832	1.61580692213776	0.0538485799818085	0.19755296949273	0.910919356409398	0.243136383378893	0.49542676515650
TRINITY_DN102883_c0_g1_i1.p1	0	0.846667	0.12	NA	NA	NA	NA	NA	NA	NA	NA	NA	PPR repeat family
TRINITY_DN10288_c0_g1_i6.p1	35.3	21.3767	31.1533	-0.573383	0.121630062680394	0.44883870483301	0.739108223711152	0.0490546668001842	0.18591977864630	0.174803799038835	0.580167523300303	0.79324136728594	Pre-mRNA-processing-splicing factor 8
TRINITY_DN102891_c0_g1_i1.p1	1.33333	0	0.483333	NA	NA	NA	NA	NA	NA	NA	NA	NA	CDT1-like protein a chloroplastic
TRINITY_DN10289_c0_g1_i2.p1	18.6667	17.6	16.6967	0.118714533064171	0.806886423975051	0.95391389640342	0.184205197425419	0.714408798981452	0.87733078057743	0.313406458284907	0.522537392614456	0.75224925525670	Belongs to the actin family
TRINITY_DN1028_c0_g1_i2.p1	62.32	62.24	40.5933	-0.00744651	0.973944719045002	0.99548565519701	-0.45299	0.0379357138939281	0.15710737784499	-0.450651	0.00372208605378250	0.027668949623701	Protein kinase domain
TRINITY_DN1028_c0_g2_i1.p1	37.7	33.9467	31.6867	-0.165651	0.505173470879821	0.82788283645353	0.0597301084546695	0.840952059876872	0.93688706762264	-0.0957933	0.676536521829422	0.84993584880009	Protein kinase domain
TRINITY_DN1028_c16_g1_i2.p1	6.15	5.6	3.94333	0.0109800781042014	0.988397145321719	0.99793640473348	-0.314281	0.697526862499821	0.86836578350361	-0.29279	0.703708274542907	0.86591185032941	Protein of unknown function (DUF563)
TRINITY_DN1028_c1_g1_i1.p1	63.49	62.7133	54.5967	-0.0383123	0.841860295534871	0.96514777262958	-0.0340895	0.860274161065891	0.94460389855790	-0.0623504	0.608597116466549	0.81103976070196	NOT2 / NOT3 / NOT5 family
TRINITY_DN1028_c2_g1_i1.p1	38.6067	35.8067	30.2667	-0.136194	0.329560817914628	0.70796064224308	-0.0712858	0.586120594815187	0.80318077168108	-0.197436	0.126369119900806	0.33100511184583	cation-transporting ATPase
TRINITY_DN102900_c0_g1_i19.p1	0	0	0.56	NA	NA	NA	NA	NA	NA	NA	NA	NA
TRINITY_DN102906_c0_g1_i1.p2	1.33	1.13	4.43	0.136350916642457	0.936531319882519	Na	2.15503369939074	0.0504282132652584	0.18964542330043	2.32967199992191	0.0599159069670144	0.20318120054190	Zinc-binding dehydrogenase
TRINITY_DN10290_c0_g1_i3.p1	9.39667	11.8667	9.10333	0.391053478824864	0.292656529988108	0.67475819042002	-0.212694	0.545114048545635	0.77631543768353	0.188848368203284	0.592896468672559	0.80090083021300	MATH domain-containing protein
TRINITY_DN102917_c0_g2_i1.p1	1.04667	0	0.256667	NA	NA	NA	NA	NA	NA	NA	NA	NA	Ankyrin repeats (many copies)
TRINITY_DN102919_c0_g1_i1.p1	3.70667	0.443333	0.99	-3.20032	0.0604558375906093	0.31068726853155	NA	NA	NA	-1.54658	0.263244508725924	0.51918555399706	exocytosis
TRINITY_DN10291_c0_g1_i3.p1	65.92	78.5733	44.7167	0.250613933220164	0.345530283735028	0.71926325813987	-0.653246	0.0192879651359931	0.098963557020255	-0.392966	0.0533528947813634	0.18785111126985	Sucrase/ferredoxin-like
TRINITY_DN102920_c0_g1_i2.p1	1.49667	0.723333	0.64	-1.03191	0.186995251188552	0.55446999101390	-0.00311238	0.997153739514232	0.99884828739159	-1.02301	0.168576397661259	0.39711218617158	atatg2,atg2
TRINITY_DN102921_c0_g1_i1.p1	33.05	26.7433	23.7967	-0.114649	0.818045380613369	0.95718244517486	0.189663094151268	0.700634291633406	0.87001223605193	0.0829860216115259	0.852673468609600	0.94021469245803	Belongs to the helicase family. Dicer subfamily
TRINITY_DN102931_c1_g1_i1.p1	0	0	0	NA	NA	NA	NA	NA	NA	NA	NA	NA
TRINITY_DN102935_c0_g1_i1.p1	0	0	0.336667	NA	NA	NA	4.55467267764738	0.126654492692804	Na	4.55966425970912	0.122871444237400	Na	-
TRINITY_DN10293_c0_g1_i2.p1	51.1167	36.7867	69.0133	-0.391477	0.472658589538907	0.80904008243899	1.15596842468909	0.00757181471877165	0.050558523613171	0.772002524270397	0.185623426402451	0.42145506597936	Photosystem II reaction center PSB28 protein
TRINITY_DN102948_c0_g1_i1.p1	0	1.13667	0	NA	NA	NA	NA	NA	NA	NA	NA	NA	Protein of unknown function (DUF295)
TRINITY_DN10295_c0_g1_i4.p1	61.74	29.01	42.2633	-1.01591	0.0129758606901268	0.12662808503194	0.718523549030686	0.0931063923030121	0.27993102752607	-0.287469	0.318792370856401	0.57922675891246
TRINITY_DN102962_c0_g1_i1.p3	0	0.66	0	NA	NA	NA	NA	NA	NA	NA	NA	NA	F-box domain
TRINITY_DN10296_c0_g1_i2.p1	32.9467	21.23	16.82	-0.629221	0.714038103333762	0.92173671620106	-0.153076	0.929230892209265	0.97315554094598	-0.775905	0.000951371971550152	0.0095805378636979	Blue/Ultraviolet sensing protein C terminal
TRINITY_DN10296_c0_g2_i4.p1	66.75	58.2967	47.3333	-0.16415	0.572537896368079	0.86466609629291	-0.120719	0.625753015033286	0.82767931583103	-0.27513	0.325673320374262	0.58622570357329	Blue/Ultraviolet sensing protein C terminal
TRINITY_DN102974_c0_g1_i1.p1	0.226667	0.306667	0.326667	NA	NA	NA	NA	NA	NA	NA	NA	NA	LRR-repeat protein
TRINITY_DN10297_c0_g1_i1.p2	0	5.32333	4.15667	5.69336590859580	0.0188689610245169	0.16030538521703	-0.061997	0.971546064195220	0.98983913699333	5.63804148038063	0.0256847855918854	0.11300214084331
TRINITY_DN10297_c0_g2_i2.p1	6.24	4.15333	4.04	-0.574702	0.176619978634574	0.53976797061839	0.129911756920809	0.743308935213049	0.89242449150467	-0.43418	0.339890552021259	0.59993435168533	E3 ubiquitin ligase SUD1
TRINITY_DN10297_c0_g3_i1.p1	3.35333	3.39667	1.11667	-0.0371524	0.968394455704243	0.99416725105697	-1.42718	0.116828165490313	0.32391104560980	-1.4591	0.214799114362631	0.46038793215037	E3 ubiquitin ligase SUD1
TRINITY_DN102983_c0_g1_i1.p1	2.82333	8.47667	10.8133	2.12497647092178	0.0931597203054246	0.39099246125487	0.416347681182039	0.680030286460591	0.85833009152537	2.54617724204915	0.0125818103866762	0.068272050259434	PF16858
TRINITY_DN102987_c0_g1_i2.p1	10.6767	7	10.44	-0.581939	0.150624691478328	0.49940143887016	0.765156903018176	0.0363957012473489	0.15316405333752	0.191062220677835	0.556318038229627	0.77693597325644	-
TRINITY_DN10298_c0_g1_i3.p1	20.6167	4.16333	9.24333	-2.40707	0.000707820636507964	0.018216225023331	1.31546800454305	0.0231775540123130	0.11231624780758	-1.08201	0.184825180578322	0.42027571813533	-
TRINITY_DN102992_c0_g1_i3.p1	0.756667	0.19	0	NA	NA	NA	NA	NA	NA	NA	NA	NA
TRINITY_DN102992_c0_g2_i1.p2	0	0	0.56	NA	NA	NA	NA	NA	NA	NA	NA	NA
TRINITY_DN102993_c0_g1_i1.p1	0	0	0.656667	NA	NA	NA	NA	NA	NA	NA	NA	NA
TRINITY_DN102995_c0_g1_i1.p2	3.93	3.06	2.06333	0.569274246349114	0.795146268807548	Na	-0.76557	0.737610761830119	Na	NA	NA	NA	Alba
TRINITY_DN102999_c0_g1_i1.p1	2.52333	0.973333	1.36333	-1.31426	0.395761708030074	Na	0.874263877335196	0.598486142472616	Na	-0.425095	0.721011985615537	0.87475213134375	Putative serine esterase (DUF676)
TRINITY_DN1029_c0_g1_i3.p1	187.153	125.59	145.797	-0.588759	0.00399608467519014	0.061098169396112	0.385609412425086	0.180098029652433	0.42389563398147	-0.192943	0.436692608570332	0.68718006215750	POT family
TRINITY_DN1029_c0_g2_i1.p2	142.22	32.8133	73.77	-2.01896	9.31859040854615e-08	1.25593591480270e-0	1.43662556410378	1.05386284158084e-05	0.00026572101844869	-0.57426	0.0789501288684999	0.24375410798463	POT family
TRINITY_DN1029_c10_g1_i1.p2	0.88	2.38667	1.02	NA	NA	NA	NA	NA	NA	NA	NA	NA
TRINITY_DN102_c0_g1_i2.p1	271.88	152.047	141.823	-0.750915	0.00294875739802506	0.050058028300729	0.101768384300440	0.731460502664449	0.88633620093471	-0.638631	0.0233889565919044	0.10602870749286	Belongs to the GST superfamily
TRINITY_DN102_c4_g1_i3.p1	0	0	2.62333	NA	NA	NA	5.50565699396476	0.0340689208586097	0.14628206800895	5.51051961321668	0.0343981835173833	0.13889063814498	zinc finger
TRINITY_DN103000_c1_g1_i4.p2	0	0	2.10333	NA	NA	NA	4.51989620464513	0.128827051948633	Na	4.52535468027043	0.124410389985908	Na
TRINITY_DN103008_c0_g1_i1.p1	2.78	0.66	4.27	NA	NA	NA	2.51584400941513	0.149522276892748	Na	1.14812045393533	0.376058676967633	0.63398277622778	ENTH domain
TRINITY_DN10300_c0_g1_i12.p1	13.2467	10.3833	10.5633	-0.381308	0.0286107885982188	0.20558376303553	0.197353491992268	0.298742436076361	0.56867865695310	-0.173467	0.298211885525083	0.55762220082055	Plant family of unknown function (DUF810)
TRINITY_DN103011_c0_g1_i5.p2	0	0.683333	0.316667	NA	NA	NA	NA	NA	NA	NA	NA	NA
TRINITY_DN103012_c0_g1_i1.p1	0.466667	0	0.633333	NA	NA	NA	NA	NA	NA	NA	NA	NA	LRR receptor-like serine threonine-protein kinase
TRINITY_DN103014_c0_g1_i1.p1	0.346667	0.313333	0.19	NA	NA	NA	NA	NA	NA	NA	NA	NA	transposition, RNA-mediated
TRINITY_DN103015_c0_g1_i1.p1	0.04	0.463333	0.733333	3.56051244719019	0.0608529820076332	Na	0.875453691037387	0.394077793448995	0.65919643409626	4.42524715078849	0.00806022996480045	0.049443655274713	Belongs to the PI3 PI4-kinase family
TRINITY_DN10301_c0_g1_i4.p1	13.2833	14.4633	8.46333	0.170322220328002	0.798910007431610	0.95075031087391	-0.460239	0.521046521173743	0.75900576729529	-0.276549	0.586171070235980	0.79701588647905
TRINITY_DN103020_c0_g1_i2.p1	0.756667	4.70667	1.98	2.63847365948472	0.00392766648821680	0.060408598728566	-1.03864	0.145491060478125	0.37108638699563	1.61955732525602	0.121964285660557	0.32334528734255	Unstructured region between BRX_N and BRX domain
TRINITY_DN103023_c0_g1_i1.p1	5.2	12.1733	2.51	1.26052853001323	0.0616138033534892	0.31360363368077	-2.07007	0.00701313777542339	0.047750970307390	-0.800123	0.176453375676705	0.40859854061655	Domain of unknown function (DUF3444)
TRINITY_DN10302_c0_g1_i10.p1	23.3533	31.3067	25.3733	0.433661212989895	0.218635543514430	0.59439347640112	-0.120343	0.728390112716531	0.88463716488137	0.323867423936161	0.173941847638980	0.40526665356685
TRINITY_DN10302_c1_g1_i2.p1	109.917	27.5933	54.1067	-1.96067	0.00616073823496037	0.080474427482046	1.47267424076546	0.0459059749512674	0.17810169140253	-0.471941	0.254411578089468	0.50883298661085
TRINITY_DN10302_c1_g2_i3.p1	33.4033	34.9	10.63	0.171192127366263	0.637423608621668	0.89167791999202	-1.47854	0.000136328657112516	0.0022307294568932	-1.29712	0.000598778855404856	0.0066267676576033	No apical meristem (NAM) protein
TRINITY_DN10302_c2_g1_i2.p1	41.27	50.3533	27.4967	0.347480221159023	0.217242094892447	0.59253563803548	-0.678817	0.00852740331441777	0.055006968724541	-0.320759	0.305827742172139	0.56545632300668	Heat stress transcription factor
TRINITY_DN10302_c3_g1_i1.p1	28.78	25.86	9.84667	-0.0880092	0.874514607016018	0.97350838292182	-1.09738	0.0824505981182142	0.25951181116439	-1.17348	0.0128591697519182	0.069333696409274
TRINITY_DN10302_c4_g1_i1.p1	7.19333	9.58	0	0.819352129265300	0.440034767292257	0.78763689885884	-5.26099	0.00429646434304219	0.033408669056739	-4.41874	0.0504483159130415	Na	No apical meristem (NAM) protein
TRINITY_DN103031_c0_g1_i1.p1	62.54	53.1433	52.8333	0.0626610842392280	0.905904107510604	0.98052702268921	0.314427424792367	0.453817676840719	0.70878170701201	0.387424545167540	0.464224588009917	0.70895644194713
TRINITY_DN10303_c0_g1_i7.p1	5.90667	7.95667	7.45667	0.395366410832066	0.332999378102902	0.71036428883311	0.0685770209074096	0.812680302777012	0.92547313264887	0.473564768499644	0.192542160131499	0.43091381661045
TRINITY_DN10303_c3_g1_i1.p1	0	0.83	0.456667	NA	NA	NA	NA	NA	NA	NA	NA	NA
TRINITY_DN103040_c0_g1_i1.p1	1.38667	0	0	NA	NA	NA	NA	NA	NA	NA	NA	NA
TRINITY_DN103041_c0_g1_i1.p1	0.85	0	0.333333	NA	NA	NA	NA	NA	NA	NA	NA	NA
TRINITY_DN103043_c0_g2_i2.p1	73.4533	63.0433	59.5467	-0.0550875	0.864048403655599	0.97080955572456	0.105205150549671	0.728044578367646	0.88460772431924	0.0616169152766634	0.795552708033148	0.91364665064412	Vesicle transport v-SNARE protein N-terminus
TRINITY_DN103044_c0_g1_i1.p1	0.336667	0	0.916667	NA	NA	NA	NA	NA	NA	NA	NA	NA	ribonuclease H protein
TRINITY_DN103045_c0_g1_i3.p2	1.68	0	0	NA	NA	NA	NA	NA	NA	NA	NA	NA
TRINITY_DN10304_c0_g1_i9.p1	0	1.80333	3.58333	8.30002856489481	0.0336981325152661	0.22552310757525	1.19915599431178	0.464504578696874	0.71665139326814	9.51051802262258	5.87177608076556e-13	5.35086270627652e-1	NB-ARC domain
TRINITY_DN103056_c0_g1_i1.p1	0	0	0.893333	NA	NA	NA	NA	NA	NA	NA	NA	NA
TRINITY_DN103058_c0_g1_i1.p1	5.98333	3.48	0.793333	-0.498392	0.683953536044803	0.90978045576815	-2.06589	0.249234184712171	0.51400906675293	-2.56221	0.0406704636134969	0.15631869511385	Belongs to the UDP-glycosyltransferase family
TRINITY_DN10305_c0_g1_i4.p1	17.0167	22.2467	9.97667	0.381055367623248	0.102877947085679	0.41046331653861	-0.981358	3.92686699776930e-05	0.00080158250324924	-0.590586	0.0100965699090503	0.058126813519807	Trafficking protein particle complex subunit
TRINITY_DN10305_c2_g1_i3.p1	0	0.416667	0.566667	NA	NA	NA	NA	NA	NA	NA	NA	NA	Domain of unknown function (DUF966)
TRINITY_DN103061_c0_g1_i6.p1	0.446667	1.22667	1.25	1.49712308494437	0.138871631160911	0.47912103980956	0.175099928560975	0.831607809136456	0.93317678651375	1.68538449676799	0.0863777820287468	0.25811109430723	Belongs to the peroxidase family
TRINITY_DN10306_c0_g1_i22.p1	41.1733	36.89	42.04	-0.115156	0.700392317496676	0.91616816106094	0.376707299782306	0.101365489186083	0.29508812547914	0.271893116348449	0.329630098761622	0.58997016343520	RNA recognition motif
TRINITY_DN103072_c0_g1_i1.p1	0	0	1.60667	NA	NA	NA	NA	NA	NA	NA	NA	NA	regulation of response to stimulus
TRINITY_DN10307_c1_g1_i2.p2	0.77	3.55333	6.42333	NA	NA	NA	0.808402998882926	0.541841858181978	0.77437853592280	3.78331745476161	0.0311265625328768	0.12948091503548
TRINITY_DN10307_c3_g1_i2.p1	0	0	0.126667	NA	NA	NA	NA	NA	NA	NA	NA	NA
TRINITY_DN103080_c0_g2_i1.p1	1.19667	0.493333	1.30333	NA	NA	NA	1.65478304703375	0.272859576817892	Na	0.440091406519025	0.721638960325236	0.87520778765538
TRINITY_DN103081_c0_g1_i1.p3	1.36333	6.08333	0.766667	2.26656064031999	0.122436055393803	0.45035183555601	-2.63006	0.139049128773969	0.36125079517976	NA	NA	NA
TRINITY_DN103082_c0_g1_i1.p1	7.70667	9.43	5.69333	0.366537323769689	0.432642966961994	0.78241834632508	-0.535691	0.234132085968999	0.49590382254737	-0.158877	0.736091723691209	0.88339540250361	Hemerythrin HHE cation binding domain
TRINITY_DN103085_c0_g1_i12.p1	6.25667	7.23333	3.48667	0.179204968146074	0.764460065816609	0.93809584143565	-0.899823	0.0944792966842735	0.28259133190568	-0.711626	0.151642243470541	0.37131151730350	-
TRINITY_DN103087_c0_g1_i1.p1	0	0	0	NA	NA	NA	NA	NA	NA	NA	NA	NA
TRINITY_DN103088_c0_g2_i7.p1	0	0	0.18	NA	NA	NA	NA	NA	NA	NA	NA	NA
TRINITY_DN10308_c0_g3_i1.p2	0	0	1.58667	NA	NA	NA	NA	NA	NA	NA	NA	NA
TRINITY_DN103091_c0_g1_i2.p1	1.46667	0.383333	0	-2.09218	0.275870538764681	Na	NA	NA	NA	NA	NA	NA	B3 DNA binding domain
TRINITY_DN103094_c0_g1_i1.p1	1.33333	1.35333	4.17667	NA	NA	NA	2.33493708559327	0.186950004471146	Na	2.39707754753360	0.159998557773237	Na
TRINITY_DN103095_c0_g1_i1.p2	0	1.32333	1.03333	NA	NA	NA	NA	NA	NA	NA	NA	NA
TRINITY_DN103097_c0_g1_i1.p1	7.57	3.15667	5.28667	-0.947013	0.353245126655274	0.72484731106729	0.860298963525949	0.378950743313599	0.64537110103572	-0.080203	0.922026790582690	0.97042054751370	Integrase core domain
TRINITY_DN103097_c0_g2_i1.p1	0	0	0	NA	NA	NA	NA	NA	NA	NA	NA	NA	Uncharacterized protein K02A2.6-like
TRINITY_DN10309_c0_g1_i4.p1	13.2667	0	2.1	-6.42072	0.000405500189234127	0.011990466886558	NA	NA	NA	-2.50183	0.0630913589615518	0.21052551774167
TRINITY_DN1030_c0_g1_i17.p1	38.8467	53.1133	30.2667	0.441384447835364	0.00518382137885567	0.072203447538881	-0.643972	0.00392516458873538	0.031292386354910	-0.192316	0.366358688281372	0.62554973010137	Belongs to the universal ribosomal protein uS9 family
TRINITY_DN103101_c0_g1_i1.p1	11.0967	21.2767	15.5367	1.11838762562682	0.0219268999867860	0.17481913610596	-0.157346	0.799109174358611	0.91981020443123	0.967197048307160	0.153491057683694	0.37415000635329	Chloride channel protein
TRINITY_DN103101_c0_g2_i7.p1	17.12	8.70333	10.5167	-0.844641	0.233562550083969	0.61199766241870	0.441628736180053	0.533527165730682	0.76843268437100	-0.39297	0.453916124589979	0.70091271029185	Chloride channel protein
TRINITY_DN103102_c0_g1_i1.p1	18.19	15.2167	13.2533	-0.110176	0.809484648316982	0.95455160079314	0.0305063021049504	0.946449872987249	0.98015223582324	-0.0698002	0.873438701374411	0.94950253450890	Protein transport protein sec16
TRINITY_DN103103_c0_g1_i1.p1	0	0	0.17	NA	NA	NA	NA	NA	NA	NA	NA	NA
TRINITY_DN103106_c0_g1_i1.p1	0.07	0	0.0666667	NA	NA	NA	NA	NA	NA	NA	NA	NA	Lectin-domain containing receptor kinase
TRINITY_DN103108_c0_g1_i1.p1	3.31667	5.23667	2.7	0.797750373089665	0.352087640134142	0.72376847456890	-0.796046	0.378095805305466	0.64464991740775	0.0105471874349280	0.991350580831093	0.99652147993513	BTB POZ domain-containing protein
TRINITY_DN10310_c0_g2_i1.p1	53.6167	77.8	40.76	0.647148368262343	0.0104148185094086	0.11121461679625	-0.742244	0.00766138903091646	0.050972461158440	-0.0841509	0.780725739814149	0.90637056747261
TRINITY_DN103118_c0_g1_i1.p2	0.913333	0	0.456667	NA	NA	NA	NA	NA	NA	NA	NA	NA
TRINITY_DN10311_c0_g1_i11.p1	38.28	29.0067	15.8667	-0.373938	0.271952735543469	0.65231891251441	-0.692819	0.0268585387151622	0.12432085909228	-1.05773	7.17221732321853e-05	0.0011497093244568	Belongs to the protein kinase superfamily
TRINITY_DN10311_c1_g1_i1.p1	5.39667	5.69	4.64667	0.188023074714843	0.774669413548826	0.94122505307371	-0.0909412	0.911503151185321	0.96665726703079	0.107765287942699	0.893354667875671	0.95857979982820	belongs to the protein kinase superfamily
TRINITY_DN103127_c0_g1_i1.p1	3.53	2.27667	8.66	0.102419152192207	0.954053891707905	Na	1.81997197720605	0.153815392332872	0.38445577630018	1.97806526853217	0.0850724235497645	0.25576080126383	Serine hydrolase
TRINITY_DN10312_c0_g1_i1.p1	52	67.37	34.1967	0.426695779670953	0.337701359456582	0.71347927536231	-0.792315	0.0175791046930161	0.092402337517751	-0.353888	0.455857757777052	0.70227249026155	Late embryogenesis abundant protein
TRINITY_DN103138_c0_g1_i1.p1	0	0.203333	0.27	NA	NA	NA	NA	NA	NA	NA	NA	NA	ADP binding
TRINITY_DN10313_c0_g1_i1.p1	27.22	18.6367	18.62	-0.387395	0.314991008399180	0.69457989855678	0.218397387457527	0.678495183819479	0.85731985382106	-0.162091	0.741483150731854	0.88643115476460	Protein of unknown function (DUF1677)
TRINITY_DN103147_c1_g1_i1.p1	0	0.363333	0	NA	NA	NA	NA	NA	NA	NA	NA	NA	ATP-dependent RNA helicase activity
TRINITY_DN103150_c0_g1_i1.p1	0	0.21	1.61	NA	NA	NA	NA	NA	NA	NA	NA	NA
TRINITY_DN103159_c0_g1_i1.p1	1.10667	2.37667	0.64	1.40129878567252	0.408069593724615	Na	NA	NA	NA	NA	NA	NA
TRINITY_DN10315_c0_g1_i13.p1	48.1933	35.3967	35.5567	-0.365737	0.193571115673287	0.56248109311111	0.210004947449482	0.459780618556714	0.71313420414182	-0.147409	0.549051234708042	0.77167640073233	emp24/gp25L/p24 family/GOLD
TRINITY_DN103160_c0_g2_i1.p1	4.12	5.45	2.12333	0.605069632900259	0.479930239285708	0.81370516976861	-1.16308	0.190532785238915	0.43850972523857	-0.547377	0.588483142253990	0.79829326011501	Cytochrome oxidase complex assembly protein 1
TRINITY_DN10316_c1_g1_i1.p1	0.153333	0.103333	11.6767	NA	NA	NA	7.90053557973354	0.00689468330351677	0.047164245624351	6.42262168616440	5.37694759079117e-05	0.00089508288609292	Wall-associated receptor kinase
TRINITY_DN103178_c0_g1_i1.p1	0	0	0	NA	NA	NA	NA	NA	NA	NA	NA	NA
TRINITY_DN10317_c0_g1_i1.p3	41.61	96.9033	30.95	1.38407255989176	3.46176703889184e-08	5.31688852906507e-0	-1.42384	9.13947074435945e-08	4.19136948019799e-0	-0.0302214	0.916809100679278	0.96843366959989	3-ketoacyl-CoA synthase
TRINITY_DN103182_c0_g1_i2.p2	4.54667	3.91333	5.07667	-0.0964724	0.913096259550138	0.98180210409983	0.523330141136495	0.476761753292457	0.72611978374812	0.444156151689171	0.566438233823773	0.78400431641448	Protein kinase domain
TRINITY_DN103182_c1_g1_i2.p2	11.54	10.2667	2.17	-0.0587972	0.903499191365338	0.98008612559399	-2.01204	0.00378667456647947	0.030533703140067	-2.0634	0.00164555862129880	0.014677883818205	Protein kinase domain
TRINITY_DN103184_c0_g1_i2.p2	0	1.22667	0.583333	NA	NA	NA	NA	NA	NA	NA	NA	NA
TRINITY_DN103186_c0_g1_i1.p1	0.623333	0.943333	1.05333	0.713359906482292	0.561063006804455	0.85836260475216	0.314539127377111	0.730014583886215	0.88544441701308	1.05273922564229	0.332998116385192	0.59285901086852
TRINITY_DN103189_c0_g1_i1.p2	1.54	0.373333	1.11333	NA	NA	NA	NA	NA	NA	-0.175637	0.920244475245088	Na	OST-HTH/LOTUS domain
TRINITY_DN10318_c0_g1_i16.p1	33.97	39.1667	24.5033	0.210334915237783	0.421730270216140	0.77476156992551	-0.50734	0.0715537325642879	0.23700308723391	-0.287078	0.227465282641867	0.47513440253533	3-phosphoinositide-dependent protein kinase-1
TRINITY_DN103190_c0_g1_i2.p1	1.56333	11.6633	5.42	3.04591778628389	0.00989275731187503	0.10791934073989	-0.813305	0.291320413318026	0.56124673633938	2.25003381114970	0.0913580209897092	0.26779250922787	Protein of unknown function (DUF4101)
TRINITY_DN103191_c0_g1_i1.p1	14.3	9.70333	6.65667	0.00959136709853654	0.992556564530563	0.99853108156337	-0.490423	0.669647229139900	0.85256931541069	-0.468117	0.603105810264551	0.80746384845460	DYW family of nucleic acid deaminases
TRINITY_DN103192_c0_g1_i1.p1	14.3133	7.54333	0.683333	-0.419312	0.795009352345036	0.94907523707499	-3.32698	0.0664417648927727	0.22601338518008	-3.73294	0.0354634319245419	0.14201948267548	Belongs to the UDP-glycosyltransferase family
TRINITY_DN10319_c0_g1_i4.p1	5.95	7.42	4.6	0.318799043608472	0.460841385287736	0.80191838624936	-0.524985	0.233911081239911	0.49559299687910	-0.194692	0.515705387410254	0.74769408581670	E2F transcription factor CC-MB domain
TRINITY_DN10319_c1_g2_i3.p1	5.64	5.06	4.84667	-0.140655	0.738213402011383	0.93030768500694	0.112098742780293	0.732270694653771	0.88670726999311	-0.0164713	0.969343590510001	0.98829230590072	-
TRINITY_DN10319_c3_g1_i4.p1	0.593333	1.96667	1.89	NA	NA	NA	-0.00195897	0.999016475300591	Na	NA	NA	NA	Belongs to the iron ascorbate-dependent oxidoreductase family
TRINITY_DN1031_c0_g1_i5.p1	42.4533	54.66	45.5433	0.459988505689656	0.154487682372802	0.50572977513298	-0.0656069	0.829771137128476	0.93277389178286	0.404421810515181	0.204473848168648	0.44725198001425	Ribosomal protein S24e family
TRINITY_DN1031_c0_g2_i2.p3	3.42667	3.03	3.21333	0.0393094108354102	0.962806593680894	0.99315867210647	0.243338323869727	0.760031755549232	0.90061444939099	0.293445205143036	0.704380175771461	0.86639497120171
TRINITY_DN103200_c0_g1_i1.p1	0	0	0	NA	NA	NA	NA	NA	NA	NA	NA	NA	-
TRINITY_DN103201_c0_g1_i10.p3	39.4667	64.5733	13.74	1.13272074936443	0.144723350777828	0.48948232737786	-2.11032	0.0126355841559204	0.072710776528115	-0.967655	0.194944571064162	0.43418786328967	glycosyltransferase
TRINITY_DN10320_c0_g1_i1.p1	94.15	112.983	91.4833	0.348494693569187	0.0733681275476509	0.34295441452303	-0.117758	0.522943705114032	0.76031286372763	0.240320973679961	0.124288127879195	0.32744326294879	RNA recognition motif. (a.k.a. RRM, RBD, or RNP domain)
TRINITY_DN10320_c1_g1_i1.p1	106.19	113.247	117.213	0.491486965191955	0.214950386598507	0.58971105164888	0.236190800650929	0.609755290074237	0.81767558979551	0.737869795873545	0.0496866877229753	0.17954709880123	Proton-conducting pore forming subunit of the membrane integral V0 complex of vacuolar ATPase. V-ATPase is responsible for acidifying a variety of intracellular compartments in eukaryotic cells
TRINITY_DN103211_c0_g1_i1.p1	0.7	0	0.303333	NA	NA	NA	NA	NA	NA	NA	NA	NA	carbohydrate binding
TRINITY_DN103212_c0_g1_i1.p1	0	0	0.666667	NA	NA	NA	NA	NA	NA	NA	NA	NA	lipid metabolic process
TRINITY_DN10321_c0_g1_i3.p1	11.44	20.34	12.1267	0.896233548867073	0.0448839815685292	0.26555121954900	-0.549652	0.275571978320347	0.54517342590755	0.356521633385185	0.472616688545667	0.71563048255945
TRINITY_DN103225_c0_g1_i3.p1	0.573333	0	0.996667	NA	NA	NA	NA	NA	NA	NA	NA	NA	Ankyrin repeats (3 copies)
TRINITY_DN103226_c0_g1_i1.p1	4.40333	0	0	-5.08792	0.0483623856305730	0.27605697744495	NA	NA	NA	-4.97849	0.0651777537223451	0.21479142709012
TRINITY_DN103230_c0_g1_i1.p1	0.516667	0	0	NA	NA	NA	NA	NA	NA	NA	NA	NA
TRINITY_DN103234_c0_g1_i1.p1	0	0	0.463333	NA	NA	NA	NA	NA	NA	NA	NA	NA	Retrotransposon gag protein
TRINITY_DN103237_c0_g1_i1.p1	1.26333	0	2.41667	NA	NA	NA	NA	NA	NA	NA	NA	NA	-
TRINITY_DN10323_c0_g1_i9.p1	80.1867	124.01	178.243	0.609225118549926	0.0129314440208113	0.12648015999373	0.701699676175097	9.32315742959413e-09	5.58232238881576e-0	1.32112129584854	8.37357183216759e-09	3.86296302678099e-0	isoform X1
TRINITY_DN10323_c1_g1_i2.p1	15.53	1.63333	6.58667	-2.66917	0.0287135424395459	0.20603148554906	2.01907922092198	0.255302812865636	0.52176874632579	-0.672448	0.589428922583214	0.79876062702365
TRINITY_DN103242_c0_g1_i1.p1	0	0	0	NA	NA	NA	NA	NA	NA	NA	NA	NA
TRINITY_DN103247_c0_g1_i15.p1	1.96333	3.22	7.05667	0.650662613355164	0.691111380564312	0.91293969208134	1.31495642037333	0.207054417358165	0.46120929505107	1.98536310001135	0.0507333172496023	0.18210199245141	protein serine/threonine kinase activity
TRINITY_DN103249_c0_g1_i3.p1	0.893333	1.48667	0	0.988668622239458	0.529784887258265	Na	NA	NA	NA	NA	NA	NA	source UniProtKB
TRINITY_DN103254_c0_g1_i1.p1	2.04	0	0.603333	NA	NA	NA	NA	NA	NA	NA	NA	NA
TRINITY_DN10325_c0_g1_i10.p1	34.1167	28.2033	21.53	-0.271594	0.300814978786317	0.68199255703934	-0.20701	0.576775250506569	0.79734685352249	-0.469638	0.139762710487846	0.35289197502776	Annexin repeats
TRINITY_DN103262_c0_g1_i1.p1	0.576667	0	0.446667	NA	NA	NA	NA	NA	NA	NA	NA	NA
TRINITY_DN103263_c0_g1_i1.p1	0	0	0.796667	NA	NA	NA	NA	NA	NA	NA	NA	NA	-
TRINITY_DN103265_c0_g1_i1.p2	0	0	0.476667	NA	NA	NA	NA	NA	NA	NA	NA	NA
TRINITY_DN103267_c0_g1_i1.p3	0	0.74	0.883333	NA	NA	NA	NA	NA	NA	NA	NA	NA	Belongs to the glycosyltransferase 2 family
TRINITY_DN103268_c0_g1_i2.p2	3.65333	0	2.52667	NA	NA	NA	NA	NA	NA	-0.0355406	0.980332101866918	0.99266344388930	-
TRINITY_DN103268_c0_g2_i1.p2	0	0.23	0.493333	NA	NA	NA	NA	NA	NA	NA	NA	NA
TRINITY_DN10326_c0_g2_i1.p1	0.986667	3.56667	3.57333	2.25394046551550	0.186159672503713	0.55322297090862	0.184934861984227	0.853749548434511	0.94156431380675	2.46745639115163	0.148805249903543	0.36712624119434
TRINITY_DN103281_c0_g1_i1.p1	0.223333	0	0.34	NA	NA	NA	NA	NA	NA	NA	NA	NA	Reverse transcriptase (RNA-dependent DNA polymerase)
TRINITY_DN103286_c0_g1_i1.p1	0.29	0.956667	0	1.67969722796725	0.241987014005266	0.62167146452774	-4.43586	0.0373448912496344	Na	NA	NA	NA	Ribonuclease H protein
TRINITY_DN10328_c0_g1_i25.p1	6.31	4.5	4.73	-0.538873	0.0380106671502157	0.24177613359563	0.244495145696631	0.285656454791998	0.55531450604547	-0.283683	0.208947561499572	0.45297934037440	cysteine-rich RLK (RECEPTOR-like protein kinase) 8
TRINITY_DN103290_c0_g1_i1.p1	1.86333	0.24	0	NA	NA	NA	NA	NA	NA	NA	NA	NA	termination of mitochondrial transcription
TRINITY_DN10329_c0_g1_i1.p1	56.38	48.6633	31.8967	-0.0453435	0.912930791846748	0.98180210409983	-0.378482	0.485215053500863	0.73264392575559	-0.41484	0.432767074081214	0.68425501791604	Myb-like DNA-binding domain
TRINITY_DN1032_c0_g1_i6.p1	37.77	39.8533	75.5467	0.0855860424416531	0.710144933069869	0.92005544922321	1.09661839842358	5.56374361597301e-07	2.06906520770301e-0	1.19237955468112	3.98905150412769e-15	4.76852875069638e-1	-
TRINITY_DN103300_c0_g1_i16.p1	1.45667	1.18333	1.05667	-0.210792	0.890339178263817	0.97716099215339	-0.0386323	0.978254370231699	0.99231929623182	-0.225399	0.851504884497630	0.93963951110782	isoform X1
TRINITY_DN103305_c1_g1_i1.p1	0	1.19333	0.21	NA	NA	NA	-2.27557	0.191547788406399	Na	NA	NA	NA
TRINITY_DN103306_c0_g1_i3.p1	17.3433	18.55	12.4	0.211952366224325	0.717375170405298	0.92260038389318	-0.371312	0.497442952347412	0.74151671647764	-0.148354	0.804707786124680	0.91804191482664
TRINITY_DN103307_c0_g1_i16.p1	1.71	2.18	1.52333	0.370518604139067	0.664857659511345	0.90288905431120	-0.362195	0.693744886253270	0.86598925969566	0.0209765166659267	0.973099628340230	0.98977772058019	Belongs to the glycosyltransferase 31 family
TRINITY_DN103309_c0_g1_i1.p1	0	0.14	0.33	NA	NA	NA	NA	NA	NA	NA	NA	NA	F-box domain
TRINITY_DN10330_c0_g1_i1.p1	18.91	23.1433	15.67	0.300409325788999	0.202842687923170	0.57428753533590	-0.387073	0.0985780620886569	0.29019520016358	-0.0764116	0.720599203899387	0.87447412866699	Triose-phosphate Transporter family
TRINITY_DN103312_c0_g1_i1.p2	0.88	1.63333	2.1	NA	NA	NA	NA	NA	NA	NA	NA	NA
TRINITY_DN103313_c0_g1_i1.p1	0.22	0	0.196667	NA	NA	NA	NA	NA	NA	NA	NA	NA	Anthranilate synthase component I, N terminal region
TRINITY_DN103316_c0_g1_i1.p1	3.69333	3.09667	3.00333	-0.16506	0.897994662178777	0.97889879910192	0.124687925627762	0.907683805597671	0.96503524534254	-0.0372167	0.979576227146293	0.99253880969598	flavin-containing monooxygenase
TRINITY_DN103319_c0_g1_i1.p1	0.27	0	0.333333	NA	NA	NA	NA	NA	NA	NA	NA	NA	protein DDB_G0273453 DDB_G0273565-like
TRINITY_DN10331_c0_g1_i9.p1	11.8633	15.1433	11.3667	0.353265357687836	0.428050191486039	0.77906253358810	-0.22941	0.593975946355190	0.80756901690764	0.131709346788954	0.722226850708810	0.87556964654229	Integrator complex subunit
TRINITY_DN103320_c0_g1_i1.p1	0	0.516667	1.25667	NA	NA	NA	1.40050470684521	0.487029764779042	Na	NA	NA	NA
TRINITY_DN103322_c0_g1_i1.p1	0	0.246667	2.00667	NA	NA	NA	NA	NA	NA	NA	NA	NA	isoform X1
TRINITY_DN103322_c1_g2_i1.p1	0.223333	0.586667	0.933333	NA	NA	NA	NA	NA	NA	NA	NA	NA	-
TRINITY_DN103323_c0_g1_i2.p1	0	0	0	NA	NA	NA	NA	NA	NA	NA	NA	NA
TRINITY_DN103326_c0_g2_i1.p2	1.20667	1.56	1.54667	0.368664077459597	0.605135057140924	0.87763491335946	0.174267157117036	0.829163650187845	0.93260906361268	0.551637887623773	0.487147187368740	0.72685223134090	Protein kinase domain
TRINITY_DN103328_c0_g1_i1.p2	25.4433	31.5267	38.68	0.690027374070276	0.435364005197550	0.78469288740200	0.482102592461974	0.565711513541948	0.79014183374635	1.18086322205453	0.173544483875625	0.40474164323178	Calmodulin binding protein-like
TRINITY_DN10332_c0_g1_i3.p2	31.9133	22.88	48.28	0.0721225084773588	0.924134953599538	0.98491055646723	1.21517372141936	0.0839902344786951	0.26292497144332	1.29900858327637	0.0261620991997406	0.11456653271385	Catalyzes the conversion of divinyl chlorophyllide to monovinyl chlorophyllide. Reduces the 8-vinyl group of the tetrapyrrole to an ethyl group using NADPH as the reductant. Can use (3,8-divinyl)-chlorophyllide a (DV-Chlidea) (3,8-divinyl)- chlorophyll a (DV-Chla) (3,8-divinyl)-protochlorophyllide a (DV- Pchlidea) (3,8-divinyl)-magnesium-protoporphyrin IX monomethyl ester (DV-MPE) (3,8-divinyl)-m…
TRINITY_DN10332_c1_g1_i1.p1	0	0.383333	3.57333	NA	NA	NA	NA	NA	NA	NA	NA	NA
TRINITY_DN103330_c0_g1_i1.p2	0	0	0	NA	NA	NA	NA	NA	NA	NA	NA	NA
TRINITY_DN103331_c0_g1_i1.p1	0.273333	1.28	0.763333	NA	NA	NA	NA	NA	NA	NA	NA	NA	-
TRINITY_DN103332_c0_g1_i5.p3	0	0	2.52667	NA	NA	NA	NA	NA	NA	NA	NA	NA
TRINITY_DN103335_c0_g1_i1.p1	1.26333	0	0	NA	NA	NA	NA	NA	NA	NA	NA	NA
TRINITY_DN103336_c0_g1_i4.p1	0	0	0.223333	NA	NA	NA	NA	NA	NA	NA	NA	NA
TRINITY_DN103336_c0_g2_i1.p3	0.22	0.143333	0.54	NA	NA	NA	NA	NA	NA	NA	NA	NA
TRINITY_DN103337_c0_g1_i1.p8	0	0.456667	1.06333	NA	NA	NA	NA	NA	NA	NA	NA	NA
TRINITY_DN10333_c0_g1_i2.p1	45.1167	22.6067	41.6033	-0.902873	0.0299576775376093	0.21125304349180	1.07919832465272	0.0107715457099201	0.065028597205555	0.187020668919339	0.562744639148132	0.78171395166514	Catalyzes the attachment of alanine to tRNA(Ala) in a two-step reaction alanine is first activated by ATP to form Ala- AMP and then transferred to the acceptor end of tRNA(Ala). Also edits incorrectly charged tRNA(Ala) via its editing domain
TRINITY_DN103340_c0_g1_i1.p1	0	0.663333	0.48	NA	NA	NA	NA	NA	NA	NA	NA	NA
TRINITY_DN103342_c0_g1_i1.p1	2.29333	2.48333	0.54	0.370429268922642	0.780183609633970	0.94365826160534	-2.13863	0.274002364865793	0.54356088995669	-1.77809	0.241090102554449	0.49269657516592
TRINITY_DN10334_c0_g1_i5.p2	0	4.13333	0.85	5.32250660744549	0.00268508402691510	0.047070803417412	-2.06611	0.0699496131091090	0.23348805514205	NA	NA	NA
TRINITY_DN10334_c1_g1_i1.p1	4.20667	0	0.9	-4.1973	0.158802105876337	Na	NA	NA	NA	-1.65678	0.336308576063527	Na
TRINITY_DN103350_c0_g1_i1.p1	10.2	28.4367	34.3867	1.63966958264165	0.0728711526972889	0.34176812468396	0.452485648662604	0.623413906647251	0.82633814714727	2.10321546052023	0.0185612565470954	0.089809967103101	Calponin homology domain
TRINITY_DN103351_c0_g2_i1.p1	9.79333	7.55	4.27667	-0.266998	0.879784329385951	0.97511712980935	-0.15162	0.935061851062401	0.97569999844718	-0.407228	0.818319352004531	0.92416265274133
TRINITY_DN103353_c0_g1_i1.p3	1.63667	0.15	0.766667	NA	NA	NA	NA	NA	NA	-0.55314	0.689511682570865	Na	Protein transport protein Sec24-like
TRINITY_DN103354_c0_g1_i1.p1	1.85	0.146667	0.346667	-3.38525	0.164000273088014	Na	NA	NA	NA	-2.27544	0.354048504661722	Na	adenyl-nucleotide exchange factor activity
TRINITY_DN10335_c1_g1_i1.p1	0	0	0	NA	NA	NA	NA	NA	NA	NA	NA	NA
TRINITY_DN103363_c0_g1_i1.p2	5.32667	4.17667	1.40333	-0.269627	0.729382143952284	0.92749993234421	-1.38438	0.0236313794099496	0.11376406450422	-1.64599	0.0607233121902404	0.20505606486684	May be involved in both secretory and endocytic intracellular trafficking in the endosomal prevacuolar compartments
TRINITY_DN103363_c2_g1_i1.p3	1.39	0.75	2.85	NA	NA	NA	2.30404365759672	0.200235405940253	0.45198592889899	1.46700111341657	0.283002903781418	0.54087484040283	May be involved in both secretory and endocytic intracellular trafficking in the endosomal prevacuolar compartments
TRINITY_DN103364_c0_g1_i1.p1	1.66667	2.59	2.55333	NA	NA	NA	NA	NA	NA	NA	NA	NA	Pentatricopeptide repeat domain
TRINITY_DN103370_c0_g1_i11.p1	8.88667	174.187	3.53667	4.20576036890545	4.89030543099950e-12	1.83910978357903e-0	-5.41732	1.13691397046765e-23	6.68217919148193e-2	-1.2025	0.0845599921074108	0.25488642857394	Prolyl oligopeptidase, N-terminal beta-propeller domain
TRINITY_DN103371_c0_g2_i1.p1	0	0	0.34	NA	NA	NA	NA	NA	NA	NA	NA	NA
TRINITY_DN103372_c0_g1_i1.p1	0	0.203333	1.16667	NA	NA	NA	NA	NA	NA	NA	NA	NA	-
TRINITY_DN103379_c0_g1_i5.p1	4.22667	5.63667	1.71333	0.397825245780876	0.202472519925925	0.57395656882053	-1.53648	4.13839587979709e-05	0.00083807023729720	-1.12908	0.00318657672930660	0.024668755673207	Poly (ADP-ribose) polymerase
TRINITY_DN103379_c2_g1_i1.p1	1.82	0	1.26667	NA	NA	NA	NA	NA	NA	NA	NA	NA
TRINITY_DN10337_c0_g1_i1.p1	8.61	7.67	15.92	-0.00194742	0.997497626101654	0.99932144201225	1.28106228143050	0.0133855704315025	0.075932532968872	1.28905342349191	0.0226499124444709	0.10348504881615	beta-galactosidase
TRINITY_DN103387_c0_g1_i1.p2	0	0.783333	1.25	NA	NA	NA	NA	NA	NA	NA	NA	NA
TRINITY_DN10338_c0_g1_i2.p1	49.4967	35.8133	26.9267	-0.49546	0.0113712509099186	0.11703278386277	-0.242594	0.261180038469395	0.52822766630123	-0.728336	0.00139955785075694	0.012952353640806	Domain of unknown function (DUF3475)
TRINITY_DN103394_c0_g1_i1.p1	4.40667	6.01667	9.75667	0.694213387869021	0.370461092277263	0.73787176084525	0.929427198498901	0.234605710194762	0.49634213466314	1.63821751704125	0.0524475024958586	0.18580077863856	Belongs to the NPH3 family
TRINITY_DN103394_c1_g1_i1.p1	18.2767	19.02	6.78667	0.376563203574659	0.584098162787038	0.86900319647381	-1.22895	0.117189538651496	0.32459616864772	-0.836383	0.364922003091753	0.62411127711985	Belongs to the NPH3 family
TRINITY_DN103395_c0_g1_i3.p1	1.09333	1.96333	0.83	0.845136994645770	0.352071337290753	0.72376847456890	-1.05748	0.352546909085767	0.62240335290939	-0.218289	0.872931644221795	0.94931958224565
TRINITY_DN103395_c0_g2_i1.p1	0.206667	2.90667	0.656667	3.93281983318765	0.0420127173606108	0.25533416508241	-1.9117	0.241508182897444	0.50518631312243	NA	NA	NA
TRINITY_DN103396_c0_g1_i1.p1	0	2.47	2.86	NA	NA	NA	0.160744769788431	0.923452793369915	Na	NA	NA	NA	-
TRINITY_DN103398_c0_g1_i1.p1	0	0	0.62	NA	NA	NA	NA	NA	NA	NA	NA	NA	LRR-repeat protein
TRINITY_DN10339_c0_g1_i9.p1	19.8167	25.0867	12.17	0.327284287115714	0.116738042623748	0.43852466100155	-0.873862	3.08649856856959e-05	0.00065815270143968	-0.536706	0.000679964573329379	0.0073477340877039	C2 domain of PTEN tumour-suppressor protein
TRINITY_DN1033_c0_g1_i5.p1	56.7733	51.45	34.61	-0.167334	0.298330943492314	0.67991449037293	-0.393133	0.0809724940692319	0.25639033449353	-0.550581	0.0107394210451243	0.060685935886100	Protein kinase domain
TRINITY_DN103405_c0_g1_i1.p1	0.576667	1.71667	1.89333	NA	NA	NA	0.176056455082439	0.907484949309073	0.96498711497847	NA	NA	NA	Senescence regulator
TRINITY_DN10340_c0_g1_i11.p1	18.9367	31.8367	26.2567	0.801140369769336	0.00863609325818896	0.099047451281142	-0.095945	0.751406200314901	0.89667222046446	0.715168278286780	0.0116555185987936	0.064543814293055
TRINITY_DN103412_c0_g1_i1.p1	0.353333	0	0.293333	NA	NA	NA	NA	NA	NA	NA	NA	NA
TRINITY_DN103413_c0_g1_i1.p2	3.87667	3.08	6.49	NA	NA	NA	2.03986285599718	0.266320036274750	0.53445874155702	1.66428361801702	0.257021273439297	0.51185463146038	Phosphoglucomutase/phosphomannomutase, alpha/beta/alpha domain I
TRINITY_DN10341_c0_g1_i10.p1	16.2933	15.5933	13.37	-0.115762	0.797757235999963	0.95040781714192	-0.0518034	0.847870324139485	0.93936378237198	-0.158589	0.736900434543775	0.88379008424224	Nucleotide-diphospho-sugar transferase
TRINITY_DN103425_c0_g1_i1.p1	0	0	0	NA	NA	NA	NA	NA	NA	NA	NA	NA
TRINITY_DN103425_c1_g1_i1.p2	4.68	9.42	1.63333	1.13736583682002	0.226109263955965	0.60296935769452	-2.36849	0.0233916831395500	0.11298833580827	-1.2144	0.0654996032463059	0.21539548688894	Domain in homologues of a S. cerevisiae phosphatidylinositol transfer protein (Sec14p)
TRINITY_DN103426_c0_g1_i1.p1	0	0	0.81	NA	NA	NA	NA	NA	NA	NA	NA	NA	Belongs to the peptidase C1 family
TRINITY_DN103434_c0_g1_i1.p1	0.813333	0.36	0.98	NA	NA	NA	NA	NA	NA	NA	NA	NA	Helicase associated domain (HA2) Add an annotation
TRINITY_DN103435_c0_g1_i3.p1	2.43333	1.30667	0	NA	NA	NA	NA	NA	NA	NA	NA	NA	At3g27210-like
TRINITY_DN103436_c0_g1_i2.p1	0.59	1.07333	0.2	0.848698917547029	0.619022819061748	0.88389557212027	-2.21946	0.235366143448588	0.49739402395188	-1.35913	0.497600596384779	0.73441712662202	Diacylglycerol acyltransferase
TRINITY_DN10343_c0_g2_i15.p1	18.9533	15.48	12.0333	-0.25214	0.463377406340196	0.80343886186384	-0.177699	0.621499860518700	0.82523172909471	-0.419051	0.196082016954405	0.43581075695017	Domain in histone families 1 and 5
TRINITY_DN103440_c0_g1_i1.p1	8.65333	8.86333	11.41	0.0359283825735394	0.938693201972866	0.98781038199407	0.554419198476734	0.209912256368735	0.46488851733544	0.600478255006957	0.207596342855640	0.45116489493012	Alpha-N-acetylglucosaminidase (NAGLU) C-terminal domain
TRINITY_DN103444_c1_g1_i1.p2	13.0867	8.27	17.5367	-0.508278	0.409243472100104	0.76728057720012	1.25095887698697	0.0602392144423248	0.21187728651078	0.751886769015338	0.235861710767212	0.48584996860162
TRINITY_DN10344_c0_g1_i36.p1	17.6633	17.04	16.9267	-0.0609625	0.764432056214403	0.93809584143565	0.163894199689178	0.333005035281474	0.60386834080725	0.112779693155855	0.540410338039999	0.76541213026676	Belongs to the AAA ATPase family
TRINITY_DN10344_c1_g1_i1.p1	0.56	1.76	2.07333	NA	NA	NA	0.680166435867432	0.673977122225552	0.85486729502201	2.29307626295370	0.196693445345787	Na	Reverse transcriptase-like
TRINITY_DN103451_c0_g1_i1.p1	0	0	1.94667	NA	NA	NA	NA	NA	NA	NA	NA	NA
TRINITY_DN103454_c0_g1_i1.p1	0	0	0	NA	NA	NA	NA	NA	NA	NA	NA	NA	L-threonine ammonia-lyase activity
TRINITY_DN10345_c0_g1_i11.p1	93.7967	80.1867	94.0233	0.127539128113779	0.782454775724108	0.94443295976219	0.496303737858790	0.220153565827186	0.47761508430041	0.634179896656969	0.105424173891566	0.29353742145246	-
TRINITY_DN103466_c0_g1_i3.p1	0.573333	1.44333	0.916667	NA	NA	NA	-0.613716	0.765708170171288	Na	NA	NA	NA	Ferric reductase like transmembrane component
TRINITY_DN103469_c0_g1_i1.p1	2.61667	0.653333	0.896667	-1.68058	0.385410100438807	0.75030833018003	NA	NA	NA	-1.20132	0.395979408483559	0.65117548172979	MSP (Major sperm protein) domain
TRINITY_DN10346_c1_g1_i7.p1	3.71667	0.76	1.5	-2.36318	0.0112415554395104	0.11642334040889	1.19459458483926	0.256517990418681	0.52341543982716	-1.16132	8.71116776572042e-06	0.00018593763081297	protein desumoylation
TRINITY_DN103471_c0_g1_i1.p1	4.79667	11.3667	14.4767	1.58036809784593	0.151984482326562	0.50191150515788	0.603288580980094	0.409984134826920	0.67302734438472	2.19137881131733	0.0400603273587034	0.15460502567952	hAT family C-terminal dimerisation region
TRINITY_DN103473_c0_g1_i1.p1	1.93	0.5	1.76667	-1.5887	0.352618783431890	Na	1.87682827332282	0.247840213870704	Na	0.292790088521711	0.802548216761843	0.91695070351676	Glycerol-3-phosphate acyltransferase 1
TRINITY_DN103474_c0_g1_i1.p1	1.04333	1.36667	1.17	0.337562276166979	0.730182687725260	0.92793546476058	-0.0334974	0.978973066278825	0.99262551885086	0.296992258812234	0.831772631957131	0.93063523393942
TRINITY_DN10347_c0_g1_i1.p2	31.0667	16.9767	13.9567	-0.383118	0.603908403071115	0.87725106428555	-0.0723968	0.926139078810812	0.97204296736305	-0.446245	0.511761539779270	0.74475059211973	Transferase family
TRINITY_DN103480_c0_g2_i1.p1	0.226667	0	1.61	NA	NA	NA	NA	NA	NA	3.27113570239736	0.0870153421059327	Na
TRINITY_DN103481_c0_g1_i4.p1	1.20333	0.586667	0.816667	NA	NA	NA	NA	NA	NA	NA	NA	NA
TRINITY_DN103484_c0_g1_i1.p1	0.513333	0.813333	0.366667	NA	NA	NA	NA	NA	NA	NA	NA	NA
TRINITY_DN10348_c0_g1_i3.p3	10.91	7.07	8.29333	-0.468812	0.441176559737981	0.78822145668508	0.409208294093971	0.509324118859099	0.75037794488813	-0.0477054	0.926448573040764	0.97212399580698	FBD
TRINITY_DN10348_c0_g2_i6.p1	4.58333	5.21333	6.02333	0.169339311613889	0.687321182845701	0.91139242264682	0.380085746285778	0.335961839610607	0.60699147433569	0.563371762354516	0.0524967775865907	0.18589382926542	-
TRINITY_DN10348_c1_g1_i2.p1	7.20333	0.71	3.07333	-3.28061	2.67444959635566e-05	0.0014603935366142	2.21347781666560	0.0113269671993701	0.067465712378869	-1.06463	0.0716975124255347	0.22884226063131	-
TRINITY_DN10348_c1_g2_i1.p1	2.63333	1.72667	1.27	-0.563215	0.581559314412536	0.86800203267826	-0.28123	0.806695845660190	0.92321024586285	-0.838424	0.438518267806519	0.68875607895588	-
TRINITY_DN103491_c0_g1_i1.p1	0	0	0	NA	NA	NA	NA	NA	NA	NA	NA	NA	-
TRINITY_DN103495_c0_g1_i1.p1	0	0	1.91667	NA	NA	NA	NA	NA	NA	NA	NA	NA
TRINITY_DN103496_c0_g1_i2.p2	0	1.05667	0.733333	NA	NA	NA	NA	NA	NA	NA	NA	NA
TRINITY_DN103498_c0_g1_i8.p1	2.97333	2.40667	3.53	-0.276801	0.607589033269220	0.87846877970473	0.714980719817292	0.148755213113193	0.37648617806340	0.449300931825654	0.320087696767314	0.58029276121910	PPR repeat
TRINITY_DN103499_c0_g1_i1.p1	0.776667	0.34	0	-1.21151	0.451111447963730	Na	NA	NA	NA	NA	NA	NA	Protein tyrosine kinase
TRINITY_DN10349_c0_g1_i3.p1	19.64	16.3033	19.11	-0.142342	0.694089033836797	0.91398140067587	0.415649216884439	0.234355715307688	0.49614521001264	0.284738926049013	0.356408082923554	0.61599957244767	Belongs to the CGI121 TPRKB family
TRINITY_DN1034_c0_g1_i17.p1	9.16667	2.94	30.44	-1.68597	9.28388250389495e-09	1.69490664602103e-0	3.55973369449343	1.51110414287938e-18	4.62687420610742e-1	1.87995722850970	1.06472228371730e-07	3.86744492122744e-0	Protein kinase domain
TRINITY_DN1034_c1_g1_i1.p1	4.86667	0.143333	7.80667	-4.41785	0.00638440889184241	0.082426395308219	5.46284479882390	0.00145441041942057	0.014975799916764	1.05612282724437	0.268854160383827	0.52571342962590	Protein kinase domain
TRINITY_DN103500_c0_g1_i1.p1	0	2.1	0.37	NA	NA	NA	NA	NA	NA	NA	NA	NA	C-terminus of AA_permease
TRINITY_DN103508_c0_g1_i1.p1	0	0	0	NA	NA	NA	NA	NA	NA	NA	NA	NA
TRINITY_DN10350_c0_g1_i2.p1	0	0	0	NA	NA	NA	NA	NA	NA	NA	NA	NA	RNA recognition motif
TRINITY_DN103516_c0_g1_i3.p6	24.0033	25.0267	9.95	0.943753160747906	0.331916652156144	0.70936066276726	-1.31392	0.211951717278270	0.46686009530265	-0.361242	0.682636086585525	0.85341231243046
TRINITY_DN10351_c0_g2_i5.p1	3.16	0	3.76333	-5.63396	0.000843887672060908	0.020899104520029	6.18242810736292	0.000121205062831440	0.0020340333714548	0.549494479397834	0.443726479674103	0.69272597545495
TRINITY_DN10351_c1_g1_i3.p1	1.14667	0	0.22	NA	NA	NA	NA	NA	NA	NA	NA	NA
TRINITY_DN103522_c0_g1_i1.p2	1.77	0	0	NA	NA	NA	NA	NA	NA	NA	NA	NA
TRINITY_DN103526_c0_g1_i1.p1	7.19	0	0	NA	NA	NA	NA	NA	NA	NA	NA	NA	serine-type endopeptidase activity
TRINITY_DN103527_c0_g1_i1.p1	4.55	2.23667	2.09667	-0.885151	0.317415478928444	0.69663196672016	0.162492710832335	0.872583813161328	0.95010730731753	-0.708812	0.434769562182788	0.68560068801786	zinc finger binding to DNA consensus sequence [AT]GATA[AG]
TRINITY_DN103529_c0_g1_i1.p3	0.723333	2.82333	0.533333	2.41696376016488	0.262485595917489	Na	-2.36079	0.285224961702963	Na	NA	NA	NA
TRINITY_DN10352_c0_g1_i5.p1	7.92333	0.273333	3.87	-4.9254	1.18169595139707e-29	3.24153101773527e-2	4.03548355315844	4.50405423183022e-17	1.10196320138951e-1	-0.874365	7.35735456210256e-06	0.00016129776767852	ADP binding
TRINITY_DN10352_c0_g2_i1.p1	0.163333	0.0966667	2.28	-0.765184	0.531235827708869	0.84351255928181	4.68973681483802	0.000112591453383120	0.0019127080987682	3.93227720144689	0.000922193159234018	0.0093681456004941	ADP binding
TRINITY_DN103530_c0_g1_i1.p1	0.2	0.47	1.25667	NA	NA	NA	1.65282825816179	0.134534466234712	0.35365440039305	2.94258775217534	0.0325487767651558	0.13372051676037	NB-ARC domain
TRINITY_DN103530_c1_g1_i1.p1	2.08333	4.04333	1.95667	1.04183212821101	0.382126853513131	0.74769108210791	-0.710809	0.507407619754537	0.74901931134069	0.339664203134567	0.772556381320222	0.90244613873566	Disease resistance protein
TRINITY_DN103530_c2_g1_i2.p2	0	1.84	0.893333	NA	NA	NA	-0.793582	0.614035496821373	Na	NA	NA	NA	Disease resistance protein
TRINITY_DN103530_c4_g1_i1.p1	0	0	0	NA	NA	NA	NA	NA	NA	NA	NA	NA	Disease resistance protein
TRINITY_DN103531_c0_g1_i1.p1	6.12333	14.04	5.1	1.60579639109571	0.132159988533794	0.46845673041170	-1.26575	0.211062644004591	0.46594594593956	0.348280313476202	0.768326372084170	0.90022841684397	Phosphoglucomutase/phosphomannomutase, alpha/beta/alpha domain I
TRINITY_DN103535_c0_g1_i1.p1	0.666667	0.553333	0.873333	-0.234392	0.830198343759162	0.96171103349863	0.842144306038141	0.322842175609994	0.59409838441146	0.616244045688080	0.512295410945830	0.74504573532542	Removal of H(2)O(2), oxidation of toxic reductants, biosynthesis and degradation of lignin, suberization, auxin catabolism, response to environmental stresses such as wounding, pathogen attack and oxidative stress
TRINITY_DN103537_c0_g1_i1.p2	0	0	0	NA	NA	NA	NA	NA	NA	NA	NA	NA
TRINITY_DN10353_c0_g3_i1.p1	2.36	0	0	NA	NA	NA	NA	NA	NA	NA	NA	NA
TRINITY_DN10353_c0_g4_i1.p1	0	0	0.33	NA	NA	NA	NA	NA	NA	NA	NA	NA
TRINITY_DN10353_c3_g1_i1.p1	0.476667	0	0	NA	NA	NA	NA	NA	NA	NA	NA	NA	transposition, RNA-mediated
TRINITY_DN103541_c1_g1_i1.p1	0	0	0.13	NA	NA	NA	NA	NA	NA	NA	NA	NA	-
TRINITY_DN103543_c0_g1_i3.p2	3.33667	2.66	1.06333	NA	NA	NA	NA	NA	NA	NA	NA	NA
TRINITY_DN103548_c0_g1_i1.p1	0	0	0.113333	NA	NA	NA	NA	NA	NA	NA	NA	NA	source UniProtKB
TRINITY_DN103549_c0_g1_i2.p1	0.753333	1.54333	2.05333	1.03187748873891	0.455031001138687	0.79733441085561	0.595558494435414	0.525545711705612	0.76236182758453	1.64359885689785	0.170813277071810	0.40055570309944	breast cancer carboxy-terminal domain
TRINITY_DN10354_c0_g1_i23.p1	4.22333	4.88333	7.56667	0.257924857497475	0.655524248847868	0.89888623357043	0.809759410367524	0.0695052270396482	0.23236876622722	1.07723430580110	0.0581846538245407	0.19915989066340	AKAP7 2'5' RNA ligase-like domain
TRINITY_DN103551_c0_g1_i1.p1	0.88	2.91	2.86	NA	NA	NA	0.0380247826612855	0.982844750255274	Na	NA	NA	NA
TRINITY_DN10355_c0_g1_i1.p1	160.127	129.06	56.7933	-0.309342	0.461191735900818	0.80196220690097	-1.00632	0.0107021144301158	0.064720250302495	-1.30529	1.58175982781374e-07	5.50965480803949e-0	allene oxide cyclase
TRINITY_DN10355_c2_g1_i1.p1	0	7.43333	4.59333	7.99464455999187	0.0408215641989013	0.25153699832021	-0.527349	0.833673849853720	0.93400842747573	7.47810041856223	0.0557883633108243	0.19377677313995	Squamosa promoter-binding-like protein 9
TRINITY_DN10356_c0_g1_i3.p2	22.5133	18.0667	28.1467	-0.0357647	0.949174817663277	0.99070838605335	0.926096686646089	0.0814984904173474	0.25770476835079	0.899825349900448	0.0857077300014840	0.25682052869091	MORC family CW-type zinc finger protein
TRINITY_DN103576_c0_g1_i1.p1	3.47333	0.383333	1.42667	NA	NA	NA	NA	NA	NA	NA	NA	NA
TRINITY_DN103577_c0_g1_i1.p1	2.78667	4.68667	0.836667	0.946907078516053	0.361383909807818	0.73140991563161	-2.32207	0.0907169663761730	0.27518071772434	-1.369	0.331342909628349	0.59144218033219	Thioredoxin
TRINITY_DN10357_c0_g1_i4.p1	0	0	0.306667	NA	NA	NA	NA	NA	NA	NA	NA	NA
TRINITY_DN103585_c0_g1_i1.p2	2.27667	0.96	1.79667	-1.08933	0.377587404767168	0.74355109355632	1.07758431902326	0.388646632522473	0.65423547891111	-0.00258819	0.997953723315395	0.99903457446142	PPR repeat
TRINITY_DN103586_c0_g1_i1.p2	0	0	0	NA	NA	NA	NA	NA	NA	NA	NA	NA
TRINITY_DN103587_c0_g1_i1.p3	2.19667	0	0	NA	NA	NA	NA	NA	NA	NA	NA	NA
TRINITY_DN103588_c0_g1_i1.p1	1.10333	0	2.44	NA	NA	NA	NA	NA	NA	1.61955607429989	0.307937882826995	Na	RNA recognition motif
TRINITY_DN10358_c0_g1_i14.p1	42.4033	76.2	49.3833	1.07470653924881	0.00397290342819970	0.060823508065409	-0.446911	0.220836731669727	0.47852590306227	0.637814509211320	0.0801725870164156	0.24641133403935	Signal recognition particle 14kD protein
TRINITY_DN103593_c0_g1_i6.p2	7.27333	6.99333	4.88333	0.0314720196755249	0.956359457794222	0.99225169356372	-0.332182	0.587820782800738	0.80416012465958	-0.29039	0.626155164113774	0.82118215895644	mTERF
TRINITY_DN103593_c1_g1_i1.p1	0	2.11	0.666667	NA	NA	NA	NA	NA	NA	NA	NA	NA	Protein of unknown function (DUF3615)
TRINITY_DN103593_c1_g2_i2.p1	4.63	2.11667	1.64333	-1.0531	0.280924548103423	0.66210221629975	-0.174836	0.882343932512930	0.95384600690079	-1.21597	0.252131830441380	0.50610171694739
TRINITY_DN10359_c0_g1_i1.p1	0.273333	0.31	11.0367	NA	NA	NA	5.76931871335764	0.00498923833251316	0.037385655465229	5.77457112709677	0.00521492425702306	0.035714434303753	Subtilase family
TRINITY_DN10359_c0_g2_i1.p1	0.913333	0.106667	8.36667	NA	NA	NA	6.29145346159223	0.000391890264541868	0.0053125442171484	3.54184864969381	0.0190910203545985	0.091631746242124	Subtilase family
TRINITY_DN1035_c0_g1_i8.p1	51.3333	39.38	56.5833	-0.425445	0.0665856287262535	0.32664502676113	0.697391889859290	8.05625883676155e-05	0.0014561638011981	0.282319321402007	0.183163295573924	0.41794360945842	5' nucleotidase family
TRINITY_DN1035_c1_g1_i1.p1	21.9933	28.84	19.1067	0.592158175571616	0.259575994191072	0.63976605113530	-0.441472	0.377352245234055	0.64415054941739	0.162879428399074	0.726715360508083	0.87796456388896	exocytosis
TRINITY_DN1035_c1_g2_i3.p1	8.2	8.31333	9.42667	0.0413179715719070	0.916123889591661	0.98277888134395	0.344714258763685	0.555231760219257	0.78275330487454	0.395507870550496	0.496316692976714	0.73366027944847	exocytosis
TRINITY_DN1035_c3_g1_i3.p1	0.153333	1.55333	2.35	3.41581761230553	0.0739807669047286	Na	0.833398979208564	0.450148565235367	0.70600548215640	4.24585124285848	0.0164925431481404	0.082599954125872
TRINITY_DN103606_c0_g1_i1.p1	0	0	0	NA	NA	NA	NA	NA	NA	NA	NA	NA
TRINITY_DN103608_c0_g1_i3.p1	0	0	0	NA	NA	NA	NA	NA	NA	NA	NA	NA
TRINITY_DN103608_c0_g2_i4.p1	0.243333	1.07	2.95333	NA	NA	NA	1.48748106715815	0.308468260385410	0.57962062347214	3.63398902624954	0.0486641877463326	Na	Protein of unknown function (DUF3615)
TRINITY_DN10360_c0_g1_i15.p1	0	2.11667	0.233333	NA	NA	NA	NA	NA	NA	NA	NA	NA
TRINITY_DN10360_c4_g1_i1.p1	4.01333	1.33	0.426667	NA	NA	NA	NA	NA	NA	NA	NA	NA	-
TRINITY_DN103613_c0_g1_i1.p1	3.07667	3.42333	2.22667	0.639661111948029	0.527518402099689	0.84203057418750	-0.67844	0.525891775222241	0.76264747686370	-0.030016	0.978362387635486	0.99175542568642	Auxin response factors (ARFs) are transcriptional factors that bind specifically to the DNA sequence 5'-TGTCTC-3' found in the auxin-responsive promoter elements (AuxREs)
TRINITY_DN10361_c0_g1_i21.p1	28.65	15.7467	19.1033	-0.805699	0.00313353367463153	0.052016384703022	0.458176427056949	0.106833370949162	0.30540663211355	-0.337305	0.141474097564044	0.35560180353982	Poly(A) RNA polymerase
TRINITY_DN10361_c1_g1_i3.p2	1.54	0.803333	1.08	-0.930512	0.570975872954046	0.86412611181858	0.539443173923694	0.726915509472496	0.88390796303069	-0.382476	0.857290401460644	0.94225625496659	Poly(A) RNA polymerase
TRINITY_DN10361_c2_g2_i2.p1	8.44333	8.09	7.84	0.0352254492241941	0.955924829913001	0.99225169356372	0.182014829748918	0.721128627283126	0.88106162734147	0.222393600422892	0.689497761277927	0.85785420734370	Poly(A) RNA polymerase
TRINITY_DN10361_c2_g3_i1.p1	10.5167	11.0067	10.7367	0.162065787358905	0.804358884583964	0.95290709521163	0.212368471477258	0.711116853402788	0.87567356601766	0.380874340633757	0.473365991201527	0.71617844822232	Poly(A) RNA polymerase
TRINITY_DN103621_c0_g1_i2.p1	0.393333	0.496667	0.573333	0.309405489501985	0.739952211761117	0.93098999969312	0.356328996341583	0.671130508126961	0.85339732312041	0.675554940363687	0.416314540878510	0.66986971814942	endonuclease activity
TRINITY_DN103623_c0_g1_i1.p1	0.24	0	0.126667	NA	NA	NA	NA	NA	NA	NA	NA	NA
TRINITY_DN103625_c0_g1_i1.p1	0	0	5.04667	NA	NA	NA	5.79446347023229	0.00132245772763845	0.013937047288760	5.80008432588443	0.00101884854069110	0.010122191807046
TRINITY_DN10362_c0_g1_i10.p1	48.6667	51.62	26.61	0.0500558953677567	0.834732489181893	0.96339859426999	-0.780351	0.00230078043495848	0.021065014639421	-0.72051	0.0135344583345244	0.072066361264614	Microtubule-associated protein 70
TRINITY_DN103632_c0_g1_i1.p1	0	0	1.1	NA	NA	NA	NA	NA	NA	NA	NA	NA
TRINITY_DN103633_c0_g1_i1.p1	0	0	1.15333	NA	NA	NA	NA	NA	NA	NA	NA	NA
TRINITY_DN10363_c0_g1_i1.p1	18.1433	39.41	24.0333	1.31612851320476	0.0215329611065153	0.17300940304619	-0.256277	0.614658644242091	0.82094697961799	1.06879221258047	0.0593053372188687	0.20172688407779	-
TRINITY_DN103643_c0_g1_i1.p1	0	0.586667	0.673333	NA	NA	NA	NA	NA	NA	NA	NA	NA
TRINITY_DN103643_c0_g2_i1.p1	0.223333	0	0.41	NA	NA	NA	4.73842544770054	0.0194121299878191	Na	1.00301621469406	0.461797614335239	0.70709783617424	Reverse transcriptase (RNA-dependent DNA polymerase)
TRINITY_DN103645_c0_g1_i2.p1	2.54333	3.2	0.996667	0.319316017440901	0.587342415392410	0.87015818247732	-1.5035	0.0443349388971597	0.17423893363825	-1.17774	0.131045569947490	0.33893320130086	Cotton fibre expressed protein
TRINITY_DN103645_c1_g1_i1.p1	0.996667	0.126667	0.47	NA	NA	NA	NA	NA	NA	-0.671188	0.735446443828113	Na	Cotton fibre expressed protein
TRINITY_DN103648_c0_g1_i5.p1	0.243333	1.60667	0.156667	2.71897825433764	0.164012355430223	0.52094502351096	-2.93837	0.141895809693476	0.36560013770362	NA	NA	NA
TRINITY_DN10364_c1_g1_i2.p2	28.98	17.0233	36.9333	-0.621724	0.311727724936301	0.69157075438379	1.53393858857625	0.00281718151082768	0.024507274476805	0.918143550081613	0.0713824466084781	0.22818841519895	zinc finger binding to DNA consensus sequence [AT]GATA[AG]
TRINITY_DN103654_c0_g1_i1.p2	0	0	0	NA	NA	NA	NA	NA	NA	NA	NA	NA
TRINITY_DN103657_c1_g1_i1.p1	0	0	0.47	NA	NA	NA	NA	NA	NA	NA	NA	NA	-
TRINITY_DN103659_c1_g1_i1.p1	0	0	0.48	NA	NA	NA	NA	NA	NA	NA	NA	NA	GRF zinc finger
TRINITY_DN10365_c0_g1_i3.p1	16.7933	9.28667	8.79	-0.855078	0.00845472944199143	0.097853898631690	0.0913181708322737	0.802337677790009	0.92140131121430	-0.755559	0.00683981094400544	0.043704785835593	Domain in Tre-2, BUB2p, and Cdc16p. Probable Rab-GAPs.
TRINITY_DN103661_c0_g1_i1.p1	0.136667	0	0.123333	NA	NA	NA	NA	NA	NA	NA	NA	NA	-
TRINITY_DN103662_c0_g1_i1.p1	6.22667	10.9533	0.26	1.28371402814462	0.352013351082388	0.72376847456890	-5.31857	0.00332399423332655	0.027728690812089	-4.01868	0.0762999634506775	0.23820038650003	P5CS plays a key role in proline biosynthesis, leading to osmoregulation in plants
TRINITY_DN103667_c0_g1_i4.p1	0.913333	1.43667	2.39	NA	NA	NA	0.880831620163722	0.494308002936911	0.73904112225303	1.89775274191835	0.217446855138760	Na	ABC transporter transmembrane region
TRINITY_DN103675_c0_g1_i1.p1	0	0	0	NA	NA	NA	NA	NA	NA	NA	NA	NA
TRINITY_DN103677_c0_g1_i1.p1	0	0	0	NA	NA	NA	NA	NA	NA	NA	NA	NA	F-box protein
TRINITY_DN103679_c0_g1_i1.p1	0	0	0.89	NA	NA	NA	NA	NA	NA	NA	NA	NA	Wall-associated receptor kinase galacturonan-binding
TRINITY_DN103682_c0_g1_i6.p2	0	0.136667	1.26333	NA	NA	NA	NA	NA	NA	NA	NA	NA	Sodium/hydrogen exchanger family
TRINITY_DN103683_c0_g1_i2.p2	0	0.903333	0.41	NA	NA	NA	NA	NA	NA	NA	NA	NA
TRINITY_DN103684_c0_g1_i1.p1	0.143333	0.146667	0.163333	NA	NA	NA	NA	NA	NA	NA	NA	NA	Reverse transcriptase (RNA-dependent DNA polymerase)
TRINITY_DN103687_c0_g1_i1.p1	1.37333	0.476667	0	NA	NA	NA	NA	NA	NA	NA	NA	NA
TRINITY_DN103689_c0_g1_i1.p1	0	0	0.536667	NA	NA	NA	NA	NA	NA	NA	NA	NA
TRINITY_DN10368_c1_g1_i2.p2	13.9867	17.2433	3.97667	0.358502863298053	0.275885371929474	0.65644743194396	-1.93697	4.57659196932901e-06	0.00012950716865504	-1.57003	8.14657226873176e-05	0.0012770282471284	Belongs to the mitochondrial carrier (TC 2.A.29) family
TRINITY_DN103693_c0_g1_i1.p1	0.443333	0	0	NA	NA	NA	NA	NA	NA	NA	NA	NA	Ribonuclease H protein
TRINITY_DN103693_c0_g2_i1.p1	0.286667	0	0.216667	NA	NA	NA	NA	NA	NA	-0.123984	0.941043865718891	Na	ribonuclease H protein At1g65750
TRINITY_DN103694_c0_g1_i1.p1	0	0	0.696667	NA	NA	NA	5.02444753271662	0.0670606174903290	0.22725678406458	5.02986934972209	0.0656415939688272	0.21552011071490	Ribonuclease H protein
TRINITY_DN103697_c0_g1_i1.p3	0.463333	1.38	0.99	1.59478805630349	0.103837782710487	0.41267975365454	-0.300713	0.716721188800450	0.87854672037626	1.30683205783971	0.202906268920863	0.44502675362766	Plant organelle RNA recognition domain
TRINITY_DN10369_c0_g1_i8.p1	13.3067	13.6967	7.94	0.0188388038271385	0.928933208272079	0.98612428908551	-0.613448	0.0958752801047724	0.28511117027493	-0.584997	0.100794191288139	0.28489095916918	Leucine rich repeat
TRINITY_DN10369_c3_g1_i1.p2	0	0	4.04333	NA	NA	NA	6.18315097526267	0.000268240706415615	0.0039069826732242	6.18868376581324	0.000202451551288519	0.0027190178376349
TRINITY_DN1036_c0_g1_i4.p1	43.92	82.3167	115.843	0.905435534363983	3.40918356809536e-08	5.26425355400632e-0	0.671968192538891	5.41921660678303e-05	0.0010528351898603	1.58738431143153	6.23586260098178e-23	1.63844915781431e-2	Essential component of the PAM complex, a complex required for the translocation of transit peptide-containing proteins from the inner membrane into the mitochondrial matrix in an ATP-dependent manner
TRINITY_DN103707_c0_g1_i1.p1	0.92	1.59333	0.366667	0.810423849524831	0.546919728232047	0.85149158360769	-1.94828	0.175163663728662	0.41671251424124	-1.14192	0.557605370798586	Na
TRINITY_DN10370_c0_g1_i2.p1	54.12	79.81	76.8467	0.605379941784193	0.00597439210540139	0.079113597914466	0.126600284604674	0.495977904699553	0.74052617071695	0.742925718359512	5.87086356583625e-05	0.00096777633449442	Belongs to the Nudix hydrolase family
TRINITY_DN103713_c0_g1_i1.p1	0	0	0	NA	NA	NA	NA	NA	NA	NA	NA	NA	Belongs to the TRAFAC class myosin-kinesin ATPase superfamily. Kinesin family
TRINITY_DN103719_c0_g1_i1.p1	5.80667	8.41	0.66	0.631671465547885	0.215456040995980	0.59029208388258	-3.45379	5.46355657843080e-05	0.0010586339601420	-2.81194	0.00169361375958166	0.015015954403855	-
TRINITY_DN10371_c0_g1_i2.p2	6.9	8.22	1.97	0.206924312692796	0.860363335894809	0.96998546888834	-1.85588	0.200980988606129	0.45310885196357	-1.6393	0.192369137445698	0.43069418760875	Glutathione S-transferase, N-terminal domain
TRINITY_DN10371_c0_g2_i5.p1	0.466667	0.31	10.5267	NA	NA	NA	5.76217110727001	5.45829051032697e-05	0.0010584157260336	4.90484961423769	8.65047052106323e-05	0.0013481056176015
TRINITY_DN103724_c0_g1_i1.p1	0	0.926667	0.663333	NA	NA	NA	NA	NA	NA	NA	NA	NA
TRINITY_DN103725_c0_g1_i1.p1	1.12333	3.38667	1.57	1.57884724105599	0.0779612599251083	0.35430927142457	-0.909161	0.319208662138383	0.59083529029841	0.678769187119437	0.419883980233000	0.67301198283620	Myb-like DNA-binding domain
TRINITY_DN103728_c0_g1_i1.p1	0	0	0.123333	NA	NA	NA	NA	NA	NA	NA	NA	NA	ribonuclease H protein
TRINITY_DN10372_c0_g1_i5.p1	12	6.83	31.4133	-0.84746	0.000685634550447871	0.017802447656478	2.35673385412997	6.67704427144171e-11	6.39225793503802e-0	1.51991076720092	7.52105025075595e-06	0.00016405271050542	NB-ARC domain
TRINITY_DN103730_c0_g1_i1.p1	3.2	0	0.48	-4.90062	0.0687647531490774	Na	NA	NA	NA	-2.3445	0.227101571964180	0.47472403962057
TRINITY_DN103734_c0_g1_i1.p1	0.0666667	0	0.253333	NA	NA	NA	NA	NA	NA	NA	NA	NA
TRINITY_DN103738_c0_g1_i1.p1	0	0	0	NA	NA	NA	NA	NA	NA	NA	NA	NA
TRINITY_DN10373_c0_g1_i1.p1	77.4333	66.3967	63.07	-0.240905	0.145002649049540	0.48960310861829	0.0924743770963761	0.580119445886066	0.79961088220856	-0.138577	0.236019729791874	0.48597208290313	Protein VAC14 homolog
TRINITY_DN103743_c0_g1_i3.p1	12.1567	7.32333	5.79667	-0.510619	0.410970520186203	0.76865771228397	-0.140878	0.855835047579349	0.94223733001700	-0.643653	0.360901094407571	0.62012983748132
TRINITY_DN103744_c0_g1_i1.p1	2.10333	2.06	1.42667	0.00153679787470435	0.999242609688271	Na	-0.128929	0.942501002779060	Na	-0.1237	0.932193645694415	Na
TRINITY_DN10374_c0_g1_i3.p1	107.16	109.493	64.9367	0.0300520083688627	0.834754006820776	0.96339859426999	-0.578407	2.12640061012258e-05	0.00048325052799114	-0.538711	7.28393398903649e-06	0.00015989130924788	Zinc finger, C3HC4 type (RING finger)
TRINITY_DN103751_c0_g1_i1.p1	0.56	0.94	0.28	NA	NA	NA	NA	NA	NA	NA	NA	NA	disease resistance protein
TRINITY_DN103752_c0_g1_i1.p1	0.126667	0.0633333	1.23	NA	NA	NA	4.33882534432995	9.48139764674716e-05	0.0016617667547067	3.55735017231529	0.000446467156217900	0.0052189671348226	DUF1719
TRINITY_DN103753_c2_g1_i1.p2	1.67667	2.08333	0.933333	0.460275141917749	0.740524999669307	0.93127509284942	-0.921006	0.527655866542714	0.76415019913196	-0.446264	0.810996662468729	0.92105631015751
TRINITY_DN103755_c0_g1_i1.p1	4.2	0.43	0.77	-3.59408	0.0474726872263113	Na	NA	NA	NA	-2.00609	0.134943145544163	0.34557649695781	Poly(A) RNA polymerase
TRINITY_DN103759_c0_g1_i1.p1	0	0	1.09333	NA	NA	NA	NA	NA	NA	NA	NA	NA	NB-ARC domain
TRINITY_DN103762_c1_g1_i2.p2	4.11333	3.60667	3.28667	-0.100913	0.879796953279067	0.97511712980935	0.0724065335298755	0.918464982376888	0.96924545266453	-0.0160368	0.980295515144634	0.99266344388930	Protein of unknown function (DUF1005)
TRINITY_DN103767_c0_g1_i1.p1	0	0	0	NA	NA	NA	NA	NA	NA	NA	NA	NA
TRINITY_DN103771_c0_g1_i1.p1	2.30333	1.08667	1.17	-1.06107	0.459186857077577	Na	0.357950226872299	0.838266530157567	Na	-0.694789	0.663569145135881	0.84297465999210	Domain of unknown function (DUF2431)
TRINITY_DN103775_c0_g1_i1.p1	0	0	0	NA	NA	NA	NA	NA	NA	NA	NA	NA	Exo70 exocyst complex subunit
TRINITY_DN103775_c0_g2_i1.p1	0	0	0	NA	NA	NA	NA	NA	NA	NA	NA	NA	Exo70 exocyst complex subunit
TRINITY_DN103776_c0_g1_i2.p1	0	0	0	NA	NA	NA	NA	NA	NA	NA	NA	NA
TRINITY_DN103778_c0_g1_i1.p1	4.05333	5.21	2.45	0.422753303900000	0.596315819252138	0.87368504873576	-0.791539	0.477206027013124	0.72636342755519	-0.357601	0.750070753959313	0.89059073027682	-
TRINITY_DN10377_c0_g1_i10.p1	13.3467	15.0133	7.95333	0.139770935655183	0.633810748924352	0.89000342964080	-0.762733	0.00655868011381277	0.045541447315604	-0.612974	0.000348202643165715	0.0042537920729054	KIP1-like protein
TRINITY_DN103780_c0_g1_i1.p1	3.24333	0.793333	0.896667	-1.82189	0.0934221933703515	0.39155190052767	0.337438972066211	0.796734547067815	Na	-1.48249	0.140466714107722	0.35396025456062	-
TRINITY_DN103784_c0_g1_i1.p1	0	0	0	NA	NA	NA	NA	NA	NA	NA	NA	NA	Inositol polyphosphate phosphatase, catalytic domain homologues
TRINITY_DN103787_c0_g1_i1.p1	0	0	0.293333	NA	NA	NA	NA	NA	NA	NA	NA	NA
TRINITY_DN10378_c0_g1_i6.p1	15.9	11.6267	13.4933	-0.409739	0.255562679784706	0.63569914161007	0.400773369521234	0.141912725518308	0.36561394452607	0.000417895718575263	0.999037700410736	0.99950113866208	Catalyzes the rate-limiting step of the oxidative pentose-phosphate pathway, which represents a route for the dissimilation of carbohydrates besides glycolysis
TRINITY_DN103790_c0_g1_i1.p2	0	0	0	NA	NA	NA	NA	NA	NA	NA	NA	NA
TRINITY_DN103792_c0_g1_i1.p1	0.453333	0.0733333	0.833333	NA	NA	NA	3.59059000701154	0.0631424903811131	Na	1.15903337319658	0.417294186985548	0.67077309439331
TRINITY_DN103796_c0_g1_i1.p1	0	0	0.5	NA	NA	NA	NA	NA	NA	NA	NA	NA	transposition, RNA-mediated
TRINITY_DN1037_c1_g1_i1.p1	158.533	120.517	228.433	-0.39279	0.138795574139408	0.47901524636197	1.10723894012421	6.41151060602663e-06	0.00017273244643233	0.724701602977298	0.00136171262131477	0.012692887987011	Citrate transporter
TRINITY_DN1037_c2_g1_i1.p1	202.42	199.377	141.11	-0.0445653	0.815133776710236	0.95625602901382	-0.317121	0.161889500728930	0.39709197206869	-0.351745	0.0739013402434435	0.23337610784544	Citrate transporter
TRINITY_DN1037_c2_g2_i1.p2	3.71667	6.36333	13.2267	1.21327664169882	0.338050835012336	0.71347927536231	1.21275851849618	0.255819152756515	0.52242727573192	2.44421018233518	0.0181820313821041	0.088577291907139	Citrate transporter
TRINITY_DN103800_c0_g1_i1.p1	1.14333	2.63333	1.20667	1.31238424262422	0.249282591690503	0.62925165629009	-0.940478	0.430314223249772	0.69018184786091	0.384133658849289	0.779285455136096	Na	LRR receptor-like serine threonine-protein kinase
TRINITY_DN103804_c0_g1_i1.p1	4.93	5.06333	2.85667	0.232698490948720	0.818944602331961	0.95762985794917	-0.483784	0.665454776070542	0.85049523933029	-0.246742	0.832545281015769	0.93103671963994	GlcNAc-PI de-N-acetylase
TRINITY_DN103808_c0_g1_i2.p1	0.396667	0.233333	0.07	NA	NA	NA	NA	NA	NA	NA	NA	NA	Belongs to the helicase family
TRINITY_DN103809_c0_g1_i1.p1	3.69333	15.02	10.7133	2.19227037886154	0.0555824151404722	0.29765554404485	-0.00420865	0.996285644453964	0.99861770668233	2.19616404910506	0.0549494075136217	0.19163630256053	zinc finger binding to DNA consensus sequence [AT]GATA[AG]
TRINITY_DN10380_c0_g1_i2.p1	16.4667	7.45	19.5633	-1.10174	0.0214141676352765	0.17236211699763	1.59955962790327	0.0168010548781794	0.089508766424340	0.510258455169446	0.448642236018134	0.69674286031222	RING-H2 zinc finger domain
TRINITY_DN103810_c0_g1_i1.p1	0	0.156667	0.156667	NA	NA	NA	NA	NA	NA	NA	NA	NA	ribonuclease H protein
TRINITY_DN10381_c0_g1_i12.p1	8.15667	20.57	9.1	1.32268424033471	5.64988061414076e-07	5.97439643263551e-0	-1.00085	0.000173162354106200	0.0027196163023707	0.332015350359824	0.195063614935158	0.43439578410139	Serpin (serine protease inhibitor)
TRINITY_DN103826_c0_g1_i1.p1	1.09	0.33	0	NA	NA	NA	NA	NA	NA	NA	NA	NA
TRINITY_DN103827_c0_g1_i1.p1	0	0	1.29333	NA	NA	NA	NA	NA	NA	NA	NA	NA	transposition, RNA-mediated
TRINITY_DN103829_c0_g1_i1.p1	1.08	1.63	1.10667	0.526569258708437	0.744429999822132	0.93302346476385	-0.24949	0.860854198471788	0.94493642848738	0.293807855466929	0.825810903666162	0.92778164318013	Retrotransposon gag protein
TRINITY_DN10382_c0_g1_i5.p1	12.8967	18.3033	10.25	0.494825270843245	0.167973250255998	0.52620560118151	-0.670019	0.0616107075415878	0.21526490737489	-0.165873	0.680310428281731	0.85196137765021	aldehyde oxidase
TRINITY_DN103835_c0_g1_i1.p6	0	0	0	NA	NA	NA	NA	NA	NA	NA	NA	NA
TRINITY_DN103837_c0_g1_i1.p1	1.91667	5.80333	3.03	1.73406423328602	0.0390633003810755	0.24566943852605	-0.678182	0.514151165007774	0.75376603892048	1.07241428557164	0.342839482671116	0.60309251030879	-
TRINITY_DN103837_c0_g2_i1.p1	3.13333	7.87	5.06	1.45208654452805	0.0862930508314145	0.37521374745695	-0.298758	0.761145334878053	0.90101241717053	1.16109706040369	0.287533270330294	0.54551601332105	-
TRINITY_DN103840_c0_g1_i1.p2	0	0	0.373333	NA	NA	NA	NA	NA	NA	NA	NA	NA	Belongs to the multi antimicrobial extrusion (MATE) (TC 2.A.66.1) family
TRINITY_DN103849_c0_g1_i1.p1	0.743333	0.793333	0.416667	0.0842757563410329	0.915573895749628	0.98255528790197	-0.730553	0.475632321333381	0.72547974940523	-0.631239	0.534571058469706	0.76090698481586	-
TRINITY_DN10384_c0_g1_i13.p1	9.14	10.2567	8.62	0.142203336478730	0.686713016526011	0.91104606598138	-0.0880818	0.797053182128524	0.91903662964710	0.0650875549896476	0.771529518783108	0.90204055433981	Galectin
TRINITY_DN103852_c0_g1_i2.p1	0	0	0.113333	NA	NA	NA	NA	NA	NA	NA	NA	NA
TRINITY_DN103857_c0_g1_i1.p1	0	0	1.40667	NA	NA	NA	NA	NA	NA	NA	NA	NA
TRINITY_DN10385_c0_g1_i1.p1	43.5833	44.9833	19.8733	0.0301686235392926	0.852025445537500	0.96759863141393	-1.01065	3.99565797376391e-05	0.00081238160966379	-0.969957	2.47362031314633e-05	0.00045743858888448	Tetratricopeptide repeat
TRINITY_DN10386_c0_g1_i7.p1	29.8	41.26	26.92	0.481681525126324	0.0213793709928154	0.17214242643056	-0.438081	0.0208866381265650	0.10435971799528	0.0537550949440073	0.800621922354400	0.91615617893429	LUC7 N_terminus
TRINITY_DN103873_c0_g1_i4.p1	2.87	0	1.18	-5.8488	0.0198334930466401	0.16473431087002	4.65515498236992	0.138165144942743	Na	-1.18824	0.561263697592185	0.78064998375745
TRINITY_DN10387_c0_g1_i1.p1	1.29333	1.35667	1.60333	0.0530832598620508	0.955562886788351	0.99223500804443	0.396656669100329	0.673020062058229	0.85427125836853	0.465393796832618	0.533856592027201	0.76059788640701	CASC3/Barentsz eIF4AIII binding
TRINITY_DN10387_c0_g2_i4.p1	0.77	1.24667	1.85333	0.606645694348614	0.755266286027104	0.93544655611933	0.792334353521637	0.585269844533385	0.80248808705038	1.40976594289820	0.272826648120183	0.52973892014962	CASC3/Barentsz eIF4AIII binding
TRINITY_DN10387_c0_g3_i3.p1	0.183333	0	0.433333	NA	NA	NA	NA	NA	NA	NA	NA	NA
TRINITY_DN103880_c0_g1_i1.p1	4.44	3.73333	4.45	-0.228324	0.761492627671206	0.93763254893908	0.461326491165511	0.474673593068149	0.72461904998279	0.247830677520462	0.724403057350811	0.87671324703904	May be involved in both secretory and endocytic intracellular trafficking in the endosomal prevacuolar compartments
TRINITY_DN103882_c0_g1_i1.p1	0	0	0.243333	NA	NA	NA	NA	NA	NA	NA	NA	NA	source UniProtKB
TRINITY_DN103889_c0_g1_i1.p1	0	1.69667	0	NA	NA	NA	NA	NA	NA	NA	NA	NA	Fibronectin type III-like domain
TRINITY_DN10388_c0_g1_i3.p3	338.12	373.27	176.183	0.412643370114327	0.170351594393991	0.53008177509248	-0.880604	0.00212854998712814	0.019847059635632	-0.457679	0.0468989026420325	0.17255715806470	Calmodulin mediates the control of a large number of enzymes, ion channels and other proteins by Ca(2 ). Among the enzymes to be stimulated by the calmodulin-Ca(2 ) complex are a number of protein kinases and phosphatases
TRINITY_DN10388_c1_g1_i2.p2	3.44	3.84667	1.91333	1.08074290951447	0.589778748541599	Na	-1.00648	0.614587343041596	Na	NA	NA	NA	EF-hand domain
TRINITY_DN103890_c0_g1_i1.p2	0.343333	0	0.623333	NA	NA	NA	NA	NA	NA	NA	NA	NA	This magnesium-dependent enzyme catalyzes the hydrolysis of ATP coupled with the transport of calcium
TRINITY_DN103890_c0_g2_i1.p2	0	0	0.373333	NA	NA	NA	NA	NA	NA	NA	NA	NA	This magnesium-dependent enzyme catalyzes the hydrolysis of ATP coupled with the transport of calcium
TRINITY_DN103891_c0_g1_i1.p2	0.223333	0	1.18667	NA	NA	NA	NA	NA	NA	NA	NA	NA	alpha/beta hydrolase fold
TRINITY_DN103894_c0_g1_i1.p1	1.11	1.63333	0.436667	0.869062824817082	0.617647362178683	Na	-1.91725	0.391742140370403	Na	NA	NA	NA	Protein of unknown function (DUF2985)
TRINITY_DN103896_c0_g1_i1.p1	0.59	0	19.7467	NA	NA	NA	8.79613517486414	4.19951678388721e-07	1.61183247711599e-0	5.35559522019924	1.43015120711371e-05	0.00028625698620035	Legume lectin domain
TRINITY_DN103896_c0_g2_i1.p3	0	0	0	NA	NA	NA	NA	NA	NA	NA	NA	NA
TRINITY_DN103898_c0_g1_i1.p1	1.76333	0.406667	1.5	NA	NA	NA	NA	NA	NA	NA	NA	NA	Protein BREAST CANCER SUSCEPTIBILITY 2 homolog
TRINITY_DN10389_c1_g1_i1.p1	0.476667	0	0	NA	NA	NA	NA	NA	NA	NA	NA	NA
TRINITY_DN1038_c0_g1_i13.p1	47.58	56.3933	61.7333	0.228577900721678	0.344828512226389	0.71872763606160	0.306182860939782	0.108184247563337	0.30808049203072	0.544421288410694	0.00492631246954779	0.034222367432057	CAAX protease self-immunity
TRINITY_DN1038_c1_g1_i2.p1	45.5567	71.59	122.493	0.635526471383203	0.0128725779537780	0.12621676360776	0.955874847070445	3.38520050265462e-07	1.32642791189840e-0	1.60096376471765	2.31573119305110e-10	1.40028694256446e-0	Conserved hypothetical protein 95
TRINITY_DN103904_c0_g1_i1.p1	0.81	0	0.883333	NA	NA	NA	NA	NA	NA	NA	NA	NA
TRINITY_DN10390_c0_g1_i13.p1	29.5333	36.1667	19.5933	0.278122143796823	0.276080038591004	0.65669168271432	-0.711899	0.00535485133496512	0.039369513754436	-0.423813	0.0558975439761519	0.19399252858941	hsp70-Hsp90 organizing protein
TRINITY_DN10390_c1_g1_i1.p1	23.02	29.59	19.27	0.373105079374587	0.279024727465190	0.65969027821845	-0.45106	0.203557369868131	0.45662881811703	-0.0683599	0.803265214352108	0.91732621643859	Pyridine nucleotide-disulphide oxidoreductase
TRINITY_DN10390_c2_g1_i3.p1	2.99333	3.80333	3.71333	0.363889307396507	0.582260987521730	0.86827586544820	0.143332005555833	0.826589848990827	0.93139247285802	0.516367975702935	0.277841472940235	0.53563829121604
TRINITY_DN103915_c0_g1_i1.p1	0	1.51	0	NA	NA	NA	NA	NA	NA	NA	NA	NA	zinc-binding in reverse transcriptase
TRINITY_DN103917_c0_g1_i1.p2	5.11333	8.72667	0	0.955259286412462	0.383665358371926	0.74872350724295	-5.01027	0.0101734316341037	0.062367612178186	NA	NA	NA
TRINITY_DN103918_c0_g1_i1.p1	0.706667	4.15333	0.75	2.77076590573662	0.0308554538376188	0.21459841592985	-2.29559	0.0808118374387030	0.25615128289056	NA	NA	NA	Polyribonucleotide nucleotidyltransferase, RNA binding domain
TRINITY_DN103919_c0_g1_i1.p1	0.396667	0.843333	0.223333	NA	NA	NA	NA	NA	NA	NA	NA	NA	PAN-like domain
TRINITY_DN10391_c0_g1_i2.p1	37.4367	46.6733	41.48	0.309654853075626	0.0741525429903708	0.34479564635257	0.00424674191168018	0.974854105202926	0.99105709601666	0.323489231341206	0.0354821745238005	0.14206318344109	Cys/Met metabolism PLP-dependent enzyme
TRINITY_DN10391_c1_g1_i2.p1	113.413	124.59	70.21	0.133430978061742	0.493143251263678	0.82037490140479	-0.656561	0.000435124960248536	0.0057821412986872	-0.513529	2.65047909368887e-05	0.00048649449776038	CorA-like Mg2+ transporter protein
TRINITY_DN10391_c2_g1_i2.p1	0	0	0	NA	NA	NA	NA	NA	NA	NA	NA	NA
TRINITY_DN103926_c0_g1_i2.p2	9.54	6.78	3.73667	-0.0747577	0.944706226619622	0.98930163915862	-0.526495	0.643822213008500	0.83820157449782	-0.588559	0.627634883017755	0.82212359125778	No apical meristem-associated C-terminal domain
TRINITY_DN103927_c0_g1_i1.p1	0.36	0	0.803333	NA	NA	NA	5.52105089554315	0.00277997864722246	0.024282785812619	1.41163191289902	0.252420281607654	0.50649427028584	serine-type carboxypeptidase activity
TRINITY_DN103928_c0_g1_i2.p1	7.09333	5.64333	12.4	-0.23048	0.640604808451528	0.89294048819369	1.32092828636151	0.00905134500101589	0.057364642321044	1.10067497099630	0.0192792665845065	0.092313979433917	CAAX amino terminal protease family protein
TRINITY_DN10392_c0_g1_i2.p1	16.5133	19.2267	17.2167	0.230096016239227	0.443894633121696	0.79023923484455	0.0211184843425601	0.930036797785997	0.97353578771973	0.261885843684904	0.416773729467610	0.67022788737605	Putative RNA methylase family UPF0020
TRINITY_DN103936_c0_g1_i1.p1	0	0.353333	0	NA	NA	NA	NA	NA	NA	NA	NA	NA
TRINITY_DN10393_c0_g1_i1.p1	27.5333	18.5867	27.7467	-0.294956	0.611430108682028	0.88003636179980	0.721619626023409	0.235827146869269	0.49795197257221	0.436404133336901	0.278410294755860	0.53625200843453	C-terminal to LisH motif.
TRINITY_DN10393_c1_g1_i1.p1	0	0	1.32	NA	NA	NA	NA	NA	NA	NA	NA	NA
TRINITY_DN103942_c0_g1_i1.p1	1.61667	0.953333	0.396667	NA	NA	NA	NA	NA	NA	NA	NA	NA	Belongs to the class-IV pyridoxal-phosphate-dependent aminotransferase family
TRINITY_DN103946_c0_g1_i1.p1	0.913333	0.83	1.35	NA	NA	NA	NA	NA	NA	NA	NA	NA	Belongs to the protein kinase superfamily. Ser Thr protein kinase family
TRINITY_DN10394_c0_g1_i1.p1	7.18	21.26	9.50333	1.62324389760169	0.0645608851216542	0.32120641799617	-0.654867	0.403474862588475	0.66744148114260	0.977355111153985	0.192754053142170	0.43108980922450
TRINITY_DN103953_c0_g1_i1.p1	0	0	0	NA	NA	NA	NA	NA	NA	NA	NA	NA
TRINITY_DN10395_c0_g1_i2.p1	18.7033	18.19	16.7067	-0.0585405	0.916894663521842	0.98303563334708	0.0315464319551026	0.952956111754870	0.98256487714504	-0.0163381	0.956904113261448	0.98332963681806	Protein of unknown function (DUF295)
TRINITY_DN103961_c0_g1_i3.p1	0	0	0	NA	NA	NA	NA	NA	NA	NA	NA	NA
TRINITY_DN103962_c0_g1_i1.p1	12.76	12.87	4.09667	0.319029227153723	0.685061182723422	0.91019005558764	-1.54989	0.105102994971313	0.30226976019969	-1.21626	0.180078490895575	0.41375367397220	No apical meristem (NAM) protein
TRINITY_DN103963_c0_g1_i1.p1	0	0	0	NA	NA	NA	NA	NA	NA	NA	NA	NA
TRINITY_DN103966_c0_g1_i1.p1	0	0	0.436667	NA	NA	NA	NA	NA	NA	NA	NA	NA	NB-ARC domain
TRINITY_DN10396_c0_g1_i1.p1	49.3433	91.2233	22.8233	0.969973628954016	0.0914982846537532	0.38705002796248	-1.60841	0.00759042893647765	0.050649744648029	-0.628161	0.0736473986948179	0.23286884568371	ABC transporter C family member
TRINITY_DN10396_c1_g1_i1.p1	3.74667	0.583333	4.67	NA	NA	NA	2.97403357719107	0.0651360378675332	0.22308547624370	0.926568501241783	0.382402092002565	0.63930659698456	ABC transporter C family member
TRINITY_DN103970_c0_g1_i1.p1	0	0	0.983333	NA	NA	NA	NA	NA	NA	NA	NA	NA
TRINITY_DN103974_c1_g1_i1.p3	0	1.25333	0.916667	NA	NA	NA	NA	NA	NA	NA	NA	NA	F-box-like
TRINITY_DN103979_c0_g1_i1.p1	0	0	0.166667	NA	NA	NA	NA	NA	NA	NA	NA	NA	Reverse transcriptase (RNA-dependent DNA polymerase)
TRINITY_DN10397_c0_g1_i17.p1	19.1433	17.12	14.0967	-0.181776	0.389894730367277	0.75378786388501	-0.105973	0.608504509203137	0.81716704502962	-0.277616	0.131998840992396	0.34068272294227	G-patch domain
TRINITY_DN103984_c0_g1_i1.p2	3.50333	1.52	0	NA	NA	NA	NA	NA	NA	NA	NA	NA	Protein kinase domain
TRINITY_DN103988_c0_g1_i1.p1	0	0.583333	1.41667	NA	NA	NA	NA	NA	NA	NA	NA	NA	Belongs to the glycosyl hydrolase 18 family
TRINITY_DN103989_c0_g1_i1.p1	0	0	0	NA	NA	NA	NA	NA	NA	NA	NA	NA
TRINITY_DN10398_c0_g1_i1.p1	36.27	43.9333	20.9567	0.400714411972568	0.456141637246795	0.79799447612675	-0.837304	0.124220810027414	0.33695331281851	-0.425628	0.438984660939304	0.68911292081679
TRINITY_DN10398_c1_g2_i1.p2	57.5033	21.59	16.3133	-1.02815	0.373244071841730	0.74012377438429	-0.012716	0.994514753880158	0.99802832145812	-1.034	0.602312305535256	0.80698592516269	Fk506-binding protein
TRINITY_DN103997_c0_g1_i1.p1	4.27	2.23667	0	-0.668946	0.534703917217594	0.84496264898705	NA	NA	NA	-4.57602	0.0212537265153932	0.098956422503725	Protein of unknown function, DUF599
TRINITY_DN10399_c0_g1_i4.p2	53.2233	54.0567	40.4033	0.245521915080430	0.656653314382663	0.89939536551257	-0.226703	0.703308245070852	0.87168150382851	0.0279150086557989	0.964794035397024	0.98651514048320	Belongs to the cytochrome P450 family
TRINITY_DN10399_c0_g2_i4.p2	26.8767	63.4667	1.73667	1.68141359093623	0.170995205769583	0.53110876889392	-5.11803	0.000333381779808501	0.0046730109453749	-3.41183	0.000360692470719753	0.0043792754944873	cytochrome p450
TRINITY_DN1039_c0_g1_i17.p1	0.766667	0.243333	8.43	NA	NA	NA	5.37815656365518	0.000266837631860970	0.0038928603331180	3.69124868404241	0.00296320026608952	0.023270855556525
TRINITY_DN1039_c1_g1_i1.p1	0	0	5.95667	NA	NA	NA	5.51984032075060	0.0309270295406096	0.13681310913829	5.52528090151483	0.0310470575458456	0.12922376532892
TRINITY_DN1039_c2_g1_i12.p1	61.6467	51.4867	45.96	-0.263528	0.347683890894953	0.72025880157686	-0.00454237	0.986069143761011	0.99501635941031	-0.258374	0.114257000120556	0.30967115181560	Regulator of biological processes that recruits a histone deacetylase to control gene transcription. May play a role in the entry into mitosis, negatively regulating the cell proliferation. Formation of stable complexes with geminiviridae replication-associated proteins may create a cellular environment which favors viral DNA replication
TRINITY_DN1039_c3_g2_i3.p1	14.9133	14.0133	18.16	-0.0312457	0.958425798589313	0.99254604814041	0.694432120171758	0.252543847637923	0.51815974260162	0.671975295626580	0.141929503801667	0.35626520439878
TRINITY_DN103_c0_g1_i10.p1	61.8667	81.7267	58.3367	0.377232270333456	0.0515136446988847	0.28606030501275	-0.320588	0.140753660338595	0.36383063733463	0.0665708527727992	0.742647488233550	0.88692840396183	Amino-transferase class IV
TRINITY_DN103_c0_g2_i2.p1	8.66	6.61667	7.13	-0.392563	0.231648399306978	0.60961207495374	0.287465067006447	0.387020062607449	0.65278677534533	-0.0955394	0.685267399046123	0.85507074204677	-
TRINITY_DN104002_c0_g1_i1.p1	4.57	0	0	NA	NA	NA	NA	NA	NA	NA	NA	NA
TRINITY_DN104004_c0_g1_i1.p1	0.363333	0	0	NA	NA	NA	NA	NA	NA	NA	NA	NA	Belongs to the terpene synthase family
TRINITY_DN104007_c0_g1_i1.p1	0.266667	0.17	0.37	NA	NA	NA	NA	NA	NA	NA	NA	NA	ATP-dependent DNA helicase activity
TRINITY_DN10400_c0_g1_i6.p1	48.14	51.9167	47.6967	0.149208895913302	0.431811022333603	0.78179824026992	0.0598524137919190	0.753399768796249	0.89760402187837	0.219253218822795	0.221754552847957	0.46870992731279	CDP-diacylglycerol--inositol 3-phosphatidyltransferase
TRINITY_DN10400_c0_g2_i1.p1	32.9133	35.7367	30.5933	0.160109662114591	0.549729374890147	0.85281192895503	-0.0321716	0.917194601500390	0.96900524928567	0.139183541927058	0.660961020803018	0.84156093668378	-
TRINITY_DN104012_c0_g1_i1.p1	0	0	0.833333	NA	NA	NA	NA	NA	NA	NA	NA	NA	-
TRINITY_DN104014_c0_g1_i2.p1	0	0.206667	0.633333	4.84334863596381	0.0714955358371160	Na	1.80735513229654	0.0911659107160694	0.27599597085942	6.67707010917772	6.86568328379436e-06	0.00015141654556986	NB-ARC domain
TRINITY_DN10401_c0_g1_i1.p1	36.0567	28.67	22.8967	-0.331329	0.399184115383601	0.75989890341721	-0.177355	0.652095231813059	0.84313463921188	-0.499531	0.000325499583928859	0.0040442112250940	isoform X1
TRINITY_DN10401_c1_g1_i1.p2	11.5967	10.3333	15.05	-0.092465	0.846704218238635	0.96633279023794	0.719878849118118	0.0506836600877116	0.19022700442747	0.638092873411979	0.103428847122969	0.28980569241227	NYN domain
TRINITY_DN104025_c1_g1_i1.p1	0	0	0.823333	NA	NA	NA	NA	NA	NA	NA	NA	NA	Ribonuclease H protein
TRINITY_DN104026_c0_g2_i1.p1	0	0	0	NA	NA	NA	NA	NA	NA	NA	NA	NA	APO RNA-binding
TRINITY_DN104029_c1_g1_i1.p2	0.173333	0.513333	1	NA	NA	NA	NA	NA	NA	NA	NA	NA
TRINITY_DN104029_c2_g1_i1.p2	0	0	0	NA	NA	NA	NA	NA	NA	NA	NA	NA
TRINITY_DN10402_c0_g1_i2.p1	9.17667	14.03	34.91	0.566797615168014	0.0165152942952349	0.14765293689986	1.49647421320115	8.51648309269729e-13	1.16438996380209e-1	2.07416947632351	9.52489734816517e-27	3.28678807758918e-2	Pentacotripeptide-repeat region of PRORP
TRINITY_DN104034_c1_g1_i1.p2	0	0.516667	0.433333	NA	NA	NA	NA	NA	NA	NA	NA	NA
TRINITY_DN10403_c0_g1_i15.p1	71.8	54.1233	34.3767	-0.407917	0.0102241957573825	0.11016513054441	-0.476607	0.00419624605252823	0.032834100328994	-0.874555	2.07533926720999e-10	1.26527250659666e-0	May be involved in both secretory and endocytic intracellular trafficking in the endosomal prevacuolar compartments
TRINITY_DN104044_c0_g1_i1.p1	2.2	1.30333	0	-0.0730134	0.970542962361428	Na	NA	NA	NA	NA	NA	NA
TRINITY_DN10404_c0_g1_i2.p2	55.65	44.5367	39.2933	-0.205933	0.538294213073315	0.84713240184786	0.00611112177572162	0.980686807071062	0.99329383366884	-0.188334	0.539989006403265	0.76515565606612	RNA recognition motif. (a.k.a. RRM, RBD, or RNP domain)
TRINITY_DN104055_c0_g1_i1.p1	4.37667	5.07333	3.25	0.198175133191877	0.824289178842712	0.95957219478685	-0.263146	0.800852125771074	0.92076082624231	-0.0478656	0.958557775982345	0.98389603082855	START domain
TRINITY_DN10405_c0_g1_i3.p1	12.7933	12.4967	9.06333	-0.0252916	0.934633479083587	0.98672808785649	-0.300703	0.284349561784481	0.55434381499152	-0.317933	0.200900636741425	0.44266144876612	Transcription initiation factor TFIID subunit
TRINITY_DN10405_c0_g2_i5.p1	42.5767	38.4767	28.0967	-0.1708	0.377113869940561	0.74316322677044	-0.289046	0.122445482101018	0.33406932460535	-0.449727	3.97448260059266e-05	0.00069383876522521	ETO1-like protein 1
TRINITY_DN104068_c0_g1_i1.p1	0	0.303333	0.236667	NA	NA	NA	NA	NA	NA	NA	NA	NA	Belongs to the UDP-glycosyltransferase family
TRINITY_DN10406_c0_g1_i1.p1	21.8733	13.4267	8.31667	-0.08844	0.919573519375299	0.98385885213206	-0.560864	0.569253606830216	0.79249915810618	-0.640733	0.434811933937007	0.68560332995745
TRINITY_DN104070_c0_g1_i1.p1	1.49667	0	0	NA	NA	NA	NA	NA	NA	NA	NA	NA	Protein kinase domain
TRINITY_DN104075_c0_g1_i1.p3	7.49333	2.21667	1.76333	-1.30035	0.254026668332392	0.63398585091487	-0.281126	0.850154379413193	0.94038491027312	-1.58425	0.0851844929321198	0.25583026043861	Lipase (class 3)
TRINITY_DN104078_c0_g1_i1.p2	0	0	0.686667	NA	NA	NA	NA	NA	NA	NA	NA	NA
TRINITY_DN104085_c0_g1_i1.p1	1.14	0.116667	0.556667	NA	NA	NA	NA	NA	NA	-0.678265	0.670829699464144	Na	Belongs to the protein kinase superfamily. Tyr protein kinase family
TRINITY_DN104088_c0_g1_i2.p2	7.91	6.60667	7.22333	-0.19766	0.681712437309103	0.90879289788785	0.303428581789172	0.489163260911913	0.73519705436099	0.117212429692913	0.786404435288108	0.90930485274114	Belongs to the PI3 PI4-kinase family
TRINITY_DN10408_c0_g1_i3.p1	19.67	16.11	17.4233	-0.3105	0.0809682688517059	0.36249185267054	0.280306281471193	0.0889230251277330	0.27187505041379	-0.0204876	0.875009837422930	0.95016668797390	CW-type Zinc Finger
TRINITY_DN10408_c0_g2_i1.p1	1.54333	4.03667	2.37333	2.03100164266873	0.246738751770590	Na	-0.794519	0.617364084182356	0.82273724371209	NA	NA	NA
TRINITY_DN10408_c2_g1_i1.p1	4.9	4.01667	12.76	-0.359764	0.831700529291498	0.96231812542642	1.97665934392594	0.0543959526723078	0.19875414774691	1.61913642821656	0.124402770571181	0.32760812612736
TRINITY_DN10409_c0_g1_i4.p1	32.8333	52.1233	10.0933	0.654086467632021	0.105032011002140	0.41568002792691	-2.20386	2.47785313939105e-10	2.09578405676199e-0	-1.53831	7.78965815842760e-05	0.0012281464999645	UDP-glucose 6-dehydrogenase
TRINITY_DN1040_c0_g1_i10.p1	62.5433	70.49	156.503	0.153399838838947	0.599620519337831	0.87507081444298	1.33773989375038	0.000343677155713697	0.0047754314348544	1.50074499546483	0.000335241397944395	0.0041384283326973	RNA recognition motif. (a.k.a. RRM, RBD, or RNP domain)
TRINITY_DN1040_c0_g2_i1.p1	0	0	0	NA	NA	NA	NA	NA	NA	NA	NA	NA
TRINITY_DN1040_c3_g1_i1.p1	2.24	2.37333	11.5433	NA	NA	NA	2.25452185992110	0.0732059812664161	0.24032579905475	3.20071978759372	0.0183222586870820	0.088973548721838	RNA recognition motif. (a.k.a. RRM, RBD, or RNP domain)
TRINITY_DN104103_c0_g1_i1.p2	0	0.333333	0.32	NA	NA	NA	NA	NA	NA	NA	NA	NA
TRINITY_DN10410_c0_g1_i3.p1	21.3433	18.2833	15.0733	-0.244615	0.269587695706608	0.65006585893430	-0.108598	0.696814948105848	0.86788596865203	-0.343032	0.215948061591044	0.46169251666711	Belongs to the multi antimicrobial extrusion (MATE) (TC 2.A.66.1) family
TRINITY_DN104116_c0_g1_i1.p1	2.17	0	1.75333	-4.36197	0.132984938767215	Na	4.48716853438874	0.0402778996919448	Na	0.127649031248783	0.924649818610712	0.97137868647092
TRINITY_DN104119_c0_g1_i12.p1	0.39	0.86	1.31333	NA	NA	NA	0.741791358771026	0.572847248277945	0.79517797848479	1.94356130828343	0.222132122332824	0.46916302863628	Protein of unknown function (DUF620)
TRINITY_DN104120_c0_g1_i1.p1	4.25333	3.43	4.56	-0.241422	0.696194188149051	0.91449545064202	0.578548057750831	0.336356704404647	0.60738297570460	0.348739588605095	0.526026362744466	0.75467181268601
TRINITY_DN104123_c0_g1_i1.p1	1.14667	0.456667	0.716667	NA	NA	NA	NA	NA	NA	-0.371379	0.794133934832495	Na	PPR repeat
TRINITY_DN104125_c0_g1_i1.p1	0	3.39667	1.06333	NA	NA	NA	NA	NA	NA	NA	NA	NA
TRINITY_DN104131_c0_g1_i1.p2	1.68333	4.18333	3.27667	2.05877257708369	0.332511528072794	Na	-0.42942	0.790447113931878	Na	NA	NA	NA	Belongs to the UDP-glycosyltransferase family
TRINITY_DN104132_c0_g1_i1.p1	0.25	1.48333	0.476667	2.58255742495717	0.148779046680648	Na	-1.39746	0.350358658230473	0.62020493076081	NA	NA	NA
TRINITY_DN104142_c0_g1_i1.p1	0	0	0	NA	NA	NA	NA	NA	NA	NA	NA	NA
TRINITY_DN10414_c0_g1_i1.p1	27.2933	15.8967	14.0133	-0.34024	0.590779694814126	0.87187036943710	0.0148378731723575	0.983149575662008	0.99423180783968	-0.317636	0.576460285814104	0.79035290341909	Paired amphipathic helix protein Sin3-like
TRINITY_DN104151_c0_g1_i1.p1	8.85333	6.05	7.26	-0.381941	0.783203852808013	0.94473781861725	0.388117415982202	0.724572223756267	0.88289639144103	0.0191102988486697	0.989255957820900	0.99570018342409
TRINITY_DN104155_c0_g1_i1.p2	0	0	0	NA	NA	NA	NA	NA	NA	NA	NA	NA	Protein of unknown function, DUF604
TRINITY_DN104157_c0_g1_i1.p2	0	2.08333	0.89	NA	NA	NA	NA	NA	NA	NA	NA	NA	Pentacotripeptide-repeat region of PRORP
TRINITY_DN10415_c0_g1_i10.p1	31.6967	26.4033	37.8233	-0.266723	0.529311641296366	0.84260832423358	0.672818827620382	0.107980097678138	0.30765333006485	0.416113738109448	0.00891389365673735	0.053186403408228	ACT domain
TRINITY_DN104160_c0_g1_i1.p1	2.99667	0	4.03	NA	NA	NA	NA	NA	NA	1.10378683456192	0.495072952828333	Na
TRINITY_DN104163_c0_g1_i1.p1	0.813333	1.39333	0.64	NA	NA	NA	NA	NA	NA	NA	NA	NA	Belongs to the protein kinase superfamily. Ser Thr protein kinase family
TRINITY_DN104170_c0_g1_i1.p1	1.02667	2.79	1.69	1.74893422432548	0.243941615156034	0.62333159127608	-0.572944	0.706834858354397	0.87351170087473	1.19699197652739	0.533843296312265	0.76059788640701
TRINITY_DN104171_c0_g1_i1.p2	0	0	0.57	NA	NA	NA	NA	NA	NA	NA	NA	NA	NB-ARC domain
TRINITY_DN104174_c0_g1_i1.p1	0	1.70667	1.33667	NA	NA	NA	NA	NA	NA	NA	NA	NA
TRINITY_DN104178_c0_g1_i1.p1	0.506667	0	0.21	NA	NA	NA	NA	NA	NA	NA	NA	NA
TRINITY_DN104178_c0_g2_i1.p1	0.64	0.186667	0.45	-1.76957	0.292048543736558	Na	1.54327018002920	0.375721991240254	Na	-0.208456	0.867913499778201	0.94729155008018
TRINITY_DN10417_c0_g2_i10.p1	1.63	1.37333	9.82333	NA	NA	NA	2.98233520496245	0.0553655232567206	0.20113565000578	2.95715322910218	0.0866260815562042	0.25852471214429
TRINITY_DN104184_c0_g1_i1.p1	0	0	0	NA	NA	NA	NA	NA	NA	NA	NA	NA
TRINITY_DN104186_c0_g1_i1.p1	0	0	0.986667	NA	NA	NA	NA	NA	NA	NA	NA	NA
TRINITY_DN10418_c0_g1_i1.p1	17.92	16.15	24.4667	-0.148278	0.748608503812289	0.93414306168629	0.791407184762018	0.121912255483774	0.33305878462933	0.652761613465890	0.198253643884015	0.43906091685564	Sodium hydrogen exchanger 7
TRINITY_DN10418_c1_g1_i1.p1	2.44667	3.12333	2.05333	0.495559011023716	0.734780193271054	0.93002334135977	-0.379815	0.742435512582624	0.89197910508365	0.117963147313880	0.926982382421094	0.97239031759597	The coatomer is a cytosolic protein complex that binds to dilysine motifs and reversibly associates with Golgi non- clathrin-coated vesicles, which further mediate biosynthetic protein transport from the ER, via the Golgi up to the trans Golgi network. Coatomer complex is required for budding from Golgi membranes, and is essential for the retrograde Golgi-to-ER transport of dilysine-tagged protei…
TRINITY_DN104193_c0_g1_i2.p1	5.16333	1.83333	2.14333	-1.31649	0.156329549898177	0.50851762545451	0.378796995935031	0.791584128659691	0.91645035512678	-0.936372	0.420616994523161	0.67353067104598
TRINITY_DN104197_c0_g1_i1.p2	2.55	1.9	0.536667	NA	NA	NA	NA	NA	NA	NA	NA	NA	Legume lectin domain
TRINITY_DN10419_c0_g1_i1.p1	12.55	18.5267	15.8033	0.574451510195197	0.405424537785481	0.76424887794790	-0.0250284	0.955012641567005	0.98334733759296	0.556115393915377	0.458618845615973	0.70449222661231	Prolycopene isomerase
TRINITY_DN10419_c1_g1_i1.p1	32.0767	35.8	55.4167	0.759754406714276	0.287397047141327	0.66946663030406	0.763848821578857	0.218378161319263	0.47539481888966	1.54407211771515	0.00245449381143978	0.020076968105868
TRINITY_DN1041_c0_g1_i27.p1	109.423	92.8867	65.08	-0.245019	0.210546010365619	0.58390675595479	-0.338782	0.0705296388454876	0.23470405783711	-0.57378	0.000211786881232347	0.0028166240389176	SANT SWI3, ADA2, N-CoR and TFIIIB'' DNA-binding domains
TRINITY_DN1041_c0_g2_i1.p1	0.306667	0	0.7	NA	NA	NA	NA	NA	NA	NA	NA	NA
TRINITY_DN1041_c1_g1_i9.p1	76.3133	65.4967	44.2267	-0.232319	0.566020049545074	0.86067599189730	-0.397538	0.290319451677693	0.56029321757650	-0.620185	0.00920547386233785	0.054480280424018	Broad-Complex, Tramtrack and Bric a brac
TRINITY_DN104202_c0_g1_i1.p1	7.43667	15.9067	23.97	1.44616471754339	0.0350118150220677	0.23077116182672	0.899173482491232	0.0749551980903165	0.24396938887016	2.35445527195586	0.000121893652656485	0.0017858299901365	ATPase domain of DNA mismatch repair MUTS family
TRINITY_DN104207_c0_g2_i1.p1	0	0	0.666667	NA	NA	NA	NA	NA	NA	NA	NA	NA	DNA-binding transcription factor activity
TRINITY_DN104211_c0_g1_i1.p1	36.22	13.5433	26.3067	-0.838155	0.239289934946732	0.61873059398570	1.15089933806896	0.123995683494012	0.33654698048480	0.324458667250805	0.573382519395710	0.78865998582167	Component of the cytosolic iron-sulfur (Fe-S) protein assembly (CIA) machinery. Required for the maturation of extramitochondrial Fe-S proteins. Part of an electron transfer chain functioning in an early step of cytosolic Fe-S biogenesis. Transfers electrons from NADPH to the Fe-S cluster of the anamorsin DRE2 homolog
TRINITY_DN104215_c0_g1_i1.p1	0	0	0	NA	NA	NA	NA	NA	NA	NA	NA	NA
TRINITY_DN104219_c0_g1_i1.p1	0.27	0.26	0.126667	-0.0331686	0.984815030098777	0.99753247140245	-0.834175	0.652537848892460	0.84334311551287	-0.855954	0.638254593105386	0.82830453756087	Ribonuclease H protein
TRINITY_DN104220_c0_g1_i1.p1	0	0	0.106667	NA	NA	NA	NA	NA	NA	NA	NA	NA	source UniProtKB
TRINITY_DN104226_c0_g1_i2.p1	0	0.236667	0.303333	NA	NA	NA	NA	NA	NA	NA	NA	NA	belongs to the protein kinase superfamily
TRINITY_DN10422_c0_g1_i9.p1	1.62333	0.42	0.493333	-2.05294	0.317264898131632	Na	NA	NA	NA	-1.44229	0.476167109715143	Na
TRINITY_DN104230_c0_g1_i1.p1	0	0.353333	2.81667	NA	NA	NA	NA	NA	NA	NA	NA	NA	zinc finger
TRINITY_DN104230_c0_g2_i1.p1	0.406667	0.956667	1.29	1.27115022756082	0.527620581900296	Na	0.574153436930371	0.690565100535658	0.86447856270449	1.86900527467362	0.173447510607272	0.40462486914291	-
TRINITY_DN104230_c0_g3_i1.p1	0	2.04	1.16	NA	NA	NA	NA	NA	NA	NA	NA	NA
TRINITY_DN104232_c0_g1_i4.p1	3.37333	2.73	2.97333	-0.282542	0.589930854603284	0.87159793247520	0.288148887392794	0.487460029157007	0.73397700925851	0.0118948905608236	0.978715937817830	0.99195840331679	Pentacotripeptide-repeat region of PRORP
TRINITY_DN104237_c0_g1_i1.p1	0	0	0	NA	NA	NA	NA	NA	NA	NA	NA	NA	source UniProtKB
TRINITY_DN104241_c0_g1_i1.p1	0.25	0.116667	0.44	NA	NA	NA	NA	NA	NA	NA	NA	NA
TRINITY_DN104241_c1_g1_i1.p1	0.88	0	0	NA	NA	NA	NA	NA	NA	NA	NA	NA	-
TRINITY_DN104244_c0_g1_i1.p1	0.686667	0.433333	0.96	NA	NA	NA	NA	NA	NA	NA	NA	NA
TRINITY_DN104247_c0_g1_i1.p1	0	0.21	0.696667	NA	NA	NA	NA	NA	NA	NA	NA	NA	ribonuclease H protein
TRINITY_DN104248_c0_g1_i1.p1	0	0	0.0633333	NA	NA	NA	NA	NA	NA	NA	NA	NA
TRINITY_DN10424_c0_g2_i1.p1	16.6567	16.3767	6.85333	-0.0366172	0.856753576457433	0.96871460722577	-1.09074	9.85610614299227e-06	0.00025161364528994	-1.11724	2.58230542533132e-07	8.55715180029285e-0	Domain of unknown function (DUF1771)
TRINITY_DN10424_c2_g1_i2.p2	0	0.383333	1.93	NA	NA	NA	NA	NA	NA	NA	NA	NA
TRINITY_DN104250_c0_g1_i1.p1	0	0.466667	0.833333	NA	NA	NA	NA	NA	NA	NA	NA	NA	Short calmodulin-binding motif containing conserved Ile and Gln residues.
TRINITY_DN104252_c0_g1_i1.p1	0	1.46	0	NA	NA	NA	NA	NA	NA	NA	NA	NA
TRINITY_DN104254_c0_g1_i1.p1	0	0	3.04	NA	NA	NA	NA	NA	NA	NA	NA	NA	Protein of unknown function (DUF1618)
TRINITY_DN104254_c0_g2_i1.p1	0.23	0.64	2.23	NA	NA	NA	2.11485346770008	0.136486973093339	0.35722602662408	3.50147531206102	0.0246781498303077	0.10983128154151	Protein of unknown function (DUF1618)
TRINITY_DN104254_c1_g1_i1.p2	0	0	0.39	NA	NA	NA	NA	NA	NA	NA	NA	NA	Protein of unknown function (DUF1618)
TRINITY_DN104259_c0_g1_i1.p1	3.39	2.86667	1.38	0.212586114918641	0.891296744218049	Na	-0.864717	0.568076642875320	Na	-0.639516	0.707987758163773	Na	-
TRINITY_DN10425_c0_g1_i23.p1	7.85667	8.54333	8.80667	0.128853102577485	0.712774263049903	0.92120176843872	0.231085202546851	0.460479651015196	0.71362832171574	0.368317211337984	0.219990781354187	0.46648680187112	CAAX protease self-immunity
TRINITY_DN104260_c0_g1_i1.p2	1.33333	0	0	NA	NA	NA	NA	NA	NA	NA	NA	NA
TRINITY_DN104263_c0_g1_i1.p1	0	0.396667	0.456667	NA	NA	NA	NA	NA	NA	NA	NA	NA	protein serine/threonine kinase activity
TRINITY_DN104268_c0_g1_i1.p1	0	0	0	NA	NA	NA	NA	NA	NA	NA	NA	NA
TRINITY_DN104268_c0_g2_i1.p1	0	0	0.693333	NA	NA	NA	NA	NA	NA	NA	NA	NA
TRINITY_DN10426_c0_g1_i11.p1	0.196667	0.84	2.5	2.05723880909583	0.368398874390012	0.73620762024650	1.66879357097427	0.104358835269275	0.30066963503826	3.85727350153880	0.00323482173167634	0.024929716703990	DnaJ molecular chaperone homology domain
TRINITY_DN104273_c1_g1_i1.p2	0	0.406667	0	NA	NA	NA	NA	NA	NA	NA	NA	NA
TRINITY_DN10427_c1_g1_i7.p1	0.56	0	0.686667	NA	NA	NA	NA	NA	NA	NA	NA	NA
TRINITY_DN104286_c0_g1_i1.p1	0	0.576667	1.08333	NA	NA	NA	NA	NA	NA	NA	NA	NA
TRINITY_DN104286_c1_g1_i1.p3	1.10667	1.82667	0.81	0.969927416363707	0.503524116564216	Na	-0.923204	0.527321909461568	Na	NA	NA	NA	lysM domain receptor-like kinase
TRINITY_DN104289_c0_g1_i1.p1	0	0	0.503333	NA	NA	NA	NA	NA	NA	NA	NA	NA
TRINITY_DN10429_c0_g1_i2.p1	656.223	810.143	417.807	0.690893625892795	0.00142580360218550	0.030598020883900	-0.637941	0.00523293005891482	0.038678902230782	0.0626589154025131	0.761754052932407	0.89668178852940
TRINITY_DN10429_c1_g1_i1.p1	15.1467	4.39333	53.37	-1.82112	0.0436358921626399	0.26113509501834	3.80741216288546	1.92450020029767e-06	6.12748401257914e-0	1.99504753212545	0.0212562385197608	0.098956422503725
TRINITY_DN10429_c3_g1_i1.p1	1.41667	2.60333	0	NA	NA	NA	NA	NA	NA	NA	NA	NA
TRINITY_DN1042_c0_g1_i13.p1	137.703	252.66	630.92	0.864935364678977	1.25079282370172e-05	0.00077667405789190	1.50373536569883	5.16860635841864e-12	6.10373019702953e-1	2.37860354855435	1.63657771550394e-23	4.43512560901567e-2	Ribosomal protein L4/L1 family
TRINITY_DN104303_c0_g1_i1.p1	0	0	0	NA	NA	NA	NA	NA	NA	NA	NA	NA
TRINITY_DN10430_c0_g1_i11.p3	2.31	1.75	10.6133	-0.1291	0.921416813309697	Na	2.73383180164088	0.00136985401871223	0.014292839955345	2.66057838903614	0.00122954562240699	0.011744327544087	PPR repeat family
TRINITY_DN10431_c0_g1_i9.p1	1.94667	1.24	2.18667	-0.521071	0.711391759734880	0.92066455859192	0.969134924623258	0.440022404186649	0.69814273252610	0.461061840182387	0.667287370679949	0.84472521104373
TRINITY_DN10431_c0_g2_i2.p1	2	0	1.47333	NA	NA	NA	NA	NA	NA	NA	NA	NA
TRINITY_DN10432_c1_g1_i4.p1	44.5133	43.8533	32.55	0.0274229178371247	0.944651226252089	0.98930163915862	-0.201521	0.518804198816756	0.75726575423315	-0.166044	0.653556263153238	0.83738615122220	NAD dependent epimerase/dehydratase family
TRINITY_DN104334_c0_g1_i1.p1	0.326667	0	0.62	NA	NA	NA	NA	NA	NA	NA	NA	NA	Leucine rich repeat N-terminal domain
TRINITY_DN104336_c0_g1_i1.p1	0.216667	0.293333	0.253333	NA	NA	NA	NA	NA	NA	NA	NA	NA	Belongs to the GRAS family
TRINITY_DN104336_c0_g2_i1.p1	0	0	0	NA	NA	NA	NA	NA	NA	NA	NA	NA	Belongs to the GRAS family
TRINITY_DN104338_c0_g1_i1.p1	0.346667	0.36	0.563333	NA	NA	NA	NA	NA	NA	NA	NA	NA
TRINITY_DN10433_c0_g1_i5.p1	10.6933	7.58	8.21	-0.496303	0.0847699474442313	0.37140865307988	0.296213003028973	0.313880199844258	0.58557226235310	-0.190653	0.461222629392151	0.70647918205395	chromatin DNA binding
TRINITY_DN104345_c0_g1_i1.p1	0	0	0.203333	NA	NA	NA	NA	NA	NA	NA	NA	NA	LRR receptor-like serine threonine-protein kinase
TRINITY_DN104346_c0_g1_i2.p1	0.88	0	0.583333	NA	NA	NA	NA	NA	NA	NA	NA	NA
TRINITY_DN104347_c0_g1_i1.p1	0.88	0	0	NA	NA	NA	NA	NA	NA	NA	NA	NA
TRINITY_DN10434_c0_g1_i2.p1	5.43667	3.80333	2.75667	0.0600746921396886	0.962071639352722	0.99305386741086	-0.350956	0.782353917094123	0.91177147407901	-0.275899	0.821269274035148	0.92553452900525	NB-ARC domain
TRINITY_DN10434_c0_g2_i2.p1	3.75333	0.99	4.82	-2.02112	0.170066164483186	0.52963908200984	2.72226191761738	0.0401569275060288	0.16320015348062	0.708639527832017	0.426983224704455	0.67908046290153
TRINITY_DN10434_c1_g1_i1.p1	6.54333	0	2.15667	-5.09237	0.00705668888846135	0.087357200142186	NA	NA	NA	-1.1341	0.273951989177656	0.53104744632704	NB-ARC domain
TRINITY_DN10434_c1_g2_i1.p1	0.596667	0.696667	1.51	NA	NA	NA	1.39167764598643	0.482219478054876	Na	1.79879970495605	0.464371939293166	Na	NB-ARC domain
TRINITY_DN104356_c0_g2_i1.p1	0.463333	0.55	1.17	NA	NA	NA	NA	NA	NA	NA	NA	NA	-
TRINITY_DN104356_c1_g2_i2.p1	0.23	0	0.34	NA	NA	NA	NA	NA	NA	0.796682425458001	0.677437576926832	Na	F-box protein
TRINITY_DN10435_c0_g1_i2.p1	0.06	0	4.12333	NA	NA	NA	6.82172776629873	0.00229455652685815	0.021026855455979	5.86532223054149	0.00430021656466378	0.030837283126013
TRINITY_DN10435_c0_g2_i14.p2	5.53333	3.32667	2.71667	-0.706175	0.583046934174246	0.86855442375886	-0.0264197	0.978434418123338	0.99236631608708	-0.730389	0.596749781190935	0.80332751157142
TRINITY_DN104361_c0_g1_i1.p1	0	0	0	NA	NA	NA	NA	NA	NA	NA	NA	NA	-
TRINITY_DN104363_c0_g1_i2.p1	1.35333	0	0	NA	NA	NA	NA	NA	NA	NA	NA	NA	NmrA-like family
TRINITY_DN104364_c0_g1_i1.p1	0.48	0.4	0.676667	NA	NA	NA	NA	NA	NA	NA	NA	NA
TRINITY_DN104366_c0_g1_i5.p1	4.83333	4.88	3.61	0.145302355446089	0.879235761404475	0.97498909855755	-0.27247	0.705342919361184	0.87286632515245	-0.11616	0.908231728304586	0.96469850886400	Belongs to the glycosyl hydrolase 17 family
TRINITY_DN104367_c1_g1_i1.p1	0	0.783333	0	NA	NA	NA	NA	NA	NA	NA	NA	NA	-
TRINITY_DN10436_c0_g1_i2.p3	5.77333	3.66667	5.41	-0.456103	0.586960584182646	0.87015818247732	0.796170351381088	0.324656319676521	0.59599212595423	0.349481769764314	0.625881349384195	0.82111754048925
TRINITY_DN10436_c0_g2_i8.p2	3.72333	2.16	3.76667	-0.592458	0.726743691538333	0.92616200714398	0.913399428658690	0.461999817787037	0.71453326122806	0.346278237241476	0.791610638959313	0.91184258240993
TRINITY_DN10436_c1_g1_i2.p1	0.973333	2.06667	2.6	1.09457267838264	0.0391225791859597	0.24574397025577	0.498265340884066	0.210460265709253	0.46530937507683	1.60479585724255	0.000558411101868546	0.0062562591003934	Domain of unknown function
TRINITY_DN104371_c0_g1_i1.p1	0.176667	0	0.256667	NA	NA	NA	NA	NA	NA	NA	NA	NA	Uncharacterized protein K02A2.6-like
TRINITY_DN104372_c0_g1_i1.p1	0	0	0.973333	NA	NA	NA	NA	NA	NA	NA	NA	NA
TRINITY_DN104373_c0_g1_i1.p1	0.696667	0	0	NA	NA	NA	NA	NA	NA	NA	NA	NA
TRINITY_DN104383_c0_g1_i1.p2	0	0	0.416667	NA	NA	NA	NA	NA	NA	NA	NA	NA	Involved in biosynthesis of the thiamine precursor thiazole. Catalyzes the conversion of NAD and glycine to adenosine diphosphate 5-(2-hydroxyethyl)-4-methylthiazole-2-carboxylic acid (ADT), an adenylated thiazole intermediate. The reaction includes an iron-dependent sulfide transfer from a conserved cysteine residue of the protein to a thiazole intermediate. The enzyme can only undergo a single …
TRINITY_DN104388_c0_g1_i1.p1	0	0	0	NA	NA	NA	NA	NA	NA	NA	NA	NA	Belongs to the peroxidase family. Classical plant (class III) peroxidase subfamily
TRINITY_DN10438_c0_g1_i4.p1	11.5633	11.84	7.46	0.00625475241252343	0.969786428633962	0.99460373253058	-0.494164	0.00369007178193911	0.030024130488477	-0.477654	0.00190152971291875	0.016409649794996	mediator of RNA polymerase II transcription subunit
TRINITY_DN104393_c0_g1_i1.p2	0	0.416667	0.673333	NA	NA	NA	NA	NA	NA	NA	NA	NA
TRINITY_DN104395_c0_g1_i8.p1	0.303333	0.78	3.48333	1.54273169613499	0.452759031710117	Na	2.27447042441000	0.0619170218892812	0.21599570182061	3.82831702891417	0.00359789567337406	0.026953532217397
TRINITY_DN104395_c1_g1_i6.p4	0	0	5.4	NA	NA	NA	4.41655507254792	0.146760675629445	Na	4.42171126819461	0.141831107571339	Na
TRINITY_DN104395_c2_g1_i3.p2	8.72	0	0.583333	-4.49318	0.116753664003038	Na	NA	NA	NA	-3.42185	0.159215398165782	Na
TRINITY_DN10439_c0_g1_i8.p1	17.8033	19.08	9.01667	0.259446535398785	0.665545493820240	0.90317118679804	-0.92772	0.104305965677662	0.30059752478963	-0.655646	0.321046180308548	0.58138303673340	-
TRINITY_DN1043_c0_g2_i14.p1	149.333	154.887	100.003	0.0653407378217533	0.795062666480137	0.94911318159861	-0.443877	0.00678844708472865	0.046674795378582	-0.369058	0.119029712677551	0.31797568940455	Repressor of RNA polymerase III transcription
TRINITY_DN104400_c0_g1_i2.p1	0	0	0.2	NA	NA	NA	NA	NA	NA	NA	NA	NA
TRINITY_DN104409_c0_g1_i1.p1	7.96	2.77333	4.42	-0.619963	0.681081586194124	Na	0.579483700613294	0.723481409652607	Na	-0.0380237	0.975111638404864	0.99031607416590	breast cancer carboxy-terminal domain
TRINITY_DN10440_c0_g1_i2.p1	0.276667	0	5.35	NA	NA	NA	7.41195644366990	3.78925882767127e-08	1.92031675811836e-0	4.57851987802169	8.69360004437999e-07	2.48475666425816e-0	transposition, RNA-mediated
TRINITY_DN104411_c0_g1_i1.p1	1.23333	2.72667	3.03333	1.34761086224108	0.424196902088361	Na	0.468290618058275	0.719804003616403	0.88034772228278	1.82776577571798	0.276270337365379	0.53370265478724	PPR repeat
TRINITY_DN104413_c0_g1_i1.p1	1.46333	1.86	0.196667	0.327090290775719	0.661687036965212	0.90157637968732	-3.05286	0.00766639095651784	0.050983643538897	-2.71961	0.00638125473659862	0.041458532248158	Helix-loop-helix DNA-binding domain
TRINITY_DN10441_c0_g2_i5.p1	6.22	4.04	4.10333	-0.27332	0.790303216815239	0.94728723582431	0.115434080958790	0.932776889868786	0.97461317391001	-0.146269	0.911421538943157	0.96632712571152
TRINITY_DN104420_c0_g1_i1.p1	0.393333	0	0.783333	NA	NA	NA	NA	NA	NA	1.24562349822334	0.385531517501733	Na	Heavy-metal-associated domain
TRINITY_DN104423_c0_g1_i1.p2	1.88667	1.68333	2.15667	0.336297250669989	0.841185126004790	Na	0.378496111037379	0.803087252294494	Na	0.741469986194286	0.577440874051582	Na	Pentatricopeptide repeat domain
TRINITY_DN104424_c0_g1_i1.p1	1.92667	0	0.233333	-5.76945	0.00100964919050395	0.023857326135675	NA	NA	NA	-2.83365	0.0183351956325053	0.088995504607474	Cytokinin-activating enzyme working in the direct activation pathway. Phosphoribohydrolase that converts inactive cytokinin nucleotides to the biologically active free-base forms
TRINITY_DN10442_c0_g1_i6.p1	21.16	22.1667	12.5233	0.0553872659054438	0.820589452277011	0.95838879803731	-0.660513	0.00643607624622386	0.044861276277864	-0.595069	0.000555922381026879	0.0062351242392919	Protein of unknown function (DUF789)
TRINITY_DN10442_c0_g2_i1.p1	1.5	5.24	13.1533	2.01801636100661	0.134453809388274	0.47192416778589	1.49342371576872	0.205826378542135	0.45953482252864	3.51724190741601	0.0155295634458553	0.078998486529938
TRINITY_DN104431_c1_g1_i1.p1	0	0	0.223333	NA	NA	NA	NA	NA	NA	NA	NA	NA
TRINITY_DN104433_c0_g1_i2.p1	0.283333	0.04	1.12667	NA	NA	NA	4.97778635277713	0.00171982254188487	0.016931344985895	2.24991317174147	0.0281083748686809	0.12067862373623	Putative gypsy type transposon
TRINITY_DN104435_c0_g2_i1.p1	0	0	0	NA	NA	NA	NA	NA	NA	NA	NA	NA	transposition, RNA-mediated
TRINITY_DN104437_c0_g2_i1.p1	0	0	0.79	NA	NA	NA	NA	NA	NA	NA	NA	NA
TRINITY_DN104442_c0_g1_i1.p3	0	0	0	NA	NA	NA	NA	NA	NA	NA	NA	NA	Protein of unknown function (DUF295)
TRINITY_DN10444_c0_g1_i3.p1	19.9567	20.0633	17.93	0.0326648701688240	0.938575152975175	0.98781038199407	0.0113108293371108	0.950476045232997	0.98177543343041	0.0548630415482158	0.896818645410370	0.96000806355391	K homology RNA-binding domain
TRINITY_DN10444_c1_g1_i8.p1	1.78333	0	0.74	NA	NA	NA	NA	NA	NA	NA	NA	NA
TRINITY_DN104451_c0_g1_i1.p1	0	0	0	NA	NA	NA	NA	NA	NA	NA	NA	NA	Domain of unknown function (DUF4220)
TRINITY_DN104459_c0_g2_i1.p1	0.346667	0.306667	0.2	-0.15189	0.928410365786909	Na	NA	NA	NA	NA	NA	NA	Protein of unknown function (DUF295)
TRINITY_DN10445_c0_g1_i1.p1	0	0	3.56333	NA	NA	NA	6.03697564472193	0.0123649664049638	0.071691554280709	6.04223204063210	0.0129595640637488	0.069735158455178
TRINITY_DN104463_c1_g1_i1.p1	0	0.363333	0	NA	NA	NA	NA	NA	NA	NA	NA	NA	-
TRINITY_DN104465_c0_g1_i1.p1	5.90667	8.50667	3.71667	0.629112906030295	0.488804242376985	0.81831252168866	-0.844026	0.373626946414259	0.64109732974722	-0.203778	0.835181836878103	0.93229493297197	-
TRINITY_DN10446_c0_g1_i9.p3	42.5733	35.1033	23.37	-0.235801	0.629567573576194	0.88814813221740	-0.38175	0.453244444685192	0.70841968979504	-0.60801	0.0189996690865675	0.091321559252467	RING-like zinc finger
TRINITY_DN104471_c0_g1_i1.p1	4.09333	3.48667	0	0.307937223372055	0.826529746176894	0.96041063060838	-4.2031	0.171103740926423	Na	NA	NA	NA	ribonuclease H protein At1g65750
TRINITY_DN104471_c0_g2_i1.p1	3.52667	2.34	0.333333	-0.286375	0.831712944206608	0.96231812542642	-2.72557	0.181588637622333	0.42586673499650	-3.00023	0.0637745761850997	0.21198534792685	ribonuclease H protein
TRINITY_DN104473_c0_g1_i2.p1	0	0	0.123333	NA	NA	NA	NA	NA	NA	NA	NA	NA
TRINITY_DN104474_c0_g1_i1.p1	0	0.796667	1.09333	NA	NA	NA	0.572698754082778	0.720612895340921	Na	NA	NA	NA	Belongs to the protein kinase superfamily. Ser Thr protein kinase family
TRINITY_DN104475_c0_g1_i1.p1	0	1.05333	0.263333	5.65201914723755	0.0206734616899483	0.16913430508550	-1.86232	0.307320113080623	0.57829557504178	NA	NA	NA
TRINITY_DN104475_c2_g1_i1.p1	0.593333	0	0	NA	NA	NA	NA	NA	NA	NA	NA	NA	Ribonuclease H protein
TRINITY_DN104479_c0_g1_i1.p1	1.33333	0	2.44667	NA	NA	NA	NA	NA	NA	NA	NA	NA	disease resistance protein
TRINITY_DN10447_c0_g2_i2.p2	6.96333	2.53667	6.72	-0.895178	0.499122048371648	0.82391357457398	1.44834652890736	0.281084439208255	0.55098411847254	0.559495481999499	0.589497410028083	0.79876062702365	Phytosulfokine precursor protein (PSK)
TRINITY_DN10447_c1_g1_i3.p1	4.00667	3.15333	5.12333	-0.313288	0.562664508486530	0.85882214009728	0.895200434235140	0.0800278870263169	0.25459752225494	0.591209954247376	0.223665281828718	0.47088422512173	PPR repeat
TRINITY_DN104487_c0_g1_i1.p1	0.223333	0.153333	0.73	-0.573874	0.654871456019496	Na	2.47083148615755	0.0190594185348732	0.098044825303215	1.90283569280724	0.0436636514202681	0.16404690870033	Domain of unknown function (DUF4283)
TRINITY_DN104488_c0_g1_i1.p1	0	0	0.0833333	NA	NA	NA	NA	NA	NA	NA	NA	NA
TRINITY_DN10448_c0_g1_i14.p1	15.7433	17.7933	46.3233	0.206110554170397	0.622806993208229	0.88491264897607	1.55884521116758	2.54959779481092e-05	0.00056349137924732	1.77524294911062	4.03758624162699e-10	2.35879798479520e-0	SpoU rRNA Methylase family
TRINITY_DN104491_c0_g1_i1.p1	6.15	6.52333	7.51333	1.00336932058820	0.436199927958725	0.78507471014913	0.409870352070531	0.699739511585098	0.86968929460404	1.42244314552086	0.246347786302738	0.49908833092551	threonine-tRNA ligase
TRINITY_DN104497_c0_g1_i2.p1	0.853333	0.116667	0.29	-2.85945	0.0844012358421581	0.37040116986894	1.50299638135474	0.452516567660724	Na	-1.35512	0.204266235721159	0.44698675180362	Belongs to the peptidase A1 family
TRINITY_DN104498_c0_g1_i1.p1	0.163333	1.02667	0.32	NA	NA	NA	NA	NA	NA	NA	NA	NA	A Receptor for Ubiquitination Targets
TRINITY_DN1044_c0_g1_i2.p1	24.5033	52.71	50.73	1.10911273934964	0.0216110204180896	0.17347678702015	0.121380373086826	0.781497763913075	0.91122381609127	1.24366648383706	7.85978192480361e-06	0.00017072185153577	ENTH domain
TRINITY_DN104505_c0_g1_i2.p1	0.553333	0.55	1.38667	NA	NA	NA	1.68083263219368	0.497730773319308	Na	1.52927597011609	0.419893662553283	0.67301198283620
TRINITY_DN104508_c0_g1_i2.p1	0	0	0.213333	NA	NA	NA	NA	NA	NA	NA	NA	NA
TRINITY_DN104509_c0_g1_i1.p1	0	0	0	NA	NA	NA	NA	NA	NA	NA	NA	NA
TRINITY_DN10450_c0_g1_i1.p1	0.583333	0	0.646667	NA	NA	NA	NA	NA	NA	NA	NA	NA	Transposase-associated domain
TRINITY_DN10450_c0_g4_i1.p1	0.926667	0.81	1.03667	-0.232503	0.820317985886047	0.95828187792284	0.531329018141336	0.566826070726480	0.79092081811187	0.311742387532456	0.750569833765425	0.89081536795908	Domain of unknown function (DUF4218)
TRINITY_DN104514_c0_g1_i2.p1	2.75333	0.99	1.83333	-1.35743	0.277897277512258	0.65859550450928	1.07695328910542	0.433905342186216	0.69318032264902	-0.266885	0.754470627845949	0.89326637390059	source UniProtKB
TRINITY_DN104514_c0_g2_i1.p1	2.93333	2.81667	3.81333	0.0468667801344546	0.959782501819446	0.99288483510034	0.621820030790313	0.406135884228922	0.66976335357053	0.678456096704021	0.390607223243790	0.64634188428508	zinc finger
TRINITY_DN104517_c0_g1_i1.p2	1.07	0.466667	0	NA	NA	NA	NA	NA	NA	NA	NA	NA
TRINITY_DN10451_c0_g1_i28.p1	2.89667	8.85333	7.30333	1.66659996692931	0.00171549275402318	0.034571552981142	-0.0982689	0.816983864502599	0.92739983411348	1.57889690497013	0.00225711534259770	0.018770974814942	tRNA (Guanine(26)-N(2))-dimethyltransferase
TRINITY_DN104528_c0_g1_i2.p1	1.09	1.67333	0.576667	0.632739441134912	0.453282213148592	0.79585307468306	-1.34544	0.158464841323424	0.39161670273220	-0.69895	0.492469534983705	0.73066516468287	Belongs to the protein kinase superfamily. Ser Thr protein kinase family
TRINITY_DN104529_c0_g1_i1.p1	0.66	1.44667	2.05	1.07754284866681	0.269634748814790	0.65011251509503	0.726783539471827	0.427668769382300	0.68800334112745	1.81334694080821	0.0730294457987665	0.23161763790060	NB-ARC domain
TRINITY_DN10452_c0_g1_i10.p1	3.23	6.67333	6.35333	1.06341593100989	0.0303124529840348	0.21281850657080	0.105756792253978	0.800889413477913	0.92076082624231	1.18246567301607	0.00962550876214455	0.056283998987501	Reverse transcriptase (RNA-dependent DNA polymerase)
TRINITY_DN10452_c0_g2_i1.p1	4.48	7.39667	2.24667	0.839231810623604	0.242540956141521	0.62210067695657	-1.48439	0.0719061680083880	0.23773761767366	-0.635597	0.474583851389364	0.71718249246072	Villin-4-like
TRINITY_DN10452_c1_g1_i1.p1	1.46667	1.47	1.14333	-0.0184092	0.983413941711618	0.99753247140245	-0.196027	0.804301472533789	0.92223270216744	-0.203139	0.824250566248901	0.92701548268494	ABC transporter transmembrane region
TRINITY_DN10452_c1_g2_i2.p1	2.35333	0	3.27667	-4.66172	0.0206359720976064	Na	5.47030029555046	0.00818334361899679	0.053452052208170	0.819665638924887	0.457505297943253	0.70365875458610	Pentatricopeptide repeat domain
TRINITY_DN10452_c1_g3_i1.p1	2.68667	0	3.5	NA	NA	NA	NA	NA	NA	1.05455953320175	0.589159472912004	Na	ABC transporter transmembrane region
TRINITY_DN104534_c0_g1_i1.p1	0.623333	0.88	0.123333	0.498656066298856	0.560044730435613	0.85809899212440	-2.71465	0.0478290699855704	0.18279389840725	-2.20078	0.119376168556860	0.31863947858261	Reverse transcriptase (RNA-dependent DNA polymerase)
TRINITY_DN10453_c0_g1_i1.p1	158.317	149.053	121.947	-0.0343989	0.860234203099961	0.96998546888834	-0.0964543	0.530151483282175	0.76592850652771	-0.120685	0.504883059988291	0.73958371383783	Motif C-terminal to PAS motifs (likely to contribute to PAS structural domain)
TRINITY_DN104545_c0_g1_i1.p4	0.506667	0	0.28	NA	NA	NA	NA	NA	NA	NA	NA	NA
TRINITY_DN104549_c0_g1_i1.p2	0.373333	0	0.126667	NA	NA	NA	NA	NA	NA	NA	NA	NA
TRINITY_DN104549_c0_g2_i1.p1	0	0	0	NA	NA	NA	NA	NA	NA	NA	NA	NA
TRINITY_DN104550_c0_g1_i3.p1	7.67	17.8233	8.12667	1.41012413366443	0.0104321819267146	0.11127823530503	-0.884157	0.151457712668108	0.38079647357513	0.535508940146300	0.446635726203917	0.69516820276567	PPR repeat
TRINITY_DN104557_c0_g1_i2.p1	0	0	0.666667	NA	NA	NA	NA	NA	NA	NA	NA	NA
TRINITY_DN104562_c0_g1_i1.p1	0	0	0.383333	NA	NA	NA	NA	NA	NA	NA	NA	NA
TRINITY_DN104562_c0_g2_i1.p1	0.146667	0.04	0.583333	NA	NA	NA	4.26355879873002	0.0117754669740100	0.069325503127786	2.10955941255002	0.0619859617496682	0.20796093084762
TRINITY_DN104563_c0_g1_i1.p2	3.04667	0	0.583333	NA	NA	NA	NA	NA	NA	NA	NA	NA
TRINITY_DN104567_c0_g1_i1.p1	2.69333	0	0	NA	NA	NA	NA	NA	NA	NA	NA	NA	No apical meristem-associated C-terminal domain
TRINITY_DN10456_c0_g1_i5.p1	3.57667	4.65667	4.60667	0.393382486235840	0.338226510912686	0.71365198415402	0.137782969872978	0.761361982005658	0.90102334904824	0.541769767939514	0.189279340275438	0.42654426093773	Myb-like protein X
TRINITY_DN104572_c0_g1_i2.p1	0	0	2.15	NA	NA	NA	6.04943479307772	0.0123828168466716	0.071724394725612	6.05454237929591	0.0130143048870778	0.069937026085966	pre-mRNA 3'-splice site binding
TRINITY_DN104575_c0_g2_i1.p1	0	0	0.463333	NA	NA	NA	NA	NA	NA	NA	NA	NA	Ubiquitin exists either covalently attached to another protein, or free (unanchored). When covalently bound, it is conjugated to target proteins via an isopeptide bond either as a monomer (monoubiquitin), a polymer linked via different Lys residues of the ubiquitin (polyubiquitin chains) or a linear polymer linked via the initiator Met of the ubiquitin (linear polyubiquitin chains). Polyubiquitin…
TRINITY_DN10457_c0_g1_i7.p1	13.35	11.5433	13.5467	-0.203366	0.474362360229895	0.81010628188655	0.408346010177444	0.112780737089098	0.31665551341499	0.214595471077967	0.395791447235252	0.65104907046569	PWWP domain
TRINITY_DN104582_c0_g1_i1.p1	0	0	0.733333	NA	NA	NA	NA	NA	NA	NA	NA	NA
TRINITY_DN104586_c0_g1_i1.p1	0.503333	0.44	0.93	-0.258572	0.831779526444379	0.96237128536610	1.27944538382515	0.251316547012475	0.51657435844096	1.03472727549559	0.107620287141217	0.29733299614179	zinc-binding in reverse transcriptase
TRINITY_DN10458_c0_g1_i3.p1	1.84667	2.09	1.06667	NA	NA	NA	NA	NA	NA	NA	NA	NA
TRINITY_DN104590_c0_g1_i1.p1	0	0	0.293333	NA	NA	NA	NA	NA	NA	NA	NA	NA	Transmembrane amino acid transporter protein
TRINITY_DN1045_c0_g1_i2.p1	13.5567	5.45	37.64	-1.34357	4.35477117915475e-08	6.51107430490855e-0	2.96590004535323	4.53965735383522e-25	3.17987450864397e-2	1.63245300146325	4.37324890694670e-09	2.12548109551613e-0	Natural resistance-associated macrophage protein
TRINITY_DN104602_c0_g1_i6.p1	1.39333	1.81333	2.73333	0.382411916213412	0.450551208819363	0.79416979316567	0.765563942579376	0.0916747901531955	0.27687075303842	1.15668620722553	0.0110286984959818	0.061854638947937	Pentacotripeptide-repeat region of PRORP
TRINITY_DN104605_c0_g1_i1.p3	1.26333	0.573333	0	NA	NA	NA	NA	NA	NA	NA	NA	NA	Transferase family
TRINITY_DN10460_c1_g1_i30.p1	56.64	43.7533	17.7267	-0.328468	0.392314411461235	0.75466941526997	-1.11731	0.000705506908529662	0.0085224167873271	-1.43643	0.000152924149149904	0.0021579898811745	No apical meristem (NAM) protein
TRINITY_DN104615_c0_g1_i1.p1	0	0	2.52333	NA	NA	NA	NA	NA	NA	NA	NA	NA
TRINITY_DN104617_c0_g1_i1.p1	0	0	0	NA	NA	NA	NA	NA	NA	NA	NA	NA	disease resistance protein
TRINITY_DN104619_c0_g1_i15.p1	2.19667	4.79	1.64667	1.18437143355701	0.198074975892883	0.56827160806849	-1.38799	0.200741738203437	0.45282901187994	-0.215747	0.879175757108260	0.95220891723715	amino acid
TRINITY_DN104619_c1_g1_i1.p1	1.25	0	1.09	-4.52417	0.0316120979086780	Na	4.61833927984427	0.0308819401119069	Na	0.103839958397169	0.919967947762933	0.96964835252514	C-terminus of AA_permease
TRINITY_DN10461_c2_g2_i1.p2	393.403	339.44	559.76	0.0224804776914937	0.909518731569431	0.98114885191239	0.990231405651376	8.16301788837311e-05	0.0014723377661519	1.02324925382814	8.45727132174075e-06	0.00018153853909801	Belongs to the eukaryotic ribosomal protein P1 P2 family
TRINITY_DN10461_c4_g1_i1.p2	49.3067	1.04333	5.72	-5.62005	5.47086657857399e-14	2.96654559486792e-1	2.71822156587398	0.00665959357533153	0.046073827341496	-2.87218	2.76253691816434e-06	6.85811383314649e-0
TRINITY_DN10461_c5_g1_i1.p1	7.07333	0	4.54667	-6.43603	0.00381709534454499	0.059314430923747	6.14920108768704	0.00172448509586156	0.016954397402765	-0.27708	0.850534977193468	0.93904997556655
TRINITY_DN104621_c0_g1_i1.p1	3.62	1.60667	4.17	-0.987023	0.478011219035581	0.81219100946317	1.49190434549886	0.304791942532454	0.57535555188476	0.516702668250834	0.765444209749385	0.89874234962430	Sigma factor PP2C-like phosphatases
TRINITY_DN104626_c0_g1_i1.p1	0	0	0	NA	NA	NA	NA	NA	NA	NA	NA	NA
TRINITY_DN10462_c0_g1_i1.p1	1.18333	2.67333	1.29333	1.21634614417032	0.313733078171110	0.69354418745453	-0.744239	0.514106099422532	0.75376603892048	0.479439569354448	0.695620497562771	0.86140846848839	protein serine/threonine phosphatase activity
TRINITY_DN10462_c0_g2_i1.p1	0.8	2.9	0.673333	1.86338838090392	0.00139127359365035	0.030050607453773	-1.95598	0.00166242955071987	0.016551143428058	-0.0802436	0.916119611444789	0.96813330055788	protein serine/threonine phosphatase activity
TRINITY_DN10462_c0_g3_i1.p1	6.59	2.5	1.57	-1.41597	0.000260057656449313	0.0086478201540989	-0.501441	0.317114150745841	0.58899615339746	-1.91231	6.55019661194149e-07	1.93077862659854e-0	protein serine/threonine phosphatase activity
TRINITY_DN104630_c0_g1_i1.p1	0	0.353333	0.823333	NA	NA	NA	NA	NA	NA	NA	NA	NA	Thaumatin family
TRINITY_DN104632_c0_g1_i1.p1	0.89	0.173333	0.223333	-2.43409	0.0259179897630405	0.19345127316442	0.580500340522615	0.760744474108891	0.90091608935880	-1.85305	0.0730369104141286	0.23161763790060	transposition, RNA-mediated
TRINITY_DN10463_c0_g1_i2.p1	24.5433	24.6767	17.6133	0.00334519261745395	0.989042012925373	0.99793640473348	-0.31546	0.177969103508750	0.42099704565212	-0.302805	0.102484584735635	0.28807997124477	gpi-anchored protein
TRINITY_DN104654_c0_g1_i1.p1	0	0	0.293333	NA	NA	NA	NA	NA	NA	NA	NA	NA	L-threonine ammonia-lyase activity
TRINITY_DN10465_c0_g1_i10.p1	0.906667	21.6133	17.6667	4.55645391112260	9.66082235284411e-23	1.87713803658408e-1	-0.108864	0.743764692767525	0.89266360941635	4.45707201400213	1.46387100096445e-17	2.28916697525440e-1	Protein tyrosine kinase
TRINITY_DN10465_c1_g1_i1.p1	6.19	5.00667	6.92333	-0.0328662	0.985695182951685	0.99753247140245	0.582812497112136	0.676524338721017	0.85611179855801	0.564111247406632	0.663790497626194	0.84311101167131
TRINITY_DN104661_c1_g1_i13.p1	13.47	3.67	2.22	-1.81575	0.00708008127059850	0.087415194469039	-0.551418	0.298807052495132	0.56867865695310	-2.35973	0.000356752586436466	0.0043438886442102	Mandelate racemase / muconate lactonizing enzyme, C-terminal domain
TRINITY_DN10466_c0_g1_i4.p2	56.5	56.7533	43.6933	0.0784170896076940	0.754748952427404	0.93536466198437	-0.158378	0.675371255423926	0.85554304177066	-0.0696323	0.852705711696660	0.94022223379858	mediator of RNA polymerase II transcription subunit
TRINITY_DN104675_c0_g1_i1.p2	0.63	0	1.17	NA	NA	NA	NA	NA	NA	NA	NA	NA	Wall-associated receptor kinase
TRINITY_DN104679_c0_g1_i1.p2	0	1.18	6.57	NA	NA	NA	2.54322161916804	0.0955653991831766	0.28457741371248	6.21951430225889	8.53943053872989e-05	0.0013329597832183
TRINITY_DN104679_c0_g2_i14.p2	0	0	2.38667	NA	NA	NA	4.55467267764738	0.126654492692804	Na	4.55966425970912	0.122871444237400	Na
TRINITY_DN10467_c0_g1_i5.p1	0	0	0.59	NA	NA	NA	NA	NA	NA	NA	NA	NA
TRINITY_DN10467_c0_g2_i10.p1	0.663333	1.12	3.65667	0.925785681563547	0.650142480496972	Na	1.82073961319408	0.123494348468715	0.33574861838575	2.83337672568204	0.0243058112337188	0.10881275689919
TRINITY_DN10467_c0_g3_i7.p2	10.8933	2.4	3.92667	-1.83272	0.178108221526466	0.54181471741603	0.756446378255619	0.664757654584616	0.85000544910051	-1.07188	0.457520620322803	0.70366141222785
TRINITY_DN104686_c0_g1_i1.p1	2.00667	0.376667	0	NA	NA	NA	NA	NA	NA	NA	NA	NA
TRINITY_DN104688_c0_g1_i1.p1	0	0	0.826667	NA	NA	NA	NA	NA	NA	NA	NA	NA
TRINITY_DN104694_c0_g1_i3.p1	1.75667	0.75	0.856667	-0.920566	0.545750457017864	Na	NA	NA	NA	-0.696577	0.595911668188897	0.80302628814572	Protein of unknown function (DUF1668)
TRINITY_DN10469_c0_g1_i1.p3	155.86	145.113	84.1567	-0.064406	0.883318385463894	0.97629139694505	-0.555509	0.233040964811448	0.49467876186925	-0.609564	0.0194977321197336	0.093144634263916	Rubber elongation factor protein (REF)
TRINITY_DN1046_c0_g1_i18.p1	38.0533	47.63	77.5233	0.320553907233927	0.0596782469814931	0.30867077323513	0.874050844244475	3.03222438060408e-05	0.00064765982238015	1.20459062314908	1.09506567158734e-09	6.00441676133814e-0	rRNA small subunit methyltransferase G
TRINITY_DN104702_c0_g1_i5.p1	1.04333	0.826667	2.02667	-0.302777	0.773301320369003	0.94066330937791	1.45959987688348	0.148970467504843	0.37685206884337	1.16543734298589	0.233930133022482	0.48294741605682	superfamily. Protein
TRINITY_DN104702_c0_g2_i2.p2	1.90667	0.333333	0.92	-2.4245	0.0357491289090945	0.23342048843710	1.51818251856699	0.264501289312797	0.53228733097759	-0.905567	0.318783031455339	0.57922675891246	superfamily. Protein
TRINITY_DN104702_c0_g3_i1.p1	0.686667	0.403333	1.9	-0.700361	0.609871459816631	Na	2.42302253411178	0.0320315905959949	0.14007554550035	1.73608694068969	0.0729909082790242	0.23155889717522	superfamily. Protein
TRINITY_DN104702_c1_g1_i1.p1	0.23	0.213333	0.266667	NA	NA	NA	NA	NA	NA	NA	NA	NA	superfamily. Protein
TRINITY_DN10470_c0_g1_i1.p1	90.2867	108.37	55.1967	0.314743307570382	0.0650002616110492	0.32215118564896	-0.780328	1.50851083949791e-05	0.00036214175242669	-0.455544	0.00983562061425140	0.057119008168305	Belongs to the protein kinase superfamily
TRINITY_DN10471_c0_g2_i5.p1	0	0.306667	0.383333	NA	NA	NA	NA	NA	NA	NA	NA	NA
[truncated: 82,473 more rows]
