# Supplementary material for: Integrative physiological and transcriptome analysis of Festuca rubra L. in response to drought stress
Source: Front Plant Sci. 2026 Apr 13;17:1771252. doi: 10.3389/fpls.2026.1771252 (PMC13113267; doi:10.3389/fpls.2026.1771252)
Supplement: Supplementary Table 1 — Genes and primer sequence for reverse transcription-polymerase chain reaction (RT-PCR). [file DataSheet1.zip › Supplementary Tables/Supplementary Table S4.xlsx]

## Sheet: Sheet1
Table S4. Pairwise Comparison for DEG Screening (CK,DS and RW).
Gene ID	CK-average	DS-average	RW-average	DS vs CK (DEseq2)			RW vs DS (DEseq2)				RW vs CK (DEseq2)		Description	Protein Families
				log2FoldChange	pvalue	padj	log2FoldChange	pvalue	padj	log2FoldChange	pvalue	padj
TRINITY_DN1036_c0_g1_i4.p1	43.92	82.3167	115.843	NA	NA	NA	NA	NA	NA	1.58738431143153	6.23586260098178e-23	1.63844915781431e-20	Essential component of the PAM complex, a complex required for the translocation of transit peptide-containing proteins from the inner membrane into the mitochondrial matrix in an ATP-dependent manner	GrpE
TRINITY_DN1609_c0_g1_i21.p1	35.94	44.4933	87.5833	NA	NA	NA	1.16451888555550	3.70536601912290e-05	0.000763377058911484	1.45995232617873	3.94574172308490e-06	9.39013964729184e-05	50S ribosome-binding GTPase	MMR_HSR1
TRINITY_DN8783_c0_g1_i17.p1	0	0.103333	4.42667	NA	NA	NA	NA	NA	NA	6.09983000360894	0.000354412550076490	0.00431641129517863	-	-
TRINITY_DN44771_c0_g1_i1.p2	29.9133	51.5767	16.2067	NA	NA	NA	-1.49117	3.84736256313774e-05	0.000788501151516975	NA	NA	NA	Transferase family	Transferase
TRINITY_DN92735_c2_g1_i1.p2	1.74667	2.99	11.97	NA	NA	NA	NA	NA	NA	3.27412704961664	0.000987567974408443	0.00985872823979854
TRINITY_DN7642_c0_g1_i16.p1	3.14333	0.333333	10.03	NA	NA	NA	5.17330973413821	1.56695058516335e-07	6.68260644051231e-06	NA	NA	NA	Ethylene-responsive transcription factor 1	AP2
TRINITY_DN14814_c0_g1_i24.p1	11.64	19.25	27.3167	NA	NA	NA	NA	NA	NA	1.44768822563844	0.000454962750365987	0.00529198357790874	Ribose 5-phosphate isomerase A (phosphoriboisomerase A)	Rib_5-P_isom_A
TRINITY_DN20066_c0_g1_i1.p1	32.4533	26.32	9.96	NA	NA	NA	-1.23036	2.64607495073742e-05	0.000579710353603287	-1.49391	1.92787277423356e-07	6.57316073966505e-06	Belongs to the GRAS family	GRAS
TRINITY_DN60419_c3_g1_i2.p1	13277.6	7466.08	25717.8	NA	NA	NA	1.96133911387668	4.38675504552248e-06	0.000124901081647961	NA	NA	NA	RuBisCO catalyzes two reactions the carboxylation of D- ribulose 1,5-bisphosphate, the primary event in carbon dioxide fixation, as well as the oxidative fragmentation of the pentose substrate. Both reactions occur simultaneously and in competition at the same active site	RbcS,RuBisCO_small
TRINITY_DN1770_c0_g1_i4.p1	385.01	274.13	566.88	NA	NA	NA	1.23061362365653	1.42762114438889e-09	1.03988574924760e-07	NA	NA	NA	Squalene/phytoene synthase	SQS_PSY
TRINITY_DN10603_c0_g1_i23.p1	22.9367	12.96	24.16	NA	NA	NA	1.07131443054924	7.35397797054635e-05	0.00134974267604421	NA	NA	NA	Ankyrin repeats (3 copies)	Ank_2,TPR_2,TPR_8
TRINITY_DN63841_c0_g1_i3.p1	2.22	4.90667	1.56	NA	NA	NA	-1.47136	0.000757254977738798	0.00900918474446154	NA	NA	NA	Belongs to the sulfotransferase 1 family	Sulfotransfer_1
TRINITY_DN18553_c0_g1_i20.p1	4.95667	5.86333	38.9533	NA	NA	NA	2.89256277729468	0.000148864239347747	0.00239748787867960	3.18182996122422	2.32210241262695e-05	0.000432207041699329	Belongs to the histidine acid phosphatase family	His_Phos_2
TRINITY_DN41008_c0_g1_i1.p1	22.2667	7.60667	7.21667	-1.5604	1.19911917351764e-10	3.41930923250360e-08	NA	NA	NA	NA	NA	NA	membrane-associated kinase regulator 1	-
TRINITY_DN807_c6_g1_i15.p1	11.7267	7.46333	2.84667	NA	NA	NA	NA	NA	NA	-1.81202	4.72004674018158e-06	0.000109410810263564	Protein kinase domain	EF-hand_1,EF-hand_5,EF-hand_6,EF-hand_7,EF-hand_8,Pkinase
TRINITY_DN84822_c0_g2_i1.p1	71.12	110.44	185.157	NA	NA	NA	NA	NA	NA	1.91028113671911	0.000218369336351796	0.00288636752270309	Ribosomal protein S6	Ribosomal_S6
TRINITY_DN42683_c0_g1_i1.p1	16.51	10.5833	3.86667	NA	NA	NA	NA	NA	NA	-1.80236	0.000414579167333283	0.00490604304534478	Thaumatin family	Thaumatin
TRINITY_DN50634_c1_g1_i1.p2	45.58	0	63.4867	NA	NA	NA	9.19254507051500	2.22734871456164e-13	3.31085026658125e-11	NA	NA	NA
TRINITY_DN17265_c0_g1_i1.p1	23.8233	10.6167	22.0467	NA	NA	NA	1.26115286219232	2.69266442880011e-05	0.000588153365665378	NA	NA	NA	Belongs to the glycosyltransferase 1 family	Glyco_trans_4_4,Glycos_transf_1,S6PP,Sucrose_synth
TRINITY_DN18422_c0_g1_i9.p1	13.5067	13.7167	5.2	NA	NA	NA	-1.21775	2.94578492490337e-05	0.000633907706235900	-1.17848	7.40550654629428e-05	0.00118016140499611	Modified RING finger domain	ANAPC3,TPR_1,TPR_11,TPR_2,TPR_8,U-box
TRINITY_DN32043_c0_g1_i3.p2	14.4433	1.57	11.0467	-3.25009	3.80787377476047e-05	0.00192594986701090	3.22064752031340	3.13029132091175e-05	0.000665297559893383	NA	NA	NA	Belongs to the major facilitator superfamily. Sugar transporter (TC 2.A.1.1) family	Sugar_tr
TRINITY_DN82379_c0_g2_i2.p1	116.843	50.9967	137.277	NA	NA	NA	1.60585478086362	7.95662773287881e-05	0.00144121219444926	NA	NA	NA	glutamate synthase (ferredoxin) activity	GATase_2,GXGXG,Glu_syn_central,Glu_synthase
TRINITY_DN37812_c1_g1_i7.p1	0.273333	0.0833333	2.03333	NA	NA	NA	4.93533995473538	0.000663032830139138	0.00811283099696930	NA	NA	NA	ubiquitin-dependent protein catabolic process	Sina
TRINITY_DN62628_c1_g1_i7.p1	5.07	1.35667	1.39667	-1.92161	0.000235187504410358	0.00797769403281059	NA	NA	NA	NA	NA	NA	Domain of unknown function (DUF3475)	DUF3475,DUF668
TRINITY_DN41368_c0_g1_i16.p1	5.24	7.31333	11.0933	NA	NA	NA	NA	NA	NA	1.28878286109143	4.91883539915628e-05	0.000830952477466476	Disease resistance protein RPM1	NB-ARC
TRINITY_DN1062_c1_g2_i3.p1	19.82	39.1533	86.91	1.05342503444508	0.000280401032454277	0.00914401492758062	1.34660295965109	3.42127135851006e-09	2.26317321663717e-07	2.41235743421626	6.87825342273460e-24	1.88373161594797e-21	DNA gyrase/topoisomerase IV, subunit A	DNA_gyraseA_C,DNA_topoisoIV
TRINITY_DN55469_c0_g1_i1.p1	128.993	211.673	3.36667	NA	NA	NA	-5.80404	1.60219419624913e-13	2.46025819912922e-11	-4.99442	5.29637971631017e-14	5.51601429569277e-12	Belongs to the glycosyl hydrolase 32 family	DUF3357,Glyco_hydro_32C,Glyco_hydro_32N
TRINITY_DN12123_c0_g2_i4.p1	6.99333	3.12333	4.11333	-1.18419	4.45490189196081e-05	0.00218449463646486	NA	NA	NA	NA	NA	NA	Belongs to the cytochrome P450 family	p450
TRINITY_DN4123_c0_g1_i9.p1	69.4467	26.1833	51.4667	-1.41719	5.24547221537212e-13	2.26492690573563e-10	NA	NA	NA	NA	NA	NA	3-ketoacyl-CoA synthase	ACP_syn_III_C,FAE1_CUT1_RppA
TRINITY_DN7993_c0_g1_i9.p1	2.27333	1.73333	4.86667	NA	NA	NA	1.64422718806716	4.36814509440671e-05	0.000877990295823084	NA	NA	NA	Ion channel	Ion_trans_2
TRINITY_DN4654_c0_g2_i1.p1	3.93333	0.946667	6.61	NA	NA	NA	2.92624962634350	0.000385394101105805	0.00524115526335254	NA	NA	NA	LRR receptor-like serine threonine-protein kinase	LRRNT_2,LRR_1,LRR_4,LRR_8,Pkinase,Pkinase_Tyr
TRINITY_DN223_c0_g1_i37.p1	0	0	40.7033	NA	NA	NA	11.0994835492934	7.76743584486472e-20	2.77748296847072e-17	11.1051471282933	5.71518458323501e-20	1.16009282044246e-17	bHLH-MYC and R2R3-MYB transcription factors N-terminal	HLH,bHLH-MYC_N
TRINITY_DN42718_c0_g1_i1.p1	13.6133	3.43333	1.49667	NA	NA	NA	NA	NA	NA	-2.79964	9.19023149957438e-05	0.00141660384946239
TRINITY_DN27307_c0_g1_i2.p1	3.6	0.806667	7.31667	NA	NA	NA	3.39287022229105	1.86610047418851e-05	0.000433929884707392	NA	NA	NA	Belongs to the major facilitator superfamily. Sugar transporter (TC 2.A.1.1) family	Sugar_tr
TRINITY_DN35653_c0_g1_i4.p1	7.44333	8.29	1.16	NA	NA	NA	-2.68449	1.91674799850695e-06	6.11041098227271e-05	-2.50246	1.22599886515998e-06	3.36117199467932e-05	Arabidopsis protein of unknown function	DUF241
TRINITY_DN11417_c3_g4_i1.p2	12.47	0	12.44	NA	NA	NA	7.13796748699326	1.04868609738264e-06	3.58685718418489e-05	NA	NA	NA
TRINITY_DN53749_c0_g2_i2.p1	0.646667	0	3.44667	NA	NA	NA	6.20282452672919	6.70517187392546e-05	0.00124858797742645	NA	NA	NA	Leucine Rich Repeat	LRRNT_2,LRR_1,LRR_8
TRINITY_DN11509_c0_g1_i5.p1	2.26	0.403333	3.58667	NA	NA	NA	3.31797448168565	0.000531110206160115	0.00677251603037191	NA	NA	NA
TRINITY_DN23597_c0_g1_i2.p1	3.50667	5.19	16.5933	NA	NA	NA	1.87207771487549	1.25989126902501e-05	0.000309876287399350	2.52522564758339	4.73795064130171e-09	2.29411658694497e-07	Belongs to the cysteine synthase cystathionine beta- synthase family	PALP
TRINITY_DN187275_c0_g1_i1.p1	1.23667	3.12667	0.28	NA	NA	NA	-3.34295	0.000196241191913289	0.00301429771922323	NA	NA	NA	Cysteine-rich receptor-like protein kinase	Pkinase,Stress-antifung
TRINITY_DN6858_c0_g1_i3.p1	90.8833	26.9233	20.9267	-1.65507	4.43154519942099e-05	0.00217762115157638	NA	NA	NA	-1.72833	7.68130126974685e-06	0.000167195893617900
TRINITY_DN80651_c0_g1_i3.p1	0.593333	8.48667	0.74	3.76786347342856	0.000257757196980297	0.00858610538592156	NA	NA	NA	NA	NA	NA	Belongs to the cytochrome P450 family	p450
TRINITY_DN1117_c1_g1_i16.p1	36.0233	63.7933	78.99	NA	NA	NA	NA	NA	NA	1.29501651456066	2.61351364210341e-05	0.000480561561736818	DNA polymerase A domain	DNA_pol_A,DNA_pol_A_exo1
TRINITY_DN17403_c0_g1_i1.p2	87.5133	123.683	163.707	NA	NA	NA	NA	NA	NA	1.46874680126782	0.000239439850707704	0.00312733941773441	Belongs to the heat shock protein 70 family	HSP70
TRINITY_DN19706_c0_g1_i3.p1	40.0867	66.58	8.21333	NA	NA	NA	-2.82748	2.15675882861241e-05	0.000489062997526682	-2.12661	1.38267463128281e-05	0.000278268312535894	Eukaryotic cytochrome b561	Cytochrom_B561,DOMON
TRINITY_DN6723_c2_g1_i15.p1	17.1467	2.59333	20.3133	NA	NA	NA	3.20928672774911	6.09001578006036e-05	0.00115464170151133	NA	NA	NA
TRINITY_DN2090_c0_g2_i1.p1	0.94	0.663333	9.50333	NA	NA	NA	3.96725065947014	1.40159013680738e-05	0.000339663080831794	3.47555521784556	0.000657813405726774	0.00714716198442979
TRINITY_DN66840_c0_g1_i2.p1	22.8467	5.21667	4.25667	-2.13301	1.12465133671971e-05	0.000715496122581857	NA	NA	NA	NA	NA	NA	Fibronectin type III-like domain	Fn3-like,Glyco_hydro_3,Glyco_hydro_3_C
TRINITY_DN10369_c3_g1_i1.p2	0	0	4.04333	NA	NA	NA	6.18315097526267	0.000268240706415615	0.00390698267322428	6.18868376581324	0.000202451551288519	0.00271901783763494
TRINITY_DN68385_c0_g1_i2.p1	18.22	31.5633	3.10667	NA	NA	NA	-3.15614	4.78565135007967e-07	1.81132121491468e-05	NA	NA	NA	Caleosin related protein	Caleosin
TRINITY_DN15586_c0_g1_i2.p1	13.5567	22.54	7.71	NA	NA	NA	-1.36731	0.000448781842131040	0.00592665566000222	NA	NA	NA	Two-component response regulator-like	CCT,Response_reg
TRINITY_DN9970_c2_g1_i1.p1	47.57	30.5333	59.7933	NA	NA	NA	1.14482087259604	7.58062936942357e-11	7.16502591822744e-09	NA	NA	NA	-	DUF3615
TRINITY_DN53226_c0_g1_i9.p1	0.586667	2.49667	2.37333	NA	NA	NA	NA	NA	NA	2.17818911788348	0.000653036222601542	0.00710271231731003	DNA metabolic process	RPA_C,tRNA_anti-codon
TRINITY_DN31231_c0_g1_i3.p1	17.37	53.4167	33.6733	2.02122680993008	0.000275556939712436	0.00904296042900071	NA	NA	NA	NA	NA	NA	RNA recognition motif	RRM_1
TRINITY_DN16043_c0_g2_i1.p1	31.8433	5.98333	72.2233	NA	NA	NA	NA	NA	NA	1.44166700936096	0.000634494827224037	0.00694335872134110
TRINITY_DN10246_c1_g1_i30.p1	8.46333	9.72333	3.32333	NA	NA	NA	-1.36964	0.000439295941907298	0.00582545609270949	NA	NA	NA	flavin-containing monooxygenase	FMO-like,K_oxygenase
TRINITY_DN76748_c0_g1_i2.p1	0.0533333	0.103333	2.37333	NA	NA	NA	4.75569365264939	5.30365246318340e-06	0.000146677255549447	5.75450058057448	4.81430380028855e-07	1.46929940452085e-05	-	-
TRINITY_DN124136_c1_g1_i2.p1	1.48	0.553333	2.27	NA	NA	NA	2.22005794256247	5.51987911064660e-05	0.00106752457807792	NA	NA	NA	disease resistance protein	NB-ARC
TRINITY_DN7543_c0_g1_i9.p1	1.05333	1.80667	7.74	NA	NA	NA	2.28272361564967	8.32847129782221e-05	0.00149858826553326	3.13983565229986	0.000920453820155914	0.00935656130893367	BURP domain	BURP
TRINITY_DN23363_c0_g1_i3.p1	12.2167	11.51	33.67	NA	NA	NA	NA	NA	NA	1.75854676220316	0.000118201905202821	0.00174011627281093
TRINITY_DN53456_c0_g1_i1.p1	0.21	0	0.88	NA	NA	NA	5.84922485264102	0.000390605821908777	0.00529653622314595	NA	NA	NA
TRINITY_DN9696_c0_g2_i1.p1	2.25667	1.02333	6.83	NA	NA	NA	2.91654113614743	7.92146859115660e-06	0.000207934484055545	NA	NA	NA	Belongs to the terpene synthase family	Terpene_synth,Terpene_synth_C
TRINITY_DN3182_c0_g1_i13.p1	47.5233	62.4233	106.537	NA	NA	NA	NA	NA	NA	1.34852678744051	3.01048529599957e-23	7.99106304647353e-21	chloroplast organization	-
TRINITY_DN15250_c1_g1_i3.p1	0	1.28667	4.63333	NA	NA	NA	NA	NA	NA	6.21978214737185	3.85358976203241e-05	0.000675467862081135
TRINITY_DN13117_c0_g1_i12.p1	0.4	0.25	24.8667	NA	NA	NA	6.92143021038598	5.95615574905796e-38	1.32418290466230e-34	6.22395627295616	5.62440951402504e-25	1.72263349618609e-22	NB-ARC domain	LRR_1,LRR_8,NB-ARC,Pkinase
TRINITY_DN31527_c0_g2_i2.p2	0	7.42333	10.1433	NA	NA	NA	NA	NA	NA	7.41754051194616	2.86125979784354e-08	1.18481334716944e-06
TRINITY_DN7794_c0_g1_i7.p1	229.17	277.627	90.2933	NA	NA	NA	-1.43827	1.27714319154997e-08	7.38226694818666e-07	-1.13526	3.34260707042865e-08	1.36233609899573e-06	Remorin, C-terminal region	Remorin_C
TRINITY_DN55567_c0_g1_i2.p1	3.84333	0.393333	1.35333	-3.35165	1.35697121390165e-05	0.000825027882892771	NA	NA	NA	NA	NA	NA	Belongs to the glycosyl hydrolase 18 family	Glyco_hydro_18
TRINITY_DN27304_c0_g1_i1.p1	6.57	4.83	17.42	NA	NA	NA	2.03498770423581	3.75254402811780e-08	1.91118113878262e-06	NA	NA	NA
TRINITY_DN3146_c6_g1_i9.p2	1.03333	13.61	9.66333	NA	NA	NA	NA	NA	NA	3.48090865666766	0.000339980322815118	0.00418296208443863
TRINITY_DN10_c0_g1_i1.p1	0	0	4.76667	NA	NA	NA	6.54492530446468	9.62721853899878e-05	0.00167975484329380	6.55058991174242	7.77166438160481e-05	0.00122643024407392
TRINITY_DN36732_c0_g1_i5.p1	1.18333	1.83333	11.23	NA	NA	NA	2.76490658976807	2.07119304834493e-07	8.58948786164394e-06	3.48501853692431	6.42059506864091e-10	3.64403970776231e-08	betaine-homocysteine S-methyltransferase activity	S-methyl_trans
TRINITY_DN4494_c0_g1_i6.p1	16.1833	17.3433	48.2	NA	NA	NA	1.65097598167790	1.17830181064407e-23	6.84673690744020e-21	1.73628091751903	1.90029922421980e-26	6.42884889835562e-24	pfkB family carbohydrate kinase	PfkB,SOUL
TRINITY_DN42748_c0_g1_i4.p1	2.06333	0	11.6067	NA	NA	NA	6.44303574405674	8.12191741511208e-05	0.00146647643045318	NA	NA	NA
TRINITY_DN82559_c0_g1_i3.p1	6.53667	11.62	1.02333	NA	NA	NA	-3.30551	2.60230379048414e-06	7.96803604925845e-05	NA	NA	NA	Protein of unknown function, DUF547	DUF547,Lzipper-MIP1
TRINITY_DN1116_c0_g1_i31.p1	289.967	117.27	115.533	-1.32737	3.40955030603963e-05	0.00175882255997285	NA	NA	NA	-1.17468	2.30271591075618e-05	0.000429516678402344	Removes the phosphate from trehalose 6-phosphate to produce free trehalose	Trehalose_PPase
TRINITY_DN53944_c0_g1_i2.p1	326.717	142.687	35.2367	NA	NA	NA	-1.81825	0.000133565875395434	0.00219606349597109	-2.96316	8.29509438035206e-21	1.78158663992283e-18	zinc finger CCCH domain-containing protein	Ank_2,zf-CCCH
TRINITY_DN15813_c0_g1_i6.p1	34.4267	12.44	9.29	-1.48095	1.74109534290630e-05	0.00102000627042399	NA	NA	NA	-1.72513	8.51497593316616e-11	5.58610480705467e-09	12-oxophytodienoate reductase	Oxidored_FMN
TRINITY_DN58126_c0_g1_i1.p1	9.46	1.09667	4.02	-3.14067	1.69142660339304e-06	0.000148411356798014	NA	NA	NA	NA	NA	NA	Tryptophan/tyrosine permease family	Aa_trans
TRINITY_DN26498_c0_g1_i8.p1	8.97333	2.97667	2.65333	NA	NA	NA	NA	NA	NA	-1.61067	1.75499909307827e-05	0.000340864945804218	flavin-containing monooxygenase	FMO-like,K_oxygenase
TRINITY_DN34297_c1_g1_i1.p1	3.09667	37.8733	5.19667	4.08961643340819	1.75062602310574e-05	0.00102301934004373	-2.7703	0.000206890638409712	0.00314014422809207	NA	NA	NA	CCT motif	CCT
TRINITY_DN73572_c0_g1_i5.p1	4.63667	3.25667	1.59667	NA	NA	NA	NA	NA	NA	-1.35752	0.000863048834771908	0.00890802284086140	LRR-repeat protein	-
TRINITY_DN80588_c0_g1_i3.p1	12.62	2.19	2.13	-2.50817	3.85402914496533e-10	1.00404995037524e-07	NA	NA	NA	-2.3575	2.98107536818369e-11	2.09083254922162e-09	12-oxophytodienoate reductase	Oxidored_FMN
TRINITY_DN33433_c0_g1_i3.p1	0.37	2.23	1.93667	NA	NA	NA	NA	NA	NA	2.63939407542813	0.000768311418168023	0.00812930648319604	Regulator of chromosome condensation (RCC1) repeat	RCC1
TRINITY_DN51427_c0_g1_i1.p1	29.8167	24.8933	7.26333	NA	NA	NA	-1.59978	3.35915117196884e-12	4.07997235219607e-10	-1.86397	3.37894409771086e-19	6.33686686382652e-17	Non-specific serine threonine protein kinase	NAF,Pkinase
TRINITY_DN5140_c0_g1_i4.p1	510.123	740.483	1144.35	NA	NA	NA	NA	NA	NA	1.32625695639492	2.65357010196874e-06	6.61297265517594e-05	short chain dehydrogenase	adh_short
TRINITY_DN4371_c0_g1_i27.p2	21.3333	36.7867	88.66	NA	NA	NA	1.49984893813321	5.02008513262962e-07	1.89025797622889e-05	2.35708239675949	2.77231243785644e-09	1.39453512240901e-07	-	-
TRINITY_DN696_c1_g2_i1.p1	17.6267	39.3833	20.3233	1.17190662062399	5.86254769645015e-05	0.00271218439214841	NA	NA	NA	NA	NA	NA
TRINITY_DN15577_c1_g1_i11.p1	0.0633333	0.0733333	5.00667	NA	NA	NA	6.48990548713271	0.000254586525891160	0.00374727329157126	6.49524328427912	0.000262516658756002	0.00337090666679965
TRINITY_DN2778_c1_g1_i1.p1	24.8067	0	8.41	NA	NA	NA	8.55397609711097	1.45896739348707e-11	1.57389955060270e-09	NA	NA	NA
TRINITY_DN37183_c0_g1_i4.p1	1.21	42.6	8.29667	5.15693397847239	2.60772270880403e-12	1.01864455704642e-09	NA	NA	NA	2.99946144350210	1.21586608551486e-05	0.000249344074692293
TRINITY_DN12698_c0_g1_i8.p1	21.8833	28.75	4.51333	NA	NA	NA	-2.46984	0.000102407449909644	0.00176849123393440	NA	NA	NA
TRINITY_DN6001_c0_g3_i1.p1	6.54333	127.187	57.78	4.28949572177349	1.92619101251318e-22	3.45477174948181e-19	NA	NA	NA	3.30918839663450	0.000134119005656961	0.00193860202507958
TRINITY_DN27339_c0_g1_i2.p1	2.88667	3.07667	7.7	NA	NA	NA	1.49694243468828	2.70887216337998e-05	0.000591440944501589	1.62530221287200	5.68737731277541e-06	0.000128946271172391	PPR repeat family	PPR
TRINITY_DN32517_c0_g1_i7.p1	16.15	19.03	6.63333	NA	NA	NA	-1.34097	1.44000260667455e-10	1.28504525810989e-08	NA	NA	NA	Belongs to the UDP-glycosyltransferase family	UDPGT
TRINITY_DN8734_c1_g1_i1.p1	2.79333	0	23.5533	NA	NA	NA	6.72362694194776	7.38632775350263e-06	0.000195695587226738	3.58153821951780	0.000443855097125614	0.00519429882032985	LRR receptor-like serine threonine-protein kinase	LRR_8,Malectin_like,Pkinase,Pkinase_Tyr
TRINITY_DN17197_c0_g1_i2.p1	0.09	0	15.3833	NA	NA	NA	10.5778821418433	1.83253610399175e-14	3.18724153542565e-12	7.47638548277354	2.41102063240599e-14	2.63841097154263e-12	subtilisin-like protease	Inhibitor_I9,PA,Peptidase_S8
TRINITY_DN42954_c0_g1_i8.p1	10.3567	3.25	2.80667	-1.65564	6.65539759031037e-05	0.00298137517607054	NA	NA	NA	-1.67762	4.02502599287980e-05	0.000700771511663139	Speckle-type POZ protein-like protein	BTB,MATH
TRINITY_DN150246_c0_g1_i1.p1	23.5667	0.313333	0	NA	NA	NA	NA	NA	NA	-6.35656	0.000171918685636083	0.00237424842241444	F-box protein	F-box,FBD
TRINITY_DN98116_c0_g2_i1.p1	24.94	70.6433	6.75667	NA	NA	NA	-3.19154	0.000193156562040944	0.00297496013355471	NA	NA	NA	-	Transposase_23,Transposase_24
TRINITY_DN45603_c1_g1_i3.p1	18.23	7.17	1.24333	NA	NA	NA	NA	NA	NA	-3.54676	0.000144701115903915	0.00206223552337110	-	-
TRINITY_DN97543_c0_g1_i3.p1	17.8133	8.87	2.71333	NA	NA	NA	NA	NA	NA	-2.45268	0.000452301740587718	0.00527318900868846	Glycosyl hydrolases family 28	Glyco_hydro_28
TRINITY_DN27824_c0_g1_i2.p1	10.27	5.49333	2.00333	NA	NA	NA	NA	NA	NA	-2.09964	0.000150463117955527	0.00212848358800110	Triose-phosphate Transporter family	TPT
TRINITY_DN11330_c0_g1_i1.p1	0	11.3867	11.35	11.3697763218593	2.69047699988438e-21	4.04725851405188e-18	NA	NA	NA	11.5419822891475	1.83408194352686e-21	4.20061572915459e-19	transposition, RNA-mediated	RVP_2,RVT_1,Retrotrans_gag,rve
TRINITY_DN5879_c0_g1_i4.p1	94.7767	177.027	203.063	NA	NA	NA	NA	NA	NA	1.26305746490360	4.10648442893880e-08	1.63127966635688e-06	Protein of unknown function (DUF760)	DUF760
TRINITY_DN4005_c0_g1_i3.p2	37.2333	62.65	238.043	NA	NA	NA	NA	NA	NA	3.43650729312346	7.73534919096590e-11	5.11353013376227e-09
TRINITY_DN905_c0_g1_i7.p1	279.49	220.733	122.607	NA	NA	NA	NA	NA	NA	-1.00634	8.63738621393101e-06	0.000184591142782528	Belongs to the D-isomer specific 2-hydroxyacid dehydrogenase family	2-Hacid_dh,2-Hacid_dh_C,ACT
TRINITY_DN88383_c0_g3_i1.p1	9.01333	21.67	44.7733	NA	NA	NA	NA	NA	NA	3.04405123236572	0.000554941885487384	0.00622883480606663	-	Transposase_24
TRINITY_DN72193_c0_g1_i4.p1	25.8433	8.25333	0.603333	NA	NA	NA	-3.56433	1.31587285978924e-05	0.000321020242425872	-5.09009	6.59583642788836e-07	1.94091580070455e-05	Protein of unknown function (DUF1997)	DUF1997
TRINITY_DN1448_c1_g1_i6.p1	3.08	3.59333	6.67333	NA	NA	NA	1.06016940759727	0.000265010700394044	0.00387283714031124	1.26755396928663	5.82137852865936e-06	0.000131580949354558	Protein of unknown function (DUF1618)	DUF1618
TRINITY_DN9310_c0_g5_i1.p1	0	12.79	2.83333	6.50265472054375	0.000203539866581380	0.00713659744232292	NA	NA	NA	NA	NA	NA
TRINITY_DN16856_c2_g1_i2.p1	0.0766667	0.0666667	2.60333	NA	NA	NA	5.37130106813547	0.000343973375434129	0.00477667458763727	5.37724313973470	0.000249940635864934	0.00323915304281544	domain in FBox and BRCT domain containing plant proteins	F-box,FBD,LRR_2
TRINITY_DN2409_c0_g1_i18.p1	55.9333	63.85	22.25	NA	NA	NA	-1.3261	1.33419199269717e-09	9.76002480036865e-08	-1.08225	1.79045622879971e-06	4.68532886040960e-05	Glyoxalase/Bleomycin resistance protein/Dioxygenase superfamily	Glyoxalase,Glyoxalase_4
TRINITY_DN991_c2_g1_i1.p2	0	0.376667	11.87	NA	NA	NA	5.68697148957660	8.36023782040260e-05	0.00150208152040923	6.65441738334482	5.04665598760980e-06	0.000116046184173554
TRINITY_DN39993_c0_g1_i2.p1	12.94	5.04	0.31	NA	NA	NA	NA	NA	NA	-5.23224	9.95039896617066e-06	0.000209452054041464	Eukaryotic porin	Porin_3
TRINITY_DN3753_c0_g2_i7.p1	13.07	14.6567	24.25	NA	NA	NA	NA	NA	NA	1.02626258889438	0.000565991331997204	0.00632475762856374	UTP-monosaccharide-1-phosphate uridylyltransferase activity	UDPGP
TRINITY_DN68972_c0_g1_i1.p1	13.02	0	2.85	-7.42854	2.92484392021007e-08	4.62353378071717e-06	NA	NA	NA	NA	NA	NA	Origin recognition complex subunit	ORC6
TRINITY_DN2379_c1_g1_i1.p1	115.333	154.38	285.163	NA	NA	NA	1.10346163732010	0.000420460190209092	0.00562573100469079	1.60735217984684	1.69044990053449e-07	5.84498178367172e-06	Hsp90 protein	HATPase_c,HSP90
TRINITY_DN101868_c0_g1_i1.p1	6.70333	7.10667	18.5967	NA	NA	NA	NA	NA	NA	1.84865197029243	0.000769222374965630	0.00813395696641389	RNA 2'-O ribose methyltransferase substrate binding	SpoU_methylase,SpoU_sub_bind
TRINITY_DN713_c3_g1_i3.p1	0	2.15333	11.2667	NA	NA	NA	NA	NA	NA	6.19716500390048	5.04813435732018e-05	0.000849468408547626
TRINITY_DN1505_c2_g2_i1.p1	0.94	1.52667	34.8667	NA	NA	NA	4.54417224197789	2.24280604861497e-06	7.00572049418924e-05	5.69210797185279	4.28423242491879e-07	1.32788116494743e-05
TRINITY_DN18371_c0_g1_i6.p2	123.607	189.173	421.99	NA	NA	NA	1.35556815859580	0.000134610598125281	0.00221039766362817	2.25268344387891	3.56827928307702e-13	3.35204544412613e-11	Family of unknown function (DUF5323)	DUF5323
TRINITY_DN37174_c0_g1_i1.p1	5.80333	3.58	11.77	NA	NA	NA	1.90665204112668	1.24044247575001e-07	5.44453094892713e-06	1.20292317911273	0.000242286445059297	0.00315893921478948	chloroplast mRNA processing	PPR,PPR_2,PPR_3
TRINITY_DN4551_c11_g1_i1.p1	0	0	12.2467	NA	NA	NA	6.71668000977288	3.98065781943167e-06	0.000115193524017441	6.72331261637255	2.28122122364031e-06	5.81093955496289e-05	Belongs to the cyclin family	Cyclin_C,Cyclin_N
TRINITY_DN25662_c1_g1_i1.p1	41.2967	11.27	1.05333	NA	NA	NA	-3.16156	0.000701722401839281	0.00848471820658543	-4.89354	1.31890501563625e-08	5.88515883744381e-07	protein kinase inhibitor activity	-
TRINITY_DN914_c4_g1_i1.p1	37.55	37.18	11.74	NA	NA	NA	-1.47769	0.000758320340207618	0.00901976093886400	-1.51652	1.50157019722820e-10	9.35292117674234e-09	cytochrome p450	p450
TRINITY_DN1301_c0_g1_i8.p1	19.8933	23.3433	41.8333	NA	NA	NA	1.01764837148101	3.08130725695495e-08	1.62265257751941e-06	1.22911375707538	2.51413009521698e-09	1.27582242998555e-07	RNB	RNB
TRINITY_DN41303_c0_g2_i3.p1	9.44333	7.00333	1.34	NA	NA	NA	NA	NA	NA	-2.67631	2.95799310584619e-05	0.000535719668130527	WRKY transcription factor	WRKY
TRINITY_DN10629_c0_g1_i2.p1	24.5033	44.08	71.24	NA	NA	NA	NA	NA	NA	1.71118905966054	1.46251106664900e-25	4.67290341486538e-23	protein At4g37920, chloroplastic	-
TRINITY_DN8137_c0_g1_i1.p1	27.6833	32.9833	59.3133	NA	NA	NA	1.02010496893632	1.01999148440966e-06	3.50748114080724e-05	1.28120313911640	8.17034021143149e-08	3.04248186822954e-06	Dihydroxy-acid dehydratase	ILVD_EDD
TRINITY_DN17965_c0_g1_i16.p1	0.81	0	5.38667	NA	NA	NA	7.03098460085327	6.42286968665733e-07	2.35262907276172e-05	NA	NA	NA	rnps1,sr45	RRM_1
TRINITY_DN31418_c0_g1_i2.p1	21.1767	32.6067	11.1367	NA	NA	NA	-1.38809	5.91905611624624e-05	0.00112850490472832	NA	NA	NA	Belongs to the glycosyl hydrolase 2 family	Bgal_small_N,DUF4981,Glyco_hydro_2,Glyco_hydro_2_C,Glyco_hydro_2_N
TRINITY_DN17143_c0_g1_i2.p1	4.37333	2.71667	5.63	NA	NA	NA	1.23043021789859	0.000435888794356201	0.00579077473455141	NA	NA	NA	Pentacotripeptide-repeat region of PRORP	PPR,PPR_1,PPR_2,PPR_3
TRINITY_DN1504_c1_g1_i4.p1	8.42667	4.51667	12.35	NA	NA	NA	1.60994837188525	0.000130669804731551	0.00216165312039571	NA	NA	NA	Provides the precursors necessary for DNA synthesis. Catalyzes the biosynthesis of deoxyribonucleotides from the corresponding ribonucleotides	ATP-cone,Ribonuc_red_lgC,Ribonuc_red_lgN
TRINITY_DN4763_c1_g1_i18.p1	1.13	12.6767	24.29	NA	NA	NA	NA	NA	NA	4.75897100910886	2.68883429045791e-12	2.24117152509488e-10
TRINITY_DN1_c3_g1_i1.p1	29.7567	48.2267	89.78	NA	NA	NA	1.07804859964390	2.68039178845352e-06	8.17287738287312e-05	1.78123291334228	6.59896515165835e-14	6.81774521387202e-12	Chlororespiratory reduction 6	Crr6
TRINITY_DN109925_c0_g1_i1.p1	8.32333	4.77333	1.22	NA	NA	NA	NA	NA	NA	-2.57193	3.82381922342790e-09	1.87784351825286e-07	Belongs to the peptidase C1 family	Inhibitor_I29,Peptidase_C1
TRINITY_DN9340_c0_g1_i2.p1	17.3133	18.1867	48.0533	NA	NA	NA	1.58005064484675	4.30912541904645e-16	9.21936481914315e-14	1.63135695769761	8.46745317606921e-21	1.81109026382859e-18	PPR repeat	PPR,PPR_2
TRINITY_DN26237_c0_g1_i6.p1	41.3833	27.6233	62.59	NA	NA	NA	NA	NA	NA	1.12061616383526	0.000255245140077078	0.00329552100162875	Peptidase family M3	Peptidase_M3
TRINITY_DN20555_c0_g1_i1.p2	107.473	39.0933	17.5133	-1.41123	1.07515713042110e-10	3.11414922129981e-08	NA	NA	NA	-2.39615	6.75746021861506e-20	1.36630038428021e-17	DNA-binding domain in plant proteins such as APETALA2 and EREBPs	AP2
TRINITY_DN351_c2_g1_i1.p1	3.62333	3.27333	15.8367	NA	NA	NA	2.44537880950232	1.35805819613701e-18	4.18331010851024e-16	2.34329978990100	1.14721586877300e-05	0.000237144730765013	-	-
TRINITY_DN23245_c0_g3_i1.p1	3.44	0	10.0967	NA	NA	NA	6.86331450181610	5.32781790711309e-06	0.000147260886952606	NA	NA	NA
TRINITY_DN14066_c0_g1_i8.p1	23.3733	23.42	9.99667	NA	NA	NA	-1.0588	4.19110491622517e-05	0.000846063793076423	-1.05707	1.55082268720113e-07	5.41647321944787e-06	Protein BYPASS1-related	BPS1
TRINITY_DN1156_c0_g1_i1.p1	152.63	81.32	60.1033	NA	NA	NA	NA	NA	NA	-1.14951	3.34504444001668e-05	0.000598675785426854	Ion channel regulatory protein UNC-93	UNC-93
TRINITY_DN187399_c0_g1_i1.p1	14.9033	0	13.59	-10.4846	3.98257471227671e-17	3.57152704918462e-14	10.4643478232405	5.22621248826393e-15	9.93079657912335e-13	NA	NA	NA	ligase activity	GH3
TRINITY_DN116883_c0_g1_i17.p1	5.08333	6.12	1.71	NA	NA	NA	-1.66299	2.99567503908066e-05	0.000641729566184963	NA	NA	NA	EF-hand domain	EF-hand_1,EF-hand_5,EF-hand_7,EF-hand_8,Pkinase
TRINITY_DN66240_c0_g1_i1.p1	3.23333	5.47333	0.113333	NA	NA	NA	-5.40919	2.33537256113750e-05	0.000522155402453892	-4.61604	0.000215459974628081	0.00285666591873055	Protein phosphatase 2C	PP2C
TRINITY_DN50613_c0_g1_i2.p1	1.79	0	2.40667	-6.29039	0.000302017865492153	0.00964796162755498	6.86281241738059	3.14362547256630e-06	9.38389637561035e-05	NA	NA	NA	Domain of unknown function (DUF4220)	-
TRINITY_DN57747_c0_g2_i3.p1	0	0	3.66	NA	NA	NA	6.13899129493506	8.40602649565029e-05	0.00150713099168507	6.14511923242227	4.90745043698606e-05	0.000829570679519385	-	DUF836,PSP
TRINITY_DN138932_c0_g1_i1.p1	10.0567	0.0633333	4.48667	-7.4864	4.83806560841254e-09	9.64160314175650e-07	NA	NA	NA	NA	NA	NA
TRINITY_DN81750_c0_g1_i1.p1	10.9767	11.3467	4.91	NA	NA	NA	-1.03867	1.45271122001078e-06	4.77409887373711e-05	NA	NA	NA	Belongs to the class-I aminoacyl-tRNA synthetase family	Anticodon_1,Val_tRNA-synt_C,tRNA-synt_1
TRINITY_DN41317_c0_g1_i10.p1	13.4767	6.96	2.93667	NA	NA	NA	-1.08483	4.08577446067381e-05	0.000829055520921010	-2.02972	1.30807424662114e-10	8.23688942571253e-09	VWA domain containing CoxE-like protein	VWA,VWA_3,Vwaint,zf-RING_11
TRINITY_DN14170_c0_g1_i1.p3	50.59	12.7133	36.2767	NA	NA	NA	1.88541034081204	0.000809461278874017	0.00946843099374348	NA	NA	NA	Putative Phosphatase	Put_Phosphatase
TRINITY_DN39230_c1_g1_i1.p1	11.8433	0.0933333	14.2633	-6.70148	3.62676524257492e-09	7.48349307774319e-07	7.20641897095269	1.48796636732595e-09	1.07770073975701e-07	NA	NA	NA
TRINITY_DN17517_c0_g1_i3.p1	5.38	0.38	2.05667	-3.80377	1.80937842374063e-06	0.000154253645400908	NA	NA	NA	NA	NA	NA	GDSL-like Lipase/Acylhydrolase	Lipase_GDSL
TRINITY_DN33_c0_g3_i1.p1	0	2.25667	5.95333	NA	NA	NA	NA	NA	NA	6.16558402288609	0.000117764991192592	0.00173565880100221	protein serine/threonine kinase activity	LRRNT_2,LRR_1,LRR_8,Pkinase,Pkinase_Tyr
TRINITY_DN45104_c0_g1_i1.p1	8.76	15.87	30.5167	NA	NA	NA	NA	NA	NA	2.69421608869397	0.000473391149449053	0.00546214874869203	Alpha amylase, catalytic domain	Alpha-amyl_C2,Alpha-amylase
TRINITY_DN7271_c0_g2_i4.p1	78.3667	21.7867	44.9033	-1.65166	5.80337516725286e-05	0.00269282382263187	1.35150467176665	0.000504293029750026	0.00650681801242439	NA	NA	NA
TRINITY_DN7526_c0_g3_i1.p1	0.08	16.84	16.88	7.87839704120589	2.01387792139925e-08	3.30680172917646e-06	NA	NA	NA	8.11193401677547	1.74521880932591e-14	1.93435269356570e-12	Belongs to the class I-like SAM-binding methyltransferase superfamily. Cation-independent O- methyltransferase family	Dimerisation,Methyltransf_2
TRINITY_DN34143_c0_g1_i1.p2	6.71	9.85	112.187	NA	NA	NA	3.69906523606575	7.27026147866951e-06	0.000193120805428720	NA	NA	NA	The glycine cleavage system catalyzes the degradation of glycine	GDC-P
TRINITY_DN41592_c0_g2_i1.p1	2.21333	0.02	1.40667	-6.76353	8.77803041265797e-05	0.00369112616982398	6.28858639804872	2.02083164288955e-06	6.38116766211285e-05	NA	NA	NA	Belongs to the protein kinase superfamily. Ser Thr protein kinase family	LRRNT_2,LRR_1,LRR_8,Pkinase,Pkinase_Tyr
TRINITY_DN44587_c0_g1_i1.p1	14.4367	0.856667	5.01667	-4.13733	7.28363058237605e-24	1.54389793158156e-20	2.73925334805477	1.11899133704534e-09	8.34088965429682e-08	-1.38447	6.56988761843971e-06	0.000146075581193324	Sugar (and other) transporter	MFS_1,Sugar_tr
TRINITY_DN102323_c0_g1_i2.p1	31.12	10.46	0.813333	NA	NA	NA	NA	NA	NA	-4.77863	9.44006162595106e-05	0.00144993183923102	transferase activity, transferring hexosyl groups	UDPGT
TRINITY_DN15302_c0_g2_i1.p1	1.06667	16.7667	2.41667	4.02385919661019	6.60726302913246e-05	0.00296551007543344	NA	NA	NA	NA	NA	NA	GDP-L-galactose phosphorylase	-
TRINITY_DN72471_c0_g1_i11.p1	2.04	0.0566667	9.39	NA	NA	NA	7.79997086411883	3.04207082817860e-13	4.43171651646965e-11	NA	NA	NA	Belongs to the glycosyl hydrolase 32 family	Glyco_hydro_32C,Glyco_hydro_32N
TRINITY_DN4570_c0_g1_i20.p2	0.57	4.24333	1.47333	2.85592933729795	0.000292868262258723	0.00945143645253358	NA	NA	NA	NA	NA	NA	Cytochrome P450	p450
TRINITY_DN19086_c0_g1_i2.p1	35.5167	50.8333	15.16	NA	NA	NA	-1.478	0.000108343308947938	0.00185719971831843	NA	NA	NA	Belongs to the TRAFAC class myosin-kinesin ATPase superfamily. Kinesin family	CH,Kinesin,Microtub_bd
TRINITY_DN56348_c0_g1_i5.p1	8.86	3.30333	9.63	-1.43671	0.000126489059727827	0.00492778974293047	1.72268768408993	3.49647001874953e-06	0.000103465565936770	NA	NA	NA	RNA recognition motif	RRM_1
TRINITY_DN44885_c0_g1_i2.p1	5.16333	1.44667	6.84667	NA	NA	NA	2.42804481502482	1.75717888378384e-05	0.000412163234144050	NA	NA	NA	Cullin-associated NEDD8-dissociated protein 1	TIP120
TRINITY_DN72884_c0_g2_i1.p1	7.95333	0.0666667	2.70667	-6.95914	2.07298143223074e-10	5.62031064704744e-08	NA	NA	NA	NA	NA	NA	-	RIP
TRINITY_DN46786_c0_g2_i1.p1	9.50333	12.3567	1.27667	NA	NA	NA	-3.11314	0.000248417119316205	0.00367043998317382	NA	NA	NA
TRINITY_DN707_c0_g1_i9.p1	3.37	5.83667	17.4133	NA	NA	NA	1.75297535396850	2.66765701168966e-07	1.07407853256488e-05	2.46643695652406	0.000866337670970855	0.00893633004924719	-	-
TRINITY_DN639_c1_g1_i5.p1	110.027	144.91	58.3267	NA	NA	NA	-1.13142	1.94962476636199e-05	0.000450280545633035	NA	NA	NA	Methylenetetrahydrofolate reductase	MTHFR
TRINITY_DN3908_c0_g1_i3.p2	0.133333	2.22	4.96	NA	NA	NA	NA	NA	NA	5.52022037171080	0.000116130305643255	0.00171792533592470	peptide-methionine (S)-S-oxide reductase activity	PMSR
TRINITY_DN4963_c1_g1_i7.p1	130.623	214.437	250.127	NA	NA	NA	NA	NA	NA	1.17212032513465	1.41948931872525e-19	2.76218746716307e-17	Ribosomal protein S6	Ribosomal_S6
TRINITY_DN20693_c0_g1_i12.p1	5.25333	21.4133	14.4233	2.07840432308931	0.000130415704510637	0.00505122553857521	NA	NA	NA	NA	NA	NA	BTB/POZ domain	BTB
TRINITY_DN17637_c1_g1_i1.p1	0.123333	9.90667	6.52	NA	NA	NA	NA	NA	NA	6.02696503867748	2.18467707396518e-16	2.96023743522281e-14	transposition, RNA-mediated	RVP_2,RVT_1,Retrotrans_gag,rve
TRINITY_DN53345_c0_g1_i2.p1	2.13333	15.49	15.0667	NA	NA	NA	NA	NA	NA	3.19771228824770	3.23840521051870e-05	0.000582226787431950	CBS domain	CBS
TRINITY_DN596_c0_g1_i5.p1	49.0767	127.187	133.22	NA	NA	NA	NA	NA	NA	2.07700094277785	5.73481584912981e-06	0.000129851182487668
TRINITY_DN671_c1_g1_i5.p1	23.5133	13.2933	31.38	NA	NA	NA	1.41786060489503	9.96645136359947e-10	7.53324462575514e-08	NA	NA	NA	A Receptor for Ubiquitination Targets	F-box
TRINITY_DN46057_c2_g1_i1.p1	0.0566667	0	1.49333	NA	NA	NA	5.91447393895131	0.000339835241670533	0.00473104689561150	NA	NA	NA	-	F-box,FBD
TRINITY_DN8454_c1_g1_i2.p1	10.4	11.9667	49.1833	NA	NA	NA	2.35504561820540	0.000582927064252479	0.00731649300527399	2.65134200944404	9.77011727985564e-06	0.000205992277198618	Double Clp-N motif-containing P-loop nucleoside triphosphate hydrolases superfamily protein	AAA_2,Clp_N
TRINITY_DN27874_c0_g2_i1.p1	1.44	0	5.64667	NA	NA	NA	6.27447231643418	4.82246465903828e-05	0.000956895257567960	NA	NA	NA
TRINITY_DN16531_c0_g1_i20.p1	7	2.97333	3.71667	-1.27133	1.66764267217216e-06	0.000146730529681895	NA	NA	NA	NA	NA	NA	ADP binding	NB-ARC
TRINITY_DN29981_c0_g1_i10.p1	1.98	0.79	4.37667	NA	NA	NA	2.62688178997078	3.63035246342997e-05	0.000751860845949890	NA	NA	NA	Cytokinin dehydrogenase 1, FAD and cytokinin binding	Cytokin-bind,FAD_binding_4
TRINITY_DN26050_c1_g1_i6.p2	72.46	10.6433	29.6067	-2.63152	3.82051827443836e-13	1.74668851658710e-10	1.66970948122331	4.93055491353944e-05	0.000973808400729724	NA	NA	NA	Annexin	Annexin
TRINITY_DN68026_c0_g1_i14.p1	15.02	58.1767	89.7833	NA	NA	NA	NA	NA	NA	3.12676539356462	0.000201526335008062	0.00271047564089616
TRINITY_DN10928_c0_g2_i2.p1	1.01333	0	1.19	NA	NA	NA	5.97698656919315	0.000232462202739929	0.00346652734759508	NA	NA	NA	source UniProtKB	DBD_Tnp_Mut,PMD
TRINITY_DN30933_c0_g1_i10.p1	5.39	1.59	2.4	-1.76697	3.66730864624028e-05	0.00186496841984867	NA	NA	NA	NA	NA	NA	Sugar (and other) transporter	MFS_1
TRINITY_DN1236_c0_g1_i11.p1	125.573	102.187	39.0733	NA	NA	NA	NA	NA	NA	-1.49094	4.92955996245407e-06	0.000113707198403113	Domain of unknown function (DUF4408)	DUF4408
TRINITY_DN7730_c0_g1_i15.p1	22.36	35.0467	57.4933	NA	NA	NA	NA	NA	NA	1.69371556173281	0.000278966791004422	0.00354432991388804	Peptidyl-prolyl cis-trans isomerase	FKBP_C
TRINITY_DN26345_c0_g2_i6.p1	6.86667	4.23667	2.34333	NA	NA	NA	NA	NA	NA	-1.41205	0.000705164358847986	0.00756947581466831	Myb-like DNA-binding domain	Myb_DNA-binding
TRINITY_DN40552_c0_g1_i4.p2	118.28	227.173	275.783	NA	NA	NA	NA	NA	NA	1.87125818080092	1.17386744901929e-05	0.000241977511066060
TRINITY_DN24384_c0_g1_i1.p1	19.51	25.4933	10.3333	NA	NA	NA	-1.12968	2.75364181305556e-06	8.37126756651503e-05	NA	NA	NA	Eukaryotic protein of unknown function (DUF829)	DUF829
TRINITY_DN38994_c0_g1_i1.p1	0	0.886667	20.8367	NA	NA	NA	5.10380679198375	5.96164203342003e-05	0.00113366531698364	6.95216100722609	1.23716930350345e-06	3.38526284477426e-05
TRINITY_DN806_c0_g1_i1.p4	73.8333	68.0133	138.04	NA	NA	NA	1.20084700984012	7.14062312939402e-10	5.58300646939502e-08	1.09001061650599	0.000507115248810860	0.00578677080989835	Belongs to the peroxidase family	peroxidase
TRINITY_DN48431_c1_g2_i3.p2	7.65667	1.88667	0.926667	NA	NA	NA	NA	NA	NA	-2.79255	0.000735558486131261	0.00783140979600938	Mitochondrial protein	RVT_2,Retrotran_gag_2,gag_pre-integrs
TRINITY_DN81439_c0_g1_i3.p1	21.1567	10.5267	22.54	NA	NA	NA	1.29682069915232	0.000582040219435226	0.00730895004435188	NA	NA	NA	Belongs to the UDP-glycosyltransferase family	UDPGT
TRINITY_DN2692_c0_g1_i2.p1	56.7367	45.5033	25.1567	NA	NA	NA	NA	NA	NA	-1.00826	9.28778609646269e-07	2.63421970487126e-05	basic region leucin zipper	bZIP_1
TRINITY_DN17949_c2_g2_i1.p2	26.1433	38.6733	2.40333	NA	NA	NA	-3.8963	5.18503108466229e-05	0.00101505122313599	NA	NA	NA
TRINITY_DN5131_c1_g1_i2.p2	277.193	445.963	595.057	NA	NA	NA	NA	NA	NA	1.37244639012830	0.000319148565797900	0.00397197617558670	60S ribosomal protein L9	Ribosomal_L6
TRINITY_DN9827_c0_g2_i1.p1	0.94	0.146667	4.66333	NA	NA	NA	5.13610383436940	0.000544602962725089	0.00691525400943251	NA	NA	NA	1-deoxy-D-xylulose-5-phosphate synthase	DXP_synthase_N,Transket_pyr,Transketolase_C
TRINITY_DN21661_c1_g1_i9.p1	0.0266667	0.203333	2.34333	NA	NA	NA	NA	NA	NA	6.72642826363287	1.36003214314397e-05	0.000274450774897757	disease resistance RPP13-like protein 1	NB-ARC
TRINITY_DN70847_c0_g1_i1.p3	307.04	112.29	453.36	NA	NA	NA	2.24415213353990	4.08794218327434e-08	2.05336773673428e-06	NA	NA	NA	Domain of unknown function (DUF3474)	DUF3474,FA_desaturase
TRINITY_DN24680_c0_g1_i2.p1	0.0433333	0	1.54	NA	NA	NA	6.23386112063984	0.000417123018104247	0.00559233571257015	NA	NA	NA	disease resistance protein	NB-ARC
TRINITY_DN29513_c0_g1_i4.p1	154.547	260.997	149.537	1.01004835807689	7.67464514391193e-05	0.00332376032531028	NA	NA	NA	NA	NA	NA	Belongs to the peptidase C1 family	Granulin,Inhibitor_I29,Peptidase_C1
TRINITY_DN3276_c0_g1_i11.p1	204.243	171.577	509.867	NA	NA	NA	1.75857544019924	3.98110066120985e-30	4.84689526691201e-27	1.50692942619737	3.60253162011574e-05	0.000636201430190416
TRINITY_DN10107_c0_g1_i33.p1	8.11	9.76333	4.24	NA	NA	NA	-1.02825	2.59938285326760e-05	0.000572342376534457	NA	NA	NA	Inositol polyphosphate phosphatase, catalytic domain homologues	Exo_endo_phos
TRINITY_DN8467_c0_g1_i1.p1	9.74667	17.8	35.3367	NA	NA	NA	NA	NA	NA	2.26224921553599	0.000105938768795249	0.00159496701908403	1-deoxy-D-xylulose-5-phosphate synthase	DXP_synthase_N,Transket_pyr,Transketolase_C
TRINITY_DN118685_c0_g1_i1.p1	4.50333	5.69667	0.63	NA	NA	NA	-3.02902	1.45489670274988e-05	0.000351249707263516	-2.69759	4.80458942625549e-05	0.000814310259634611	Inosine-uridine preferring nucleoside hydrolase	IU_nuc_hydro
TRINITY_DN13166_c0_g1_i1.p1	53.2333	79.69	25.98	NA	NA	NA	-1.43506	1.99346421170808e-05	0.000458335427164933	NA	NA	NA	Chloride channel protein	CBS,Voltage_CLC
TRINITY_DN28560_c1_g1_i1.p1	34.47	18.0867	45.4933	NA	NA	NA	1.52827504087049	3.79161990059727e-07	1.47437788590982e-05	NA	NA	NA	RWP-RK domain	PB1,RWP-RK
TRINITY_DN27739_c0_g1_i2.p1	50.33	68.1333	17.5533	NA	NA	NA	NA	NA	NA	-1.3579	0.000966857798083874	0.00970652430685346	Four repeated domains in the Fasciclin I family of proteins, present in many other contexts.	Fasciclin
TRINITY_DN75055_c0_g1_i8.p1	7.06	3.85333	2.21333	NA	NA	NA	NA	NA	NA	-1.54798	0.000942650733741033	0.00951492679976007	Exo70 exocyst complex subunit	Exo70
TRINITY_DN26013_c0_g2_i3.p1	0	0.92	2.99667	NA	NA	NA	NA	NA	NA	6.58324479159292	7.26407582334240e-05	0.00116155646800132
TRINITY_DN24042_c0_g1_i1.p1	116.427	59.3667	16.4133	NA	NA	NA	-1.67558	1.38711649347880e-10	1.24001424436268e-08	-2.57061	5.02406647663619e-32	2.36409731724696e-29
TRINITY_DN15830_c0_g1_i7.p1	14.03	16.8767	5.65	NA	NA	NA	NA	NA	NA	-1.13929	0.000142645652988722	0.00204132752124667	Encoded by	-
TRINITY_DN41556_c1_g1_i1.p2	13.4767	6.50667	1.24333	NA	NA	NA	NA	NA	NA	-3.08154	0.000375078232189973	0.00452129119151961	CAF1 family ribonuclease	CAF1
TRINITY_DN3677_c0_g1_i6.p1	186.52	236.01	395.693	NA	NA	NA	NA	NA	NA	1.25207520462484	4.87643363513855e-17	7.13020003922053e-15	Catalyzes the 6-electron oxidation of protoporphyrinogen-IX to form protoporphyrin-IX	Amino_oxidase
TRINITY_DN4837_c0_g1_i1.p1	14.4167	10.76	21.42	NA	NA	NA	1.16707449469592	2.62207667456778e-05	0.000576180785033729	NA	NA	NA	Protein of unknown function, DUF547	DUF547,Lzipper-MIP1
TRINITY_DN32603_c0_g2_i1.p1	0.893333	0	1.40333	NA	NA	NA	5.98940254275433	0.000198176198232710	0.00303763241020125	NA	NA	NA	RhoGAP domain	Lzipper-MIP1,PH,RhoGAP
TRINITY_DN8229_c0_g1_i6.p1	4.23333	11.8767	6.16333	1.46991642961645	2.53662219947995e-08	4.09309007018507e-06	NA	NA	NA	NA	NA	NA	Zinc finger BED domain-containing protein	DUF4413,Dimer_Tnp_hAT,zf-BED
TRINITY_DN1907_c1_g3_i3.p1	0.153333	0.31	3.69333	NA	NA	NA	NA	NA	NA	4.74324824537551	0.000564991380402711	0.00631631076480016
TRINITY_DN49561_c0_g1_i7.p1	0	0.18	1.23667	NA	NA	NA	NA	NA	NA	7.71798390542013	3.49864315502176e-06	8.49007352775816e-05	disease resistance protein	NB-ARC
TRINITY_DN27815_c3_g1_i1.p1	0	8.82667	0.386667	6.93659069413341	1.26195224120710e-06	0.000117462313102217	-4.40732	9.59131881429888e-05	0.00167672648290721	NA	NA	NA	disease resistance protein	NB-ARC
TRINITY_DN1833_c0_g6_i1.p1	309.243	394.017	665.23	NA	NA	NA	NA	NA	NA	1.36877336990331	4.27435563186229e-10	2.49149686780207e-08	Belongs to the universal ribosomal protein uS4 family	Ribosomal_S4,S4
TRINITY_DN2272_c0_g1_i8.p1	75.0667	99.5533	152.773	NA	NA	NA	NA	NA	NA	1.21902470368240	2.77112254105756e-11	1.95151120881198e-09	GTPase involved in protein precursor import into chloroplasts. Seems to recognize chloroplast-destined precursor proteins and regulate their presentation to the translocation channel through GTP hydrolysis	AIG1
TRINITY_DN20381_c0_g1_i1.p2	89.19	3.41667	16.01	-3.99894	2.79957829585419e-08	4.44056920648191e-06	NA	NA	NA	NA	NA	NA
TRINITY_DN6282_c0_g1_i9.p1	1.06667	0	1.90667	NA	NA	NA	5.98940254275433	0.000198176198232710	0.00303763241020125	NA	NA	NA	ribonuclease H protein At1g65750	RVT_1,zf-RVT
TRINITY_DN62855_c0_g1_i1.p1	2.88	5.42	13.5267	NA	NA	NA	NA	NA	NA	2.62106437652477	0.000369916419794318	0.00446843496032058	PsbP	PsbP
TRINITY_DN3164_c1_g2_i6.p1	0	0	6.45333	NA	NA	NA	9.25565491067963	6.28611808079180e-14	1.02367631192104e-11	9.26141453249354	3.98010501060701e-14	4.20437174395979e-12	Belongs to the argonaute family	ArgoL1,ArgoL2,ArgoMid,ArgoN,Gly-rich_Ago1,PAZ,Piwi
TRINITY_DN92469_c0_g1_i2.p1	0	0	0.97	NA	NA	NA	6.17146779684759	8.96377861165051e-05	0.00158819769760269	6.17778108276217	5.47726853496393e-05	0.000910140920187056	-	-
TRINITY_DN18468_c0_g1_i10.p1	17.9267	38.3633	9.47	NA	NA	NA	-1.78474	0.000113598753511201	0.00192661978840523	NA	NA	NA	Chromosome segregation protein Spc25	Spindle_Spc25
TRINITY_DN66025_c0_g1_i1.p1	3	12.5533	2.12	NA	NA	NA	-2.34904	0.000387213526686310	0.00526169983353116	NA	NA	NA	Belongs to the UDP-glycosyltransferase family	UDPGT
TRINITY_DN29061_c0_g1_i1.p1	40.4067	39.3033	12.95	NA	NA	NA	-1.43676	1.47343911689597e-05	0.000354554521427570	NA	NA	NA
TRINITY_DN91386_c1_g1_i10.p1	0	0	2.78	NA	NA	NA	7.24930873682756	1.17266147437242e-07	5.19159063468045e-06	7.25500937900306	6.47665958689677e-08	2.45416088490017e-06	ATP-dependent Clp protease ATP-binding subunit	-
TRINITY_DN73961_c0_g1_i2.p1	1.65333	0.663333	2.53667	NA	NA	NA	2.11936346577342	0.000246435809107396	0.00364724997478946	NA	NA	NA	NB-ARC domain	NB-ARC
TRINITY_DN16611_c1_g1_i4.p2	1.32333	0	13.3	NA	NA	NA	6.47822210777743	1.91011722137763e-05	0.000443157595271887	NA	NA	NA
TRINITY_DN80296_c0_g1_i2.p1	5.09	4.35	15.89	NA	NA	NA	2.20446146353333	0.000172848305301968	0.00271617247796891	2.05507585458229	0.000208542688502110	0.00278277342087077	Belongs to the chaperonin (HSP60) family	Cpn60_TCP1
TRINITY_DN135664_c0_g1_i1.p1	4.09	20.1267	0.763333	NA	NA	NA	-4.56733	0.000112813884453136	0.00191585027154656	NA	NA	NA	Agglutinin domain	Aerolysin,Agglutinin,ETX_MTX2,Fascin
TRINITY_DN8741_c0_g1_i44.p1	12.56	1.83	7.39333	-2.72066	0.000229336450557434	0.00785216350869664	NA	NA	NA	NA	NA	NA	Modified RING finger domain	Pkinase,Pkinase_Tyr,TPR_8,U-box
TRINITY_DN11530_c0_g1_i18.p1	16.8267	8.26	13.4833	-1.03381	4.62832456130693e-06	0.000337766289933374	NA	NA	NA	NA	NA	NA	Transmembrane amino acid transporter protein	Aa_trans
TRINITY_DN2777_c0_g1_i8.p1	259.843	175.93	450.99	NA	NA	NA	1.53851436219227	3.39505054941332e-17	8.50992719576965e-15	NA	NA	NA	GUN4-like	GUN4
TRINITY_DN89687_c0_g1_i1.p1	0.433333	0.0133333	0.7	NA	NA	NA	5.64079597663021	0.000103876696370806	0.00179144384223433	NA	NA	NA	Reverse transcriptase (RNA-dependent DNA polymerase)	RVT_1
TRINITY_DN20641_c0_g1_i14.p4	199.113	257.093	61.4933	NA	NA	NA	-1.84485	1.10413843088171e-08	6.47465762898000e-07	-1.13859	1.37845586590349e-06	3.72780846786994e-05	Ubiquitin-binding domain	UBD
TRINITY_DN9336_c0_g1_i1.p1	0.286667	0.146667	10.45	NA	NA	NA	6.12479098780811	9.88762136631384e-05	0.00171678652273376	5.38512781302742	0.000102900563135701	0.00155783446869465	G-quadruplex DNA unwinding	-
TRINITY_DN162714_c0_g1_i1.p1	15.83	0.876667	18.9067	-4.30486	0.000184760736439821	0.00661239249608456	4.79514772050597	8.19362478143369e-06	0.000213761637537668	NA	NA	NA
TRINITY_DN2055_c1_g1_i1.p1	0	6.64333	4.05333	8.01239251716130	2.35505787363817e-06	0.000190665648995432	NA	NA	NA	NA	NA	NA	Protein of unknown function (DUF3615)	DUF3615
TRINITY_DN4253_c0_g1_i3.p1	15.46	8.38333	19.1533	NA	NA	NA	1.37391283427349	5.84314615455569e-09	3.65707999347675e-07	NA	NA	NA	Raffinose synthase or seed imbibition protein Sip1	Raffinose_syn
TRINITY_DN4299_c0_g1_i4.p1	72.9067	94.0833	35.9567	NA	NA	NA	-1.14126	2.56343736174445e-05	0.000565482338461780	NA	NA	NA	Hypoxia induced protein conserved region	HIG_1_N
TRINITY_DN974_c1_g4_i1.p1	5.58667	0.113333	4.35667	-5.39755	0.000196606947915762	0.00694047827566672	5.28193024527769	0.000500409991823723	0.00647141237276537	NA	NA	NA
TRINITY_DN12648_c1_g1_i3.p5	11.89	0	30.5233	NA	NA	NA	6.91473488712863	9.90662915346460e-07	3.42274037252202e-05	2.08800352001356	0.000872139114730922	0.00898006618611244
TRINITY_DN491_c1_g1_i1.p1	0.44	1.35	17.3867	NA	NA	NA	NA	NA	NA	5.47818524196125	0.000176374979701320	0.00242414905053639
TRINITY_DN12309_c0_g1_i3.p1	12.64	37.9567	45.9133	NA	NA	NA	NA	NA	NA	2.44384620459862	3.67906565592385e-06	8.86968409018512e-05
TRINITY_DN4071_c0_g2_i1.p1	23.2767	44.4467	43.86	NA	NA	NA	NA	NA	NA	1.12813725656010	5.56566561324368e-06	0.000126463747939906	Belongs to the chaperonin (HSP60) family	Cpn60_TCP1
TRINITY_DN29319_c0_g1_i7.p1	8.79667	4.09667	1.69333	NA	NA	NA	NA	NA	NA	-2.10582	0.000271142186732511	0.00345951869172665	Arabidopsis protein of unknown function	DUF241
TRINITY_DN18850_c1_g1_i8.p1	0	2.69667	2.73667	NA	NA	NA	NA	NA	NA	5.69999187043016	0.000516299544155785	0.00586718869912611
TRINITY_DN9423_c1_g1_i3.p1	1.82667	0.106667	1.85	-4.07004	0.000277426776520726	0.00907876692595862	NA	NA	NA	NA	NA	NA	transposition, RNA-mediated	RVT_2,Retrotran_gag_2,Retrotran_gag_3,gag_pre-integrs,rve
TRINITY_DN82718_c0_g1_i18.p2	14.6633	43.9733	5.45	NA	NA	NA	-2.66958	0.000599749553375974	0.00748172570439791	NA	NA	NA	Belongs to the peptidase C19 family	UCH
TRINITY_DN6476_c0_g1_i23.p1	81.6633	25.8533	182.12	-1.66234	2.72749657468969e-13	1.29787089558678e-10	2.98641013173901	1.73905114593093e-09	1.24196426391106e-07	NA	NA	NA	Alpha galactosidase A	Melibiase_2,Melibiase_2_C
TRINITY_DN20862_c0_g1_i1.p1	27.2233	22.4167	47.1433	NA	NA	NA	NA	NA	NA	1.03961503643681	5.54033970574600e-05	0.000920030553446001	N-terminal C2 in EEIG1 and EHBP1 proteins	NT-C2
TRINITY_DN208_c0_g1_i10.p1	109.293	113.547	261.62	NA	NA	NA	1.38515209021655	2.51797313581144e-12	3.14802049698244e-10	1.42803375433505	5.64357303897499e-12	4.43946784301496e-10	RNA recognition motif. (a.k.a. RRM, RBD, or RNP domain)	RRM_1
TRINITY_DN10956_c1_g1_i6.p2	18.8667	0.173333	8.68667	-6.30624	3.80024166441975e-06	0.000286295104259913	5.59219814426595	9.25275514594628e-05	0.00162923685135268	NA	NA	NA
TRINITY_DN51694_c1_g1_i4.p1	11.2267	5.8	2.25	NA	NA	NA	NA	NA	NA	-2.08408	2.52733341418050e-06	6.34419519162933e-05
TRINITY_DN2007_c0_g1_i2.p1	62.6233	78.8133	152.313	NA	NA	NA	1.13481197957094	0.000118386254917074	0.00199524151579751	1.48247317934224	1.07088938555354e-05	0.000223149377961500	Ferredoxins are iron-sulfur proteins that transfer electrons in a wide variety of metabolic reactions	Fer2
TRINITY_DN24091_c0_g1_i1.p1	4.85	2.91	9.26	NA	NA	NA	1.84484789849861	2.68262026654855e-07	1.07780331759160e-05	NA	NA	NA	Protein of unknown function (DUF1668)	DUF1668
TRINITY_DN4064_c0_g1_i2.p1	30.7433	13.15	8.25333	NA	NA	NA	NA	NA	NA	-1.72023	1.48410301882309e-06	3.96381095754912e-05	-	DUF688
TRINITY_DN8495_c0_g5_i1.p1	13.0967	3.34667	11.6133	-1.99194	1.71298353609939e-14	1.01115900302434e-11	1.96898504306130	4.40710728138346e-12	5.25298423604340e-10	NA	NA	NA	Protein kinase domain	LRRNT_2,LRR_1,LRR_8,Pkinase,Pkinase_Tyr
TRINITY_DN2551_c0_g1_i5.p1	266.563	469.87	144.5	NA	NA	NA	-1.50247	7.93386874953205e-13	1.08764194273076e-10	NA	NA	NA	Calnexin homolog	Calreticulin
TRINITY_DN28185_c0_g2_i3.p1	9.48667	1.87667	8.69333	NA	NA	NA	2.33772750697595	0.000202894739605062	0.00309142419993005	NA	NA	NA
TRINITY_DN8147_c0_g1_i12.p2	17.8267	15.9533	47.94	NA	NA	NA	1.78079333089502	0.000466062813597663	0.00610442005904275	1.76794867525795	5.39509472216629e-05	0.000897639016117163	ethylene-responsive transcription factor	AP2
TRINITY_DN13483_c0_g1_i1.p3	41.2133	94.17	15.9067	NA	NA	NA	-2.38966	3.64743294821288e-06	0.000107188411709148	-1.16924	6.82356978189362e-05	0.00110132458833987	May be involved in both secretory and endocytic intracellular trafficking in the endosomal prevacuolar compartments	PRA1
TRINITY_DN6462_c0_g1_i65.p1	10.9633	15.3533	22.85	NA	NA	NA	NA	NA	NA	1.24965387179949	2.24213949616328e-07	7.53117342380972e-06	disease resistance protein	NB-ARC
TRINITY_DN39642_c0_g2_i12.p1	1.44667	0.3	6.81667	NA	NA	NA	4.73981675049683	4.11758566627257e-05	0.000834847840837358	NA	NA	NA	Belongs to the protein kinase superfamily	Pkinase,VWA_3
TRINITY_DN2828_c0_g1_i8.p1	104.283	166.783	365.853	NA	NA	NA	1.31304957034030	1.46605539631005e-11	1.57821635020880e-09	2.00278471612737	2.06316120999965e-28	8.34306932740563e-26	Belongs to the uroporphyrinogen decarboxylase family	URO-D
TRINITY_DN59791_c0_g1_i1.p1	5.68333	7.31333	77.7233	NA	NA	NA	3.63990740205709	6.15842030952875e-35	1.08587815209463e-31	4.00243111779765	2.58944130070720e-11	1.83605576939597e-09	CobN/Magnesium Chelatase	CobN-Mg_chel,DUF3479
TRINITY_DN55241_c3_g1_i1.p2	1.50667	0	12.3667	NA	NA	NA	6.06024617249570	0.000147285960104676	0.00237731069570470	NA	NA	NA
TRINITY_DN5385_c1_g1_i3.p1	0.373333	0.426667	6.49667	NA	NA	NA	4.22607181637059	8.18483965571779e-05	0.00147575314159194	4.29804107711046	3.69590952155540e-05	0.000651058576304015	-	-
TRINITY_DN5252_c0_g1_i18.p1	69.6833	71.65	29.7467	NA	NA	NA	-1.05504	3.57954477981421e-05	0.000743446152603655	NA	NA	NA	Divergent PAP2 family	DUF212
TRINITY_DN43431_c0_g1_i13.p1	20.4767	30.48	35.15	NA	NA	NA	NA	NA	NA	1.12952312076684	0.000161153559900312	0.00224776863756402
TRINITY_DN1012_c0_g1_i11.p2	54.2633	49.49	16.7267	NA	NA	NA	-1.39907	0.000503470181788725	0.00650112229181431	-1.46542	0.000532250064281512	0.00602576456195873	Aldo/keto reductase family	Aldo_ket_red
TRINITY_DN9346_c0_g3_i1.p1	0.796667	0	7.1	NA	NA	NA	8.01707686197863	6.59370291888493e-08	3.13931475841957e-06	NA	NA	NA	Leucine rich repeat	LRR_8,Pkinase
TRINITY_DN60714_c0_g1_i1.p1	9.44667	10.5867	28.8567	NA	NA	NA	1.64435596893808	0.000604176045430945	0.00752450761680845	1.82700065501359	0.000438104319366305	0.00514081985173994	Belongs to the pyruvate kinase family	PK,PK_C
TRINITY_DN37062_c0_g2_i1.p1	1.04667	0.39	3.00667	NA	NA	NA	3.07089253678418	1.77725075905525e-06	5.71559373041076e-05	1.68503537646933	1.08402108817044e-05	0.000225522570517645	Wall-associated receptor kinase C-terminal	GUB_WAK_bind,Pkinase,Pkinase_Tyr,WAK_assoc
TRINITY_DN3829_c2_g1_i1.p2	0	6.48333	2.97	6.24401492447911	5.22033065388091e-05	0.00248266120887379	NA	NA	NA	NA	NA	NA
TRINITY_DN42343_c0_g1_i1.p1	1.07	6.27	8.57	NA	NA	NA	NA	NA	NA	3.40913423582866	6.91122969161767e-05	0.00111408333873504	Pentacotripeptide-repeat region of PRORP	PPR
TRINITY_DN10304_c0_g1_i9.p1	0	1.80333	3.58333	NA	NA	NA	NA	NA	NA	9.51051802262258	5.87177608076556e-13	5.35086270627652e-11	NB-ARC domain	NAM,NB-ARC,WRKY
TRINITY_DN1280_c1_g1_i5.p1	357.837	606.233	167.823	NA	NA	NA	-1.65703	3.20032409878401e-26	2.51762111488033e-23	NA	NA	NA	Belongs to the glycosyltransferase 2 family. Plant cellulose synthase subfamily	Cellulose_synt,zf-UDP
TRINITY_DN39241_c0_g1_i1.p1	0.903333	0	1.72	NA	NA	NA	6.61041237003940	1.39687367357272e-05	0.000338680599452192	NA	NA	NA	Ribonuclease H protein	RVT_3,zf-RVT
TRINITY_DN8208_c0_g2_i12.p1	34.58	58.8367	18.56	NA	NA	NA	-1.48322	4.15612478303434e-09	2.69011752728706e-07	NA	NA	NA	Belongs to the heat shock protein 70 family	HSP70,MreB_Mbl
TRINITY_DN5260_c0_g1_i5.p2	53.9433	71.1567	26.91	NA	NA	NA	-1.20904	4.79462800271742e-06	0.000134560103343004	NA	NA	NA	AAA domain	AAA_11,AAA_12,Cytochrom_B561
TRINITY_DN106_c2_g1_i3.p1	54.7433	84.6933	212.463	NA	NA	NA	1.50166380197311	3.44413241382455e-13	4.94697378787934e-11	2.10978105386490	3.04455462680753e-09	1.51966433980892e-07	Tetratricopeptide repeat	TPR_12
TRINITY_DN6226_c0_g1_i2.p1	10.4933	20.33	49.86	NA	NA	NA	1.47613327508860	1.99507774423110e-11	2.09479066475386e-09	2.40850212597282	2.01464664440292e-58	3.59586637796343e-55	DEAD/DEAH box helicase	DEAD,Helicase_C
TRINITY_DN4001_c0_g1_i12.p1	34.5033	41.9767	70.2867	NA	NA	NA	NA	NA	NA	1.38698537689247	6.19663297724750e-07	1.84018312986407e-05	YGGT family	YGGT
TRINITY_DN12321_c0_g1_i8.p1	1.10667	0.186667	2.88667	NA	NA	NA	4.10842830739181	1.96516552660100e-05	0.000452986038010214	NA	NA	NA	LRR-repeat protein	F-box,FBD
TRINITY_DN5070_c0_g1_i1.p1	125.953	259.217	437.207	1.10401306431217	5.14630724228399e-07	5.52584982579513e-05	NA	NA	NA	2.07254168555937	2.74881916814718e-14	2.97038891362142e-12	heavy metal transport detoxification superfamily protein	-
TRINITY_DN10134_c0_g2_i1.p1	212.473	1598.12	62.22	NA	NA	NA	-4.51953	0.000161980096852806	0.00257947376906614	NA	NA	NA	Plant lipoxygenase may be involved in a number of diverse aspects of plant physiology including growth and development, pest resistance, and senescence or responses to wounding	Lipoxygenase,PLAT
TRINITY_DN604_c1_g1_i2.p1	395.713	1173.03	787.947	1.53322794562198	1.93785198133424e-06	0.000163799674295002	NA	NA	NA	NA	NA	NA	Belongs to the glycosyl hydrolase 32 family	DUF3357,Glyco_hydro_32C,Glyco_hydro_32N
TRINITY_DN10614_c0_g2_i1.p1	50.7067	73.2333	96.4367	NA	NA	NA	NA	NA	NA	1.25090435872895	6.71043625287759e-06	0.000148498884516972	ADP,ATP carrier protein	TLC
TRINITY_DN710_c0_g1_i1.p1	60.6167	85.0367	37.6867	NA	NA	NA	-1.00466	0.000118770242068395	0.00200105356109565	NA	NA	NA	Kelch motif	F-box,Kelch_1
TRINITY_DN15320_c0_g1_i1.p1	1.40667	6.72	21.5533	NA	NA	NA	NA	NA	NA	5.24659499786545	1.31970934086257e-05	0.000267985387180807	PsbP	PsbP
TRINITY_DN972_c2_g2_i1.p1	3.9	15.7033	30.67	NA	NA	NA	NA	NA	NA	3.45455330232926	2.58338219260802e-06	6.46295049161836e-05	Protein kinase domain	LRRNT_2,LRR_1,LRR_8,Pkinase,Pkinase_Tyr
TRINITY_DN8978_c0_g2_i1.p2	12.7	18.0833	1.59667	NA	NA	NA	-3.5159	0.000831060608038167	0.00967785313856152	NA	NA	NA
TRINITY_DN1072_c2_g1_i8.p1	40.0133	56.13	71.6533	NA	NA	NA	NA	NA	NA	1.03853177610371	4.01702530609380e-05	0.000699613885830152	-	-
TRINITY_DN65467_c0_g1_i3.p1	0.00666667	0	0.723333	NA	NA	NA	7.72637076325605	1.05461924577454e-05	0.000265780682668483	6.77009721163996	6.38559941583770e-05	0.00104102365783677	ribonuclease H protein	RVT_1,RVT_3,zf-CCHC_4,zf-RVT
TRINITY_DN549_c0_g1_i2.p1	18.7167	28.44	37.6633	NA	NA	NA	NA	NA	NA	1.14336064294267	0.000922931748334809	0.00937070816507611	Holliday junction DNA helicase ruvB N-terminus	AAA
TRINITY_DN99248_c0_g1_i1.p1	10.45	26.4067	4.63333	NA	NA	NA	-2.3378	0.000263346196375958	0.00385512293314865	NA	NA	NA	Domain of unknown function (DUF4228)	DUF4228
TRINITY_DN5457_c0_g1_i12.p2	172.86	296.643	350.543	NA	NA	NA	NA	NA	NA	1.27357342398851	7.86047106679289e-11	5.18300436800340e-09	Belongs to the universal ribosomal protein uL13 family	Ribosomal_L13
TRINITY_DN71_c5_g1_i1.p1	953.443	340.99	219.84	NA	NA	NA	NA	NA	NA	-1.88201	0.000543535072635133	0.00612139227473175
TRINITY_DN5813_c0_g1_i13.p1	25.8	26.3333	49.5467	NA	NA	NA	1.07588585606209	1.45871914369666e-06	4.79063228604915e-05	1.09575436939948	3.83330660952443e-16	5.14030526983405e-14	PPR repeat family	PPR,PPR_2
TRINITY_DN62929_c0_g1_i2.p1	44.26	27.8167	8.33667	NA	NA	NA	-1.54423	0.000598944515690990	0.00747350631169914	-2.1172	6.23507917940303e-08	2.36955898241616e-06	Protein of unknown function (DUF1117)	DUF1117,zf-RING_2,zinc_ribbon_9
TRINITY_DN368_c0_g1_i17.p1	563.7	815.187	262.407	NA	NA	NA	-1.45512	5.54726339990499e-06	0.000152584059543164	NA	NA	NA	Tubulin is the major constituent of microtubules. It binds two moles of GTP, one at an exchangeable site on the beta chain and one at a non-exchangeable site on the alpha chain	Tubulin,Tubulin_C
TRINITY_DN86995_c0_g1_i2.p3	2.23	5.58667	25.4333	NA	NA	NA	NA	NA	NA	4.22189953144167	0.000607728329730999	0.00670288218095168
TRINITY_DN13236_c1_g1_i10.p1	57.86	54.57	12.4167	NA	NA	NA	-1.95433	3.98618325641481e-09	2.59325056785642e-07	-1.97778	3.79592983413698e-13	3.54659068853365e-11	Male sterility protein	Epimerase
TRINITY_DN4972_c0_g1_i33.p1	0.573333	0	4.77	NA	NA	NA	6.16073294636887	9.48299642162632e-05	0.00166176675470679	NA	NA	NA
TRINITY_DN27370_c0_g1_i8.p1	6.03	4.38667	2.12333	NA	NA	NA	NA	NA	NA	-1.35901	1.05317507445042e-05	0.000219900746384140	Zinc finger C-x8-C-x5-C-x3-H type (and similar)	zf-CCCH
TRINITY_DN21011_c0_g1_i5.p1	1.2	0	5.37667	NA	NA	NA	7.24407044389285	1.32976810667911e-07	5.77709111018942e-06	NA	NA	NA	zinc-binding in reverse transcriptase	zf-RVT
TRINITY_DN41224_c0_g1_i14.p1	1.88	4.3	4.69	NA	NA	NA	NA	NA	NA	1.53017811109606	3.80441205554285e-05	0.000668049921762892	-	-
TRINITY_DN25308_c0_g1_i9.p1	1.82333	1.76	5.52333	NA	NA	NA	1.82140402509169	1.59942244566956e-08	9.03700191567597e-07	1.74330129520701	6.51010666398040e-09	3.06894017335418e-07	NB-ARC domain	NB-ARC
TRINITY_DN19363_c0_g1_i2.p1	1.19667	12.9167	8.46667	3.50684226466098	0.000268713960900226	0.00888719016926257	NA	NA	NA	NA	NA	NA	Subtilase family	Inhibitor_I9,PA,Peptidase_S8
TRINITY_DN2724_c0_g1_i1.p1	2.00667	10.6233	14.7067	2.38622643400065	1.73103371281442e-06	0.000150322709738687	NA	NA	NA	3.04274703505864	3.10093164821016e-12	2.55584909304150e-10	Ribonuclease H protein	zf-RVT
TRINITY_DN10381_c0_g1_i12.p1	8.15667	20.57	9.1	1.32268424033471	5.64988061414076e-07	5.97439643263551e-05	-1.00085	0.000173162354106200	0.00271961630237077	NA	NA	NA	Serpin (serine protease inhibitor)	Serpin
TRINITY_DN12356_c0_g1_i1.p1	38.1	42.18	17.7567	NA	NA	NA	-1.07387	1.61581509945346e-08	9.11954627985132e-07	NA	NA	NA	Glycosyl hydrolase family 79, N-terminal domain	Glyco_hydro_79n
TRINITY_DN20546_c0_g1_i3.p1	19.2433	0.176667	4.91667	-6.49679	3.49843824943423e-07	3.99859487465359e-05	4.82826217184137	0.000183123779280077	0.00285135545971603	NA	NA	NA
TRINITY_DN28726_c0_g3_i1.p1	0.403333	1.37	3.56333	NA	NA	NA	NA	NA	NA	3.38664462260639	0.000798155853933123	0.00837149851173908	Clathrin, heavy-chain linker	Clathrin,Clathrin-link,Clathrin_H_link,Clathrin_propel
TRINITY_DN87722_c0_g2_i1.p1	4.71667	15.3667	1.40333	NA	NA	NA	-3.19554	0.000107457278776810	0.00184572404869783	NA	NA	NA	WD domain, G-beta repeat	F-box,WD40
TRINITY_DN3475_c0_g2_i1.p2	14.0567	4.06667	12.4267	NA	NA	NA	1.84105071875116	3.96662374312713e-06	0.000114982618186543	NA	NA	NA	POT family	PBD,PTR2
TRINITY_DN33378_c0_g1_i10.p1	0.82	0.0333333	3.31667	NA	NA	NA	6.39029343796626	1.87663560530640e-06	6.00875923868112e-05	NA	NA	NA	Pre-mRNA splicing factor PRP21 like protein	PRP21_like_P,Surp,ubiquitin
TRINITY_DN22550_c0_g1_i3.p2	5.67	1.5	7.46	NA	NA	NA	2.51477797120672	0.000288027892990865	0.00414659132727174	NA	NA	NA	Ribonucleoside-diphosphate reductase small chain	Ribonuc_red_sm
TRINITY_DN31382_c0_g1_i4.p1	57.33	65.6833	24.1533	NA	NA	NA	-1.20952	7.50262169042461e-05	0.00137160907228520	NA	NA	NA	GAT domain	GAT,VHS
TRINITY_DN35798_c0_g1_i2.p1	8.42667	6.68667	22.6667	NA	NA	NA	NA	NA	NA	1.77153267114441	4.49532330465376e-05	0.000769452478743992
TRINITY_DN19113_c0_g1_i1.p1	37.56	56.45	13.0433	NA	NA	NA	-1.94593	8.78772212406657e-05	0.00156513891707426	NA	NA	NA	UDP-glucoronosyl and UDP-glucosyl transferase	UDPGT
TRINITY_DN38707_c0_g1_i17.p1	0.29	13.9267	19.8433	5.54438012197226	1.47767046965135e-21	2.37614506935349e-18	NA	NA	NA	6.22253254800081	3.09908146780597e-26	1.03491326358132e-23	Belongs to the helicase family	Helitron_like_N,Herpes_Helicase,PIF1,REPA_OB_2
TRINITY_DN1159_c0_g1_i4.p1	181.033	83.1567	16.63	NA	NA	NA	-2.13622	7.56043612197067e-06	0.000199687675961182	-3.19081	2.41775191259143e-14	2.64019529003471e-12	Glutaredoxin	Glutaredoxin
TRINITY_DN206_c0_g1_i16.p1	20.9633	27.7867	45.5467	NA	NA	NA	NA	NA	NA	1.35781248873117	2.19929740500281e-09	1.13151742972699e-07	At4g14100-like	-
TRINITY_DN71664_c0_g1_i1.p1	17.6667	7.65	3.45	NA	NA	NA	NA	NA	NA	-2.11697	0.000274854492742285	0.00350067504892555	Serine-rich protein-related	-
TRINITY_DN20514_c0_g1_i1.p1	3.86	2.64667	7.62667	NA	NA	NA	1.70142455271232	0.000841886389534294	0.00977498152644110	NA	NA	NA	DNA topoisomerase	Topoisom_bac,Toprim,Toprim_C_rpt,zf-C4_Topoisom
TRINITY_DN28997_c0_g1_i4.p1	1.5	1.26667	3.10333	NA	NA	NA	1.45609157824639	1.83753734057586e-05	0.000428261779275323	1.19029036227034	8.38254367621724e-05	0.00131084242666067	Belongs to the protein kinase superfamily. Ser Thr protein kinase family	LRRNT_2,LRR_1,LRR_4,LRR_8,Pkinase,Pkinase_Tyr
TRINITY_DN23959_c2_g1_i2.p1	1.94333	8.55667	7.42333	2.11121662806231	3.57505706472559e-06	0.000272857014892550	NA	NA	NA	2.08623150851765	2.98534713605285e-05	0.000540106791713497	meprin and TRAF homology	BTB,MATH
TRINITY_DN74770_c0_g1_i1.p1	18.51	23.87	6.94	NA	NA	NA	-1.61349	0.000828084005985998	0.00964758431580953	-1.17151	0.000704321725899194	0.00756356781208884	NB-ARC domain	LRR_8,NB-ARC
TRINITY_DN14154_c1_g2_i1.p1	1.85667	0	6.30667	NA	NA	NA	6.22385757061293	5.61911852513326e-05	0.00108180725400664	NA	NA	NA
TRINITY_DN96562_c0_g1_i19.p1	0	6.13333	1.35667	6.01148822806413	0.000168406641220446	0.00616377307131359	NA	NA	NA	NA	NA	NA
TRINITY_DN45332_c1_g1_i2.p1	0.126667	0.123333	3.66667	NA	NA	NA	5.08376524011881	8.99266494893915e-12	1.00840116118214e-09	5.08767130434726	4.35252560766205e-13	4.03025184218596e-11	-	MULE,SWIM
TRINITY_DN2132_c0_g1_i8.p1	9.83	5.82333	22.27	NA	NA	NA	2.11198486776985	1.72573087743743e-10	1.52406774934172e-08	1.37440153140518	3.27815938667282e-08	1.34029074260325e-06	-	-
TRINITY_DN7906_c0_g1_i4.p1	34.15	15.8333	13.4567	-1.12692	5.56296057612517e-08	8.03150280329551e-06	NA	NA	NA	-1.18537	2.87234608812437e-15	3.51478737275190e-13	Ketose-bisphosphate aldolase class-II family protein	DUF1357_C,DUF1537,F_bP_aldolase,NAD_binding_11,NAD_binding_2
TRINITY_DN10825_c0_g1_i1.p3	20.88	18.5033	119.403	NA	NA	NA	2.85914370838996	7.07527540633577e-07	2.54242538740389e-05	2.85095969242518	6.08993906278539e-08	2.32464111968167e-06	CobN/Magnesium Chelatase	CobN-Mg_chel,DUF3479
TRINITY_DN157_c7_g1_i4.p1	65.47	61.4633	17.16	NA	NA	NA	-1.66334	3.17274638939624e-11	3.19273650260957e-09	-1.68246	1.27003996775466e-15	1.60729923645352e-13	Myb-like DNA-binding domain	Myb_DNA-binding
TRINITY_DN2536_c0_g2_i1.p2	2.86	0.366667	8.87333	NA	NA	NA	4.93919194729868	7.34050194764567e-05	0.00134775305777707	NA	NA	NA
TRINITY_DN3138_c0_g1_i5.p1	61.7367	23.9733	13.9667	-1.37082	9.52634199779892e-11	2.77651191489598e-08	NA	NA	NA	-1.96276	5.16560865660334e-24	1.43751112728197e-21	No apical meristem (NAM) protein	NAM
TRINITY_DN13723_c0_g1_i1.p1	0	2.08667	1.51667	NA	NA	NA	NA	NA	NA	5.60733533114021	0.000976467967235125	0.00977809217489985
TRINITY_DN3184_c0_g2_i1.p1	7.96	0.696667	26.4133	-3.5388	5.05103389895783e-09	9.98071456822460e-07	5.40819864553331	2.86460284662431e-32	3.95888113403479e-29	1.89294788932537	4.94464969747865e-09	2.38527505117607e-07	Armadillo/beta-catenin-like repeat	Arm,F-box-like
TRINITY_DN2179_c0_g1_i14.p2	31.1067	41.7667	53.86	NA	NA	NA	NA	NA	NA	1.33701715841823	0.000301694114659842	0.00378936885923515
TRINITY_DN33445_c1_g2_i1.p1	12.4733	4.99667	23.1133	NA	NA	NA	2.42460848582315	1.29543671327296e-05	0.000316941918165069	NA	NA	NA	MYB-CC type transfactor, LHEQLE motif	Myb_CC_LHEQLE,Myb_DNA-binding
TRINITY_DN35218_c1_g1_i4.p1	0	0.766667	9.21333	NA	NA	NA	3.88827293378072	2.32379624246810e-06	7.21025467611430e-05	7.34325900686901	3.38345049823728e-08	1.37035040093318e-06	Leucine rich repeat	LRRNT_2,LRR_1,LRR_4,LRR_8,Pkinase,Pkinase_Tyr
TRINITY_DN6952_c0_g1_i13.p2	36.9667	14.9767	8.14	NA	NA	NA	NA	NA	NA	-1.82318	0.000684381082964228	0.00739202764993819
TRINITY_DN104014_c0_g1_i2.p1	0	0.206667	0.633333	NA	NA	NA	NA	NA	NA	6.67707010917772	6.86568328379436e-06	0.000151416545569868	NB-ARC domain	Kelch_1,NB-ARC,Pkinase_Tyr
TRINITY_DN2153_c0_g1_i12.p1	108.703	119.297	48.31	NA	NA	NA	-1.15171	0.000809558812231519	0.00946843099374348	-1.02177	1.62691324226281e-10	1.00610103145479e-08	Subtilase family	Inhibitor_I9,PA,Peptidase_S8
TRINITY_DN38417_c0_g1_i9.p3	80.9167	21.6833	4.4	NA	NA	NA	NA	NA	NA	-3.78303	3.29515931079465e-07	1.05219457795214e-05
TRINITY_DN62195_c0_g1_i1.p1	5.11667	1.15333	2.62333	-2.15655	3.36927143729775e-05	0.00174383168629862	NA	NA	NA	NA	NA	NA	Legume lectin domain	Lectin_legB,Pkinase,Pkinase_Tyr
TRINITY_DN46688_c0_g1_i2.p1	5.92333	2.15	4.14	-1.47796	0.000293980685536427	0.00947422343373890	NA	NA	NA	NA	NA	NA	ABC transporter transmembrane region	ABC_membrane,ABC_tran
TRINITY_DN25213_c1_g1_i5.p1	0.126667	0	1.77	NA	NA	NA	6.54513227759622	4.24078830929011e-05	0.000855755601449252	NA	NA	NA	source UniProtKB	RVT_1,RVT_3,zf-RVT
TRINITY_DN7661_c0_g1_i23.p1	177.04	148.333	76.38	NA	NA	NA	NA	NA	NA	-1.03183	4.29152469441912e-07	1.32934536031016e-05	SOUL heme-binding protein	SOUL
TRINITY_DN79849_c0_g1_i7.p1	0	0	2.20333	NA	NA	NA	5.87590144166150	0.000365033980024574	0.00502034629762683	5.88109869308506	0.000231748424706309	0.00303838151246789	Ribonuclease H protein	zf-RVT
TRINITY_DN6702_c0_g1_i10.p1	833.787	623.643	1118.32	NA	NA	NA	1.00982852760146	5.68476452502065e-14	9.31681888533352e-12	NA	NA	NA	glutamate synthase (ferredoxin) activity	GATase_2,GXGXG,Glu_syn_central,Glu_synthase
TRINITY_DN23823_c0_g1_i18.p1	116.28	49.9667	2.97667	-1.14392	0.000303748224796755	0.00969520257833475	-3.91134	1.90091188153377e-18	5.55435589430557e-16	-5.04848	2.66090778968290e-39	1.72164060127221e-36	AP2 domain	AP2
TRINITY_DN13913_c0_g4_i1.p1	18.8467	6.44667	0	NA	NA	NA	NA	NA	NA	-6.09631	0.000265799296528328	0.00340376976437476
TRINITY_DN105706_c0_g1_i1.p1	4.24667	0.453333	0	NA	NA	NA	NA	NA	NA	-6.49287	6.19312394993596e-06	0.000138803162788136	Protein FAR1-RELATED SEQUENCE	FAR1,MULE
TRINITY_DN2801_c0_g1_i3.p4	3234.55	2578.38	4308.63	NA	NA	NA	1.01845022958241	5.51521532154738e-05	0.00106702618332200	NA	NA	NA	Photosystem I reaction center subunit XI	PsaL
TRINITY_DN329_c0_g3_i1.p1	20.2967	11.8633	25.31	NA	NA	NA	1.27649662815979	0.000113887250515336	0.00193087223735118	NA	NA	NA	Belongs to the glycosyl hydrolase 5 (cellulase A) family	Cellulase
TRINITY_DN1166_c0_g1_i7.p1	306.75	210.433	119.443	NA	NA	NA	NA	NA	NA	-1.1375	0.000768856096352076	0.00813340699024725	Protein MID1-COMPLEMENTING ACTIVITY	-
TRINITY_DN58245_c0_g1_i1.p1	6.51	2.3	7.94	NA	NA	NA	2.00118151738346	0.000618267311197869	0.00767155561533410	NA	NA	NA	BAG domain	BAG,IQ
TRINITY_DN36245_c0_g1_i2.p1	10.5567	0	3.06667	-10.0695	4.97214714837539e-15	3.17624846534506e-12	8.45993325351193	3.35332662348376e-06	9.94599788661361e-05	NA	NA	NA	Protein of unknown function, DUF594	DUF4220,DUF594
TRINITY_DN28400_c0_g1_i1.p1	1.90667	0	2.49667	-6.26596	4.48457895707310e-05	0.00218983634036848	6.86372800514745	3.90484992393146e-06	0.000113578268492782	NA	NA	NA	Belongs to the peroxidase family. Classical plant (class III) peroxidase subfamily	peroxidase
TRINITY_DN17316_c0_g1_i4.p1	29.3133	19.3367	10.94	NA	NA	NA	NA	NA	NA	-1.19649	9.97318383665316e-05	0.00151896699554720	OTU-like cysteine protease	OTU
TRINITY_DN1495_c2_g1_i1.p2	17.5067	39.0433	43.4933	NA	NA	NA	NA	NA	NA	1.79590433009678	4.92478342469377e-06	0.000113647666003377
TRINITY_DN47820_c0_g1_i1.p1	15.1133	4.71333	20.35	NA	NA	NA	2.34723255006717	2.65105663312146e-05	0.000580056182618882	NA	NA	NA	Belongs to the glycosyl hydrolase 32 family	Glyco_hydro_32C,Glyco_hydro_32N
TRINITY_DN97684_c0_g1_i2.p1	2.62	0.536667	0.233333	NA	NA	NA	NA	NA	NA	-3.30999	0.000515889264422599	0.00586718869912611	disease resistance protein	NB-ARC
TRINITY_DN84583_c0_g2_i1.p1	0.0966667	0	0.913333	NA	NA	NA	5.84906369842354	0.000803139858436276	0.00940756526132511	NA	NA	NA	-	-
TRINITY_DN4375_c0_g3_i2.p1	2.68667	1.11333	8.36667	NA	NA	NA	3.11320110842718	1.14899545964181e-06	3.88833446944567e-05	1.86166849348587	0.000338711304691138	0.00417032251239723	KIP1-like protein	KIP1,Rubis-subs-bind,SET
TRINITY_DN110871_c0_g2_i21.p1	6.73667	2.23	6.84667	NA	NA	NA	1.80812255015255	0.000700911633890552	0.00847892488463674	NA	NA	NA	Lectin-domain containing receptor kinase	Glyco_hydro_19,Pkinase
TRINITY_DN44200_c0_g1_i4.p1	28.75	47.2933	69.2433	NA	NA	NA	NA	NA	NA	1.57963795328436	6.60936406528228e-07	1.94379143967657e-05	Belongs to the FPP GGPP synthase family	polyprenyl_synt
TRINITY_DN11415_c0_g1_i34.p1	0.336667	0.316667	2.51333	NA	NA	NA	3.15513924411722	3.93171816204446e-05	0.000802252499991945	3.09826417265117	0.000162949419311043	0.00226670918918540	Retrotransposon gag protein	Retrotran_gag_2,Retrotran_gag_3,Retrotrans_gag
TRINITY_DN14282_c0_g1_i2.p1	15.3133	4.73	9.24667	-1.71822	1.33834128712443e-06	0.000122856041815893	NA	NA	NA	NA	NA	NA	Protein of unknown function (DUF1645)	DUF1645
TRINITY_DN46548_c0_g1_i1.p1	2.40667	12.2333	18.2133	NA	NA	NA	NA	NA	NA	4.02866074332151	9.98870868048174e-05	0.00151976940038335	SpoU rRNA Methylase family	SpoU_methylase
TRINITY_DN41668_c0_g2_i1.p1	0	0	4.85333	NA	NA	NA	6.24403976922136	5.79341839590594e-05	0.00110993127109874	6.24931283330275	3.47171291042378e-05	0.000617948184169345
TRINITY_DN18256_c4_g1_i1.p1	0	0.173333	5.31667	NA	NA	NA	NA	NA	NA	7.16026962172589	0.000144704302870575	0.00206223552337110
TRINITY_DN45456_c0_g1_i1.p1	0.383333	0	2.34333	NA	NA	NA	7.33740820502182	8.40372231267416e-05	0.00150713099168507	NA	NA	NA	Belongs to the protein kinase superfamily	EGF_CA,GUB_WAK_bind,Pkinase,Pkinase_Tyr
TRINITY_DN8551_c3_g1_i1.p1	0	0	1.03333	NA	NA	NA	NA	NA	NA	5.62460395883837	0.000638229139608163	0.00697390299667682	Protein kinase domain	Pkinase,Pkinase_Tyr
TRINITY_DN95467_c1_g1_i2.p2	135.517	86.1867	12.1767	NA	NA	NA	NA	NA	NA	-2.74398	2.17259544598847e-07	7.33088089177375e-06
TRINITY_DN12308_c1_g1_i1.p2	3.21333	30.4433	63.44	NA	NA	NA	NA	NA	NA	4.76927066291508	2.49996417324725e-13	2.40969544825793e-11
TRINITY_DN40009_c1_g1_i2.p1	2.38	0.49	3.70333	NA	NA	NA	3.15388818673144	2.84957789785822e-06	8.59647883357418e-05	NA	NA	NA	Protein of unknown function (DUF 659)	DUF659,Dimer_Tnp_hAT
TRINITY_DN34793_c0_g1_i3.p2	0.523333	0.113333	8.59333	NA	NA	NA	6.22705957541849	2.05779112147752e-05	0.000469326901006386	4.35637303048529	8.91185600863613e-05	0.00138068416301411	Carbohydrate-binding module 48 (Isoamylase N-terminal domain)	Alpha-amylase,Alpha-amylase_C,CBM_48
TRINITY_DN17216_c0_g1_i18.p1	10.4	1.78667	21.8433	-2.51094	1.15166637608724e-05	0.000726734209960439	3.76936438737091	0.000175116429817036	0.00274422418702553	NA	NA	NA	Belongs to the cytochrome P450 family	p450
TRINITY_DN4148_c1_g1_i6.p3	87.1467	69.99	11.07	NA	NA	NA	-2.46972	3.83074056746092e-06	0.000111549594633569	-2.49533	8.79299668076212e-05	0.00136687968059965
TRINITY_DN18081_c0_g1_i7.p1	70.2467	97.7733	19.07	NA	NA	NA	-2.20713	3.00821913637412e-06	9.03773662275876e-05	-1.56415	3.21779127530514e-07	1.03130708483634e-05
TRINITY_DN13936_c0_g2_i1.p1	2.12667	9.92667	5.78333	NA	NA	NA	NA	NA	NA	1.62747231058948	2.01098936818231e-05	0.000382546198774291
TRINITY_DN129_c1_g2_i1.p1	19.1233	12.0633	64.5733	NA	NA	NA	2.56760900718141	1.29710935842049e-05	0.000317199377969743	1.91728186347021	3.50651558105386e-34	1.91053424200977e-31	Belongs to the major facilitator superfamily. Sugar transporter (TC 2.A.1.1) family	Sugar_tr
TRINITY_DN6994_c0_g3_i1.p1	10.15	0	24.09	NA	NA	NA	8.59823244796281	1.08657534347582e-11	1.20522654258769e-09	NA	NA	NA	Belongs to the TRAFAC class myosin-kinesin ATPase superfamily. Myosin family	DIL,IQ,Myosin_N,Myosin_head
TRINITY_DN108987_c0_g1_i5.p1	1.10667	2.03	4.79	NA	NA	NA	NA	NA	NA	2.30972358044267	1.38271304619756e-05	0.000278268312535894	LRR-repeat protein	F-box
TRINITY_DN127494_c0_g1_i1.p1	0	0	10.59	NA	NA	NA	7.69461182999287	1.73635137823995e-08	9.75676828295843e-07	7.70056682292548	1.12282034292407e-08	5.08027130857456e-07
TRINITY_DN7015_c0_g1_i35.p3	25.3833	13.5	5.02667	NA	NA	NA	NA	NA	NA	-2.08559	0.000335107315484703	0.00413775996106959	Major Facilitator Superfamily	MFS_1
TRINITY_DN9389_c0_g2_i2.p1	77.39	70.4167	162.47	NA	NA	NA	1.55298720068536	8.29222605338776e-05	0.00149353535404695	1.73011684052339	6.07717828840117e-05	0.000997274672584382	Belongs to the ribulose-phosphate 3-epimerase family	Ribul_P_3_epim
TRINITY_DN36192_c1_g1_i1.p1	0.26	0.06	2.98667	NA	NA	NA	5.36183745361896	0.000269453970318491	0.00391956560375869	NA	NA	NA
TRINITY_DN2672_c1_g1_i16.p1	128.71	181.36	572.737	NA	NA	NA	1.84159849387718	2.43251904160101e-26	1.97435601068613e-23	2.33411609390434	7.55859725340530e-16	9.85492575399274e-14	Protein of unknown function (DUF561)	DUF561,NAD_binding_11
TRINITY_DN74490_c0_g1_i1.p1	8.77	13.6267	21.9167	NA	NA	NA	NA	NA	NA	1.65077729609792	3.51120700381167e-05	0.000622836140247758	Pentatricopeptide repeat domain	PPR,PPR_1,PPR_2,PPR_3
TRINITY_DN25620_c0_g1_i2.p1	6.22333	1.12667	11.9867	NA	NA	NA	3.70598959917482	7.33576777700757e-06	0.000194548187087319	NA	NA	NA
TRINITY_DN676_c0_g1_i6.p1	220.513	164.93	575.7	NA	NA	NA	1.99815741661980	2.49180619037268e-07	1.01365169243052e-05	1.66137791576875	1.22962961954062e-05	0.000251767637409185	Protein of unknown function (DUF861)	Cupin_3
TRINITY_DN4241_c0_g1_i6.p1	51.91	33.8433	18.94	NA	NA	NA	NA	NA	NA	-1.29886	1.92744074147950e-15	2.40400627035471e-13	Short calmodulin-binding motif containing conserved Ile and Gln residues.	-
TRINITY_DN7395_c0_g1_i22.p3	0	0	2.09	NA	NA	NA	5.92797854330889	0.000450782222772748	0.00594386234638001	5.93330428618875	0.000312653652106678	0.00389864266121267
TRINITY_DN5707_c1_g1_i7.p2	5.37333	8.33333	31.6667	NA	NA	NA	2.11114517375752	2.67984566675371e-07	1.07780331759160e-05	2.79043251298627	1.01804100380875e-13	1.02121744957645e-11	Belongs to the class I-like SAM-binding methyltransferase superfamily. RsmB NOP family	Methyltr_RsmB-F,NusB
TRINITY_DN8187_c0_g3_i1.p1	14.3333	91.0233	267.907	NA	NA	NA	1.74283428593449	0.000780677857499428	0.00920645331304791	NA	NA	NA	Conserved gene of	PMD
TRINITY_DN320_c0_g1_i24.p2	24.7467	11.63	52.3533	NA	NA	NA	2.33057405147773	3.38459579717401e-08	1.75169961024996e-06	1.36341548867240	6.75987753257587e-06	0.000149337610313128
TRINITY_DN39597_c0_g1_i4.p1	1.11	0.05	2.58	NA	NA	NA	5.78521165250147	9.02182841284005e-07	3.14466376320493e-05	NA	NA	NA	-	-
TRINITY_DN7749_c0_g1_i7.p2	84.7467	116.103	43.5367	NA	NA	NA	-1.23863	3.68115996877617e-05	0.000759921008653212	NA	NA	NA	Catalyzes the phosphorylation of pyrimidine nucleoside monophosphates at the expense of ATP. Plays an important role in de novo pyrimidine nucleotide biosynthesis. Has preference for UMP and CMP as phosphate acceptors	ADK
TRINITY_DN15596_c0_g1_i3.p1	19.8767	37.9767	13.02	NA	NA	NA	-1.36255	1.22584072658845e-05	0.000303322243636856	NA	NA	NA	Belongs to the Casparian strip membrane proteins (CASP) family	DUF588
TRINITY_DN14945_c0_g2_i6.p1	0.146667	2.96333	2.76667	NA	NA	NA	NA	NA	NA	4.41474805042709	0.000925392978179841	0.00938679956349497
TRINITY_DN123959_c0_g1_i1.p1	57.7733	12.7967	10.7567	NA	NA	NA	NA	NA	NA	-2.07722	0.000214816103750622	0.00284885891525389	Protein kinase domain	DUF3403,Pkinase,Pkinase_Tyr,Stress-antifung
TRINITY_DN110933_c0_g1_i3.p1	8.31333	11.71	4.98333	NA	NA	NA	-1.0713	0.000315324016531538	0.00445545200235396	NA	NA	NA	Protein kinase domain	EGF_CA,GUB_WAK_bind,Pkinase,Pkinase_Tyr
TRINITY_DN24257_c0_g1_i2.p1	0.356667	29.34	0.933333	6.12676841302639	0.000170054662025643	0.00619918285864608	NA	NA	NA	NA	NA	NA
TRINITY_DN3372_c0_g1_i6.p1	55.84	81.1	35.2333	NA	NA	NA	-1.02392	3.40617384066570e-06	0.000100968865604986	NA	NA	NA	Belongs to the peptidase C1 family	Granulin,Inhibitor_I29,Peptidase_C1
TRINITY_DN20371_c0_g2_i1.p2	0	0	8.18333	NA	NA	NA	7.29967361509175	2.24239824846484e-05	0.000504233913970981	7.30485414800825	2.21710670547882e-05	0.000415194139588601
TRINITY_DN51322_c0_g3_i1.p1	446.39	59.6267	449.4	-2.24182	0.000212774941254815	0.00738268886572602	2.97850515186861	1.03251589495374e-07	4.65990006818752e-06	NA	NA	NA	Belongs to the glycosyltransferase 1 family. Bacterial plant glycogen synthase subfamily	Glyco_transf_5,Glycos_transf_1
TRINITY_DN12360_c0_g1_i2.p1	5.68667	15.6867	13.65	1.44702666353070	2.32998947082587e-05	0.00130900450398968	NA	NA	NA	1.44310699368051	5.47524775165484e-05	0.000910097298886982	Belongs to the cytochrome P450 family	p450
TRINITY_DN35155_c0_g1_i1.p1	7.20333	4.65333	1.7	NA	NA	NA	NA	NA	NA	-1.86259	0.000529388063351074	0.00599992457786621	Sin3 binding region of histone deacetylase complex subunit SAP30	SAP30_Sin3_bdg
TRINITY_DN11748_c0_g1_i3.p1	13.73	8.20667	47.2733	NA	NA	NA	2.72155794411639	2.49286130067329e-05	0.000553255077033975	2.15764909850316	0.000352767602157293	0.00429840015425227	Clustered mitochondria protein	CLU,CLU_N,TPR_12,eIF3_p135
TRINITY_DN14663_c1_g1_i11.p1	39.59	36.4467	12.7667	NA	NA	NA	-1.32845	2.24810154717977e-06	7.01797463452322e-05	-1.47225	8.05462958435752e-08	3.00588090782934e-06	No apical meristem (NAM) protein	NAM
TRINITY_DN198379_c0_g1_i1.p1	2.52333	66.4533	32.4	5.24531673250192	4.27470145309865e-06	0.000316919161943321	NA	NA	NA	4.33019048787942	0.000187959064108174	0.00255890297667101	NB-ARC domain	NB-ARC
TRINITY_DN31670_c0_g2_i4.p1	4.02	4.38	0.61	NA	NA	NA	-2.66931	0.000325897223980483	0.00458822374752698	NA	NA	NA	Regulator of Vps4 activity in the MVB pathway	Ist1
TRINITY_DN8439_c0_g1_i2.p1	7.12667	10.18	20.03	NA	NA	NA	1.16775639066306	0.000655828650755552	0.00804779031143134	1.72488335519525	8.46431819760366e-06	0.000181567167105745	Belongs to the protein kinase superfamily	Pkinase
TRINITY_DN18_c0_g2_i1.p1	0	551.197	454.303	14.6576247904051	1.73402967322000e-34	8.98477841680759e-31	NA	NA	NA	14.5686455115606	1.41856099310970e-34	7.98110169177731e-32
TRINITY_DN33136_c0_g1_i1.p1	188.683	0.226667	10.5067	-9.81869	1.99570604574625e-36	1.32951085758978e-32	5.81006255474822	8.70506815286820e-10	6.69360834479342e-08	-3.97176	1.30219233689744e-26	4.43439325987819e-24
TRINITY_DN3097_c0_g1_i1.p1	57.4133	64.5567	137.203	NA	NA	NA	NA	NA	NA	1.39633736707335	0.000461093754736226	0.00534767507033425	1-deoxy-D-xylulose-5-phosphate synthase	DXP_synthase_N,Transket_pyr,Transketolase_C
TRINITY_DN13769_c1_g1_i2.p1	6.25667	3.57667	12.7133	NA	NA	NA	2.05315326222669	0.000429714036142175	0.00572362529932117	NA	NA	NA	Disease resistance protein	NB-ARC
TRINITY_DN2694_c0_g1_i9.p1	104.217	141.587	336.997	NA	NA	NA	1.42978367482265	8.05919580152575e-17	1.89036200970283e-14	1.84599586116833	1.94224264349119e-08	8.35680976473378e-07	Porphobilinogen deaminase, dipyromethane cofactor binding domain	Porphobil_deam,Porphobil_deamC
TRINITY_DN40168_c0_g3_i2.p1	24.29	6.43333	3.35333	NA	NA	NA	NA	NA	NA	-2.43779	0.000314945437958746	0.00392322136740343	GDP-fucose protein O-fucosyltransferase	O-FucT
TRINITY_DN3014_c0_g1_i31.p1	0	1.40667	7.21667	NA	NA	NA	2.55524855053402	1.22510337772617e-07	5.39108744549483e-06	8.16664173787151	1.23952252535916e-10	7.86261341116608e-09
TRINITY_DN1138_c1_g1_i4.p1	16.4733	3.40333	12.1833	-2.20353	6.07847243892793e-06	0.000424879192545626	NA	NA	NA	NA	NA	NA	Belongs to the GST superfamily	GST_C,GST_N
TRINITY_DN3131_c0_g1_i2.p1	148.233	167.053	276.357	NA	NA	NA	NA	NA	NA	1.08349405917277	1.18684626208361e-07	4.26021840303119e-06	Shikimate kinase	SKI
TRINITY_DN15709_c0_g3_i3.p1	1.03667	1.55333	3.43333	NA	NA	NA	NA	NA	NA	1.86475483236298	3.50889709769847e-05	0.000622639776050635	ribonuclease H protein	RVT_1,RVT_3,zf-RVT
TRINITY_DN66218_c0_g1_i2.p1	0.0433333	0.0433333	0.986667	NA	NA	NA	4.66055248047219	0.000528529031366676	0.00674801585266008	4.64738427428684	0.000576408720903362	0.00641851837967861	ABC transporter transmembrane region	ABC_membrane,ABC_tran
TRINITY_DN66451_c0_g2_i1.p1	26.7367	95.1	0.446667	NA	NA	NA	-7.56054	0.000306521872295999	0.00435428759580576	-5.64138	1.30988996123932e-05	0.000266355557602643	Asparagine synthetase	Asn_synthase,GATase_7
TRINITY_DN12705_c2_g1_i11.p1	32.9333	32.79	7.17	NA	NA	NA	-2.00589	3.78570335827834e-09	2.46910912655873e-07	-2.02776	1.57169344537616e-11	1.14904554274174e-09	UDP-glucoronosyl and UDP-glucosyl transferase	UDPGT
TRINITY_DN4834_c0_g1_i1.p1	21.3533	8.51	26.8467	NA	NA	NA	1.83578318615599	1.21915095754382e-11	1.33776963654605e-09	NA	NA	NA	RING-H2 zinc finger domain	zf-RING_2
TRINITY_DN2232_c0_g1_i1.p1	133.627	183.117	58.11	NA	NA	NA	-1.47257	3.67665741661297e-08	1.87941207738501e-06	-1.03514	3.49247627892951e-05	0.000620790057258484	Chitinase class I	Glyco_hydro_19
TRINITY_DN15867_c0_g1_i2.p2	26.5733	35.92	48.4067	NA	NA	NA	NA	NA	NA	1.06478286756283	0.000156882624277698	0.00219648404523612	Protein of unknown function (DUF568)	DUF568
TRINITY_DN33_c0_g1_i1.p1	23.27	5.16333	50.2767	NA	NA	NA	3.44535170926972	1.68731502201614e-13	2.56230634834672e-11	NA	NA	NA	protein serine/threonine kinase activity	LRRNT_2,LRR_1,LRR_8,Pkinase,Pkinase_Tyr
TRINITY_DN4168_c0_g1_i1.p1	80.6867	56.8267	34.21	NA	NA	NA	NA	NA	NA	-1.04779	3.04855353684959e-07	9.83766705865782e-06	AMP-binding enzyme	AMP-binding,AMP-binding_C
TRINITY_DN89698_c2_g1_i1.p1	0.543333	39.1433	40.8933	NA	NA	NA	NA	NA	NA	6.51386770668824	0.000984189404005221	0.00983828268457209
TRINITY_DN17_c8_g1_i2.p1	70.6333	113.353	20.5967	NA	NA	NA	-2.28352	1.12201259930337e-05	0.000280689785972497	NA	NA	NA	Four repeated domains in the Fasciclin I family of proteins, present in many other contexts.	Fasciclin
TRINITY_DN107640_c0_g1_i1.p1	4.19	1.43	0	NA	NA	NA	NA	NA	NA	-5.60936	0.000602465482953008	0.00665951773320174	No apical meristem-associated C-terminal domain	NAM-associated
TRINITY_DN5755_c1_g1_i2.p3	26.1367	10.7033	49.52	NA	NA	NA	2.57740927475112	3.53240781546321e-05	0.000735149129979226	NA	NA	NA	Double Clp-N motif-containing P-loop nucleoside triphosphate hydrolases superfamily protein	AAA_2,Clp_N
TRINITY_DN25521_c0_g1_i2.p1	65.02	92.0233	194.163	NA	NA	NA	1.28820329757328	1.09358324455686e-06	3.73043933470118e-05	1.83797249696278	5.29482017332936e-08	2.04985180996037e-06	metalloendopeptidase activity	-
TRINITY_DN13647_c0_g2_i7.p1	1.02333	6.53333	2.31333	2.74019201832018	0.000106389749344065	0.00430292556909087	NA	NA	NA	NA	NA	NA	-	F-box,F-box-like
TRINITY_DN7521_c0_g1_i4.p1	10.8033	13.82	23.5533	NA	NA	NA	NA	NA	NA	1.30020000583106	0.000393577514489960	0.00470592878898472	Calcineurin-like phosphoesterase	Metallophos
TRINITY_DN76_c2_g2_i1.p1	0.626667	0	36.6667	NA	NA	NA	NA	NA	NA	6.27496604246625	0.000205997950597559	0.00275319327904524
TRINITY_DN7341_c0_g1_i20.p1	194.387	250.447	390.197	NA	NA	NA	NA	NA	NA	1.22072946420005	1.94996252338403e-22	4.82928278339143e-20	Belongs to the ALAD family	ALAD
TRINITY_DN15328_c0_g1_i7.p1	3.76667	5.87667	7.46333	NA	NA	NA	NA	NA	NA	1.14997941949399	6.41273793228233e-06	0.000143011515774608	Protein of unknown function (DUF629)	DUF629
TRINITY_DN16485_c0_g1_i1.p1	25.1167	49.2933	55.08	NA	NA	NA	NA	NA	NA	1.95184288144241	0.000243562770612760	0.00316999058830452	Type III restriction enzyme, res subunit	DEAD,Helicase_C
TRINITY_DN23421_c2_g1_i1.p1	4.56333	0.993333	0.22	NA	NA	NA	NA	NA	NA	-4.1592	1.28296376334586e-05	0.000261446800608445	RING-type E3 ubiquitin transferase	U-box
TRINITY_DN47931_c2_g2_i1.p1	39.0433	0	26.4467	NA	NA	NA	9.00211495064248	1.17628045564724e-07	5.20122089532111e-06	NA	NA	NA
TRINITY_DN34223_c0_g1_i8.p1	50.93	66.17	13.5167	NA	NA	NA	-2.07329	3.01538181556728e-11	3.05323829222212e-09	-1.6155	5.12492166721371e-09	2.46305543562348e-07	Catalyzes the synthesis of activated sulfate	APS_kinase
TRINITY_DN31993_c0_g1_i1.p1	25.9633	10.5067	4.49333	NA	NA	NA	NA	NA	NA	-2.1203	4.98400186658662e-05	0.000839768621798144	Belongs to the UDP-glycosyltransferase family	UDPGT
TRINITY_DN71505_c2_g1_i1.p1	9.20333	9.11333	0.6	NA	NA	NA	-3.70792	1.09798003347806e-05	0.000275413651175472	-3.66439	6.67579687558284e-06	0.000147928202663222
TRINITY_DN15009_c0_g1_i25.p1	19.39	25.8	9.79333	NA	NA	NA	-1.23412	8.81375784728373e-05	0.00156792435620047	NA	NA	NA	Oxysterol-binding protein	Oxysterol_BP,PH_11
TRINITY_DN18367_c0_g1_i7.p1	6.53667	14.7167	23.6667	NA	NA	NA	NA	NA	NA	2.22663138538266	2.02322628862357e-05	0.000384450131884892	Belongs to the cytochrome P450 family	p450
TRINITY_DN1590_c0_g3_i1.p1	0.206667	1.98	13.3567	NA	NA	NA	3.12688315107848	0.000508564203438221	0.00655696469455623	6.39117389043583	1.26719052819069e-06	3.45761986977746e-05
TRINITY_DN308_c0_g1_i2.p1	71.5433	60.81	28.0733	NA	NA	NA	NA	NA	NA	-1.16596	3.53130525463440e-05	0.000625757929767653	Protein of unknown function (DUF563)	DUF563
TRINITY_DN12047_c1_g1_i29.p1	3.32333	5.62667	11.47	NA	NA	NA	NA	NA	NA	1.89799840481077	0.000243120438793529	0.00316662230306790	Molybdopterin-binding domain of aldehyde dehydrogenase	Ald_Xan_dh_C,Ald_Xan_dh_C2,CO_deh_flav_C,FAD_binding_5,Fer2,Fer2_2
TRINITY_DN1948_c0_g1_i10.p2	304.613	172.593	47.31	NA	NA	NA	-1.67146	7.72154477114887e-20	2.77748296847072e-17	-2.4389	1.60707230172464e-43	1.34167208725111e-40	EF-hand domain	EF-hand_1,EF-hand_5,EF-hand_6,EF-hand_7,EF-hand_8
TRINITY_DN38270_c0_g2_i1.p1	15.3833	0.216667	3.07	-6.29164	2.56373962961337e-22	4.42795815362075e-19	4.15110559993534	0.000752111002017949	0.00896582137436922	NA	NA	NA	G-type lectin S-receptor-like serine threonine-protein kinase SD2-5	Pkinase,Pkinase_Tyr,Thaumatin
TRINITY_DN8450_c0_g1_i7.p3	78.8833	58.1733	15.31	NA	NA	NA	NA	NA	NA	-2.04577	1.27832179614424e-05	0.000260706124862970	AP2 domain	AP2
TRINITY_DN1360_c0_g4_i1.p2	1.37	6.95667	14.6733	NA	NA	NA	NA	NA	NA	3.68159636959228	4.34698296404114e-08	1.72021548319368e-06
TRINITY_DN8698_c0_g1_i3.p1	43.9867	37.4667	13.7967	NA	NA	NA	-1.26416	3.43456424853872e-12	4.16168266077675e-10	-1.51514	1.39316409154976e-25	4.47897928836689e-23	Belongs to the GRAS family	GRAS
TRINITY_DN914_c0_g1_i4.p1	34.0833	48.7767	62.6433	NA	NA	NA	NA	NA	NA	1.09530685265358	6.34893880189582e-09	2.99569208135761e-07	glycine-rich protein	-
TRINITY_DN6526_c5_g1_i2.p1	0	0.1	2.32667	NA	NA	NA	NA	NA	NA	6.59961254028727	0.000587581019070297	0.00652796332433949	ADP binding	NB-ARC
TRINITY_DN194436_c0_g1_i1.p1	1.32667	0.0566667	1.51667	NA	NA	NA	5.14416314773026	0.000674907300081313	0.00824037962807017	NA	NA	NA	NB-ARC domain	NB-ARC
TRINITY_DN54898_c0_g1_i3.p1	23.5267	12.7	4.31	NA	NA	NA	NA	NA	NA	-2.26042	6.67607429186621e-06	0.000147928202663222	Transferase family	Transferase
TRINITY_DN127296_c0_g1_i1.p1	0	7.82333	14.5533	NA	NA	NA	NA	NA	NA	9.96047642867296	2.04924474415355e-16	2.78401462472788e-14
TRINITY_DN398_c0_g2_i1.p1	43.8467	102.333	13.88	1.32129888745281	6.50825650000077e-08	9.16916995059020e-06	-2.70841	8.39242407114234e-20	2.98012647537356e-17	-1.37572	5.05682735419921e-05	0.000850102113285824	Belongs to the small heat shock protein (HSP20) family	HSP20
TRINITY_DN36448_c0_g1_i3.p1	2.57	0.173333	4.7	NA	NA	NA	4.95749200545902	1.23211671195541e-06	4.13134793109036e-05	NA	NA	NA	beta-galactosidase	Gal_Lectin,Glyco_hydro_35
TRINITY_DN16495_c1_g1_i1.p1	8.75667	9.31	34.6867	NA	NA	NA	NA	NA	NA	2.40522586656263	0.000401676850628955	0.00478728884766413	-	-
TRINITY_DN28146_c0_g3_i2.p1	1.17	2.78	6.80667	NA	NA	NA	NA	NA	NA	2.80900713244456	6.53462886701358e-05	0.00106031010904542
TRINITY_DN17005_c0_g1_i2.p1	1.17	0.7	17.39	NA	NA	NA	5.04898492049550	0.000639582682108187	0.00788816066490290	NA	NA	NA	Flavin containing amine oxidoreductase	Amino_oxidase
TRINITY_DN175866_c0_g1_i1.p1	0	0.113333	1.02667	NA	NA	NA	3.31574994869612	0.000699618952882295	0.00846729361814989	6.69255614068820	3.32626665816086e-06	8.12893713376131e-05	Reverse transcriptase (RNA-dependent DNA polymerase)	RVT_1,zf-RVT
TRINITY_DN23722_c0_g1_i2.p1	1.81333	0	0.216667	-5.93139	0.000189428421313847	0.00673520548159776	NA	NA	NA	NA	NA	NA
TRINITY_DN3620_c1_g2_i2.p1	0	2.38333	2.69667	7.61231128563386	1.37986679382484e-08	2.41001229200126e-06	NA	NA	NA	NA	NA	NA	Pfam:UBN2_2	Retrotran_gag_2,Retrotran_gag_3,gag_pre-integrs
TRINITY_DN1581_c0_g1_i15.p1	93.6367	154.897	282.673	NA	NA	NA	1.05314514454353	1.52769361343911e-08	8.71842469080306e-07	1.80664950535706	5.96165709537691e-17	8.61959030485487e-15	YGGT family	YGGT
TRINITY_DN12424_c0_g1_i4.p1	18.6067	41.78	22.6367	1.21489242321432	1.86438826883448e-06	0.000158364331767866	NA	NA	NA	NA	NA	NA	hAT family C-terminal dimerisation region	DUF4413,Dimer_Tnp_hAT,zf-BED
TRINITY_DN3359_c0_g1_i39.p1	88.57	22.37	224.807	-1.9782	1.37583480962296e-13	6.89884996528466e-11	3.52389529714925	1.19017450834448e-60	2.02861277698956e-56	1.55458889266129	4.03761876321300e-13	3.75208590309997e-11	cheY-homologous receiver domain	Response_reg
TRINITY_DN2899_c2_g1_i1.p1	89.9733	95.0867	40.5567	NA	NA	NA	-1.05975	7.95421297101455e-10	6.16258675848269e-08	NA	NA	NA	Belongs to the monovalent cation proton antiporter 1 (CPA1) transporter (TC 2.A.36) family	Na_H_Exchanger
TRINITY_DN2721_c5_g1_i3.p1	0	0	2.02667	NA	NA	NA	7.48687782935937	3.19600112359749e-08	1.67442952309461e-06	7.49217049966174	1.85242318392005e-08	8.00361238922251e-07	source UniProtKB	RVT_1,RVT_3,zf-RVT
TRINITY_DN11971_c0_g1_i1.p1	66.6367	137.563	218.317	1.35404606037985	0.000178858767405741	0.00643574143551847	NA	NA	NA	2.27440354688699	8.31601166127424e-15	9.50209888739991e-13	Essential component of the PAM complex, a complex required for the translocation of transit peptide-containing proteins from the inner membrane into the mitochondrial matrix in an ATP-dependent manner	GrpE
TRINITY_DN1652_c0_g1_i1.p2	21.8767	17.72	41.1233	NA	NA	NA	1.41392260856633	2.13798012523267e-05	0.000485235134148458	NA	NA	NA	Oxygen evolving enhancer protein 3 (PsbQ)	PsbQ
TRINITY_DN71833_c0_g1_i1.p1	17.1533	36.9767	5.68	NA	NA	NA	-2.5213	0.000416610380011586	0.00558985966190303	NA	NA	NA	Belongs to the UDP-glycosyltransferase family	UDPGT
TRINITY_DN18179_c0_g1_i11.p1	18.4967	12.0633	7.48333	NA	NA	NA	NA	NA	NA	-1.11603	0.000380151499438776	0.00456543428363121	Belongs to the synaptobrevin family	Longin
TRINITY_DN981_c2_g1_i18.p1	31.1767	48.7067	122.387	NA	NA	NA	1.51468685091354	2.83563200959671e-09	1.90785798919366e-07	2.10434603769311	4.91666394973646e-15	5.79707158775191e-13	NO-associated protein 1, chloroplastic	MMR_HSR1
TRINITY_DN10827_c0_g1_i10.p1	4.55	0	6.03667	NA	NA	NA	9.23586605964729	2.86329854606951e-13	4.20723873145742e-11	NA	NA	NA	Belongs to the terpene synthase family	Terpene_synth,Terpene_synth_C
TRINITY_DN22185_c0_g1_i4.p1	4.97	14.3333	2.06667	NA	NA	NA	-2.61339	2.64083100024114e-05	0.000579057685961965	NA	NA	NA	ubiquitin binding	-
TRINITY_DN18378_c0_g1_i1.p1	19.28	14.95	39.2733	NA	NA	NA	NA	NA	NA	1.36431135256527	1.72297528999271e-05	0.000335251470886907	zinc finger binding to DNA consensus sequence [AT]GATA[AG]	GATA
TRINITY_DN2422_c0_g1_i8.p1	129.733	199.18	263.133	NA	NA	NA	NA	NA	NA	1.20514014983370	2.59920323644805e-09	1.31512569620515e-07	ATP-dependent Clp protease proteolytic subunit	CLP_protease
TRINITY_DN11593_c0_g1_i1.p1	307.827	224.07	523.92	NA	NA	NA	1.43460601339572	1.21552188057386e-17	3.18741004314173e-15	1.13458230071094	1.84378518774370e-08	7.98628996676166e-07	This protein promotes the GTP-dependent binding of aminoacyl-tRNA to the A-site of ribosomes during protein biosynthesis	GTP_EFTU,GTP_EFTU_D2,GTP_EFTU_D3
TRINITY_DN4784_c0_g1_i18.p1	0	9.25667	4.22	9.45261855424763	1.21422718080796e-14	7.54974081634903e-12	NA	NA	NA	NA	NA	NA	-	-
TRINITY_DN7533_c0_g2_i1.p1	13.0133	24.2033	36.1033	NA	NA	NA	NA	NA	NA	1.69047643722097	4.34124547299813e-08	1.71925942561482e-06
TRINITY_DN10368_c1_g1_i2.p2	13.9867	17.2433	3.97667	NA	NA	NA	-1.93697	4.57659196932901e-06	0.000129507168655047	-1.57003	8.14657226873176e-05	0.00127702824712848	Belongs to the mitochondrial carrier (TC 2.A.29) family	Mito_carr
TRINITY_DN20691_c0_g1_i1.p1	347.363	378.463	131.727	NA	NA	NA	-1.30701	1.67058341219442e-09	1.19976983425771e-07	NA	NA	NA	Pheophorbide a oxygenase	PaO,Rieske
TRINITY_DN6024_c0_g2_i1.p1	0	11.09	7.54	6.71553559030413	3.99905636552429e-06	0.000299819928446132	NA	NA	NA	NA	NA	NA	WD domain, G-beta repeat	WD40
TRINITY_DN19773_c0_g1_i4.p2	24.31	14.68	10.1033	NA	NA	NA	NA	NA	NA	-1.08663	2.10238375490212e-07	7.12182496973094e-06	GDSL esterase lipase	Lipase_3
TRINITY_DN2378_c0_g1_i39.p2	17.0433	36.3133	142.667	NA	NA	NA	2.14571605743246	1.35333304891652e-11	1.47236876858079e-09	NA	NA	NA	Zinc finger, C2H2 type	PPR,zf-C2H2
TRINITY_DN29685_c0_g2_i1.p2	145.153	24.0067	29.13	-2.58682	5.21785308228327e-05	0.00248266120887379	NA	NA	NA	NA	NA	NA
TRINITY_DN118804_c0_g1_i1.p1	1.30667	4.38333	0.283333	NA	NA	NA	-3.7691	0.000781188853047252	0.00921035527132077	NA	NA	NA	DNA recombination	Rep_fac-A_C
TRINITY_DN19410_c0_g1_i5.p1	12.7333	8.56	5.26333	NA	NA	NA	NA	NA	NA	-1.10229	3.57116028713435e-06	8.64982815266080e-05	In Between Ring fingers	IBR
TRINITY_DN63729_c0_g1_i1.p1	13.9767	43.1033	1.32333	NA	NA	NA	-5.02115	9.31875770765512e-05	0.00163860163900700	NA	NA	NA	-	-
TRINITY_DN51389_c0_g1_i3.p1	8.76667	9.67667	3.00333	NA	NA	NA	NA	NA	NA	-1.3604	0.000280838639973553	0.00356373837795319	Belongs to the multi antimicrobial extrusion (MATE) (TC 2.A.66.1) family	MatE
TRINITY_DN21530_c0_g1_i13.p1	26.3133	21.7433	9.89	NA	NA	NA	NA	NA	NA	-1.21414	2.81470440535432e-06	6.98092547798491e-05	NmrA-like family	Epimerase
TRINITY_DN5099_c0_g1_i4.p1	14.84	10.4567	27.66	NA	NA	NA	1.57938614122439	1.23423080675021e-05	0.000304443598998384	1.08445711255880	7.80622251962778e-07	2.25227359999138e-05	Belongs to the ABC transporter superfamily. ABCG family. PDR (TC 3.A.1.205) subfamily	ABC2_membrane,ABC_tran,ABC_trans_N,PDR_assoc
TRINITY_DN49668_c0_g2_i12.p1	5.58	7.46	1.45	NA	NA	NA	-2.18856	6.92894153012970e-06	0.000185208832306143	-1.78673	0.000842976819887802	0.00874590562722239	-	-
TRINITY_DN11232_c0_g1_i12.p1	10.73	0	1.16667	-7.94713	1.81135164468958e-09	4.04156752377078e-07	NA	NA	NA	-3.008	0.000340883543551897	0.00419041282872747	-	-
TRINITY_DN2398_c1_g1_i32.p2	0.453333	0	8.90667	NA	NA	NA	7.43873773049863	5.41552537898210e-08	2.66011022794304e-06	4.64511707895783	1.13107948151927e-06	3.12911838818380e-05	Protein BRANCHLESS TRICHOME	-
TRINITY_DN32_c1_g1_i19.p1	23.7667	11.93	28.2267	NA	NA	NA	1.42509808332613	0.000530884665668455	0.00677201724366602	NA	NA	NA	-	-
TRINITY_DN2807_c0_g1_i14.p2	47.5667	85.2467	76.22	NA	NA	NA	NA	NA	NA	1.02618916684963	4.72696385856684e-05	0.000802994342905410	Cyclophilin type peptidyl-prolyl cis-trans isomerase/CLD	Pro_isomerase
TRINITY_DN43365_c0_g1_i6.p1	3.17667	0.993333	0.503333	NA	NA	NA	NA	NA	NA	-2.44133	0.000548452068490956	0.00617139728633921	DUF1719	DUF1719
TRINITY_DN1307_c0_g4_i2.p1	4.44333	5.85667	11.86	NA	NA	NA	NA	NA	NA	1.60374649451296	4.73817317225230e-05	0.000804634453966377	Alpha,alpha-trehalose-phosphate synthase (UDP-forming)	Glyco_transf_20,Trehalose_PPase
TRINITY_DN11607_c0_g1_i13.p1	48.9467	21.63	21.06	NA	NA	NA	NA	NA	NA	-1.022	8.14134008928604e-05	0.00127659468149511	Sulfite exporter TauE/SafE	TauE
TRINITY_DN7358_c0_g1_i1.p2	0	29.9167	20.52	6.95707247054060	2.97455724445051e-06	0.000231960749131205	NA	NA	NA	6.59228446672516	4.96013471674204e-06	0.000114310566818025
TRINITY_DN12853_c0_g1_i8.p1	6.40667	19.88	9.1	1.63756081388011	5.10412059986229e-09	1.00430572123788e-06	NA	NA	NA	NA	NA	NA	RmlD substrate binding domain	GDP_Man_Dehyd
TRINITY_DN77093_c0_g1_i3.p1	0	0	1.17667	NA	NA	NA	6.37974891099168	2.31603441459383e-05	0.000518511837810162	6.38518775818579	1.31523032584367e-05	0.000267180678555708	Protein FAR1-RELATED SEQUENCE	FAR1,MULE
TRINITY_DN7168_c0_g1_i11.p1	5.30333	2.81	7.67333	NA	NA	NA	1.63076191836923	0.000198706017929075	0.00304483763041203	NA	NA	NA	EamA-like transporter family	EamA
TRINITY_DN101619_c2_g1_i1.p1	30.1233	0.203333	1.10333	-6.78158	6.45678393349913e-05	0.00291480353505193	NA	NA	NA	NA	NA	NA
TRINITY_DN45851_c0_g2_i1.p1	36.9133	28.8767	8.76667	NA	NA	NA	-1.53497	0.000383387935276333	0.00522220660828138	-1.83473	2.99932067346517e-06	7.39980159100242e-05	Fantastic Four meristem regulator	FAF
TRINITY_DN95468_c0_g1_i6.p1	7.53333	1.17333	0.41	-2.7252	5.79804208147940e-06	0.000407813116720406	NA	NA	NA	-4.21939	5.35625937175033e-08	2.07208775292353e-06	Belongs to the UDP-glycosyltransferase family	UDPGT
TRINITY_DN20858_c0_g3_i1.p1	1.12333	5.78	0.853333	NA	NA	NA	-2.61336	0.000157854661016805	0.00252163081425595	NA	NA	NA	Protein of unknown function (DUF295)	-
TRINITY_DN9034_c0_g1_i13.p1	50.2533	60.4467	23.67	NA	NA	NA	-1.17218	0.000102552522810992	0.00177039861627861	NA	NA	NA	alpha/beta hydrolase fold	Abhydrolase_3
TRINITY_DN24049_c1_g1_i3.p1	13.0033	4.14667	1.23667	NA	NA	NA	NA	NA	NA	-3.17158	0.000257366579361275	0.00331464332279645	NB-ARC domain	LRR_1,LRR_8,NB-ARC,Pkinase
TRINITY_DN38340_c0_g1_i3.p2	11.36	11.97	37.4033	NA	NA	NA	NA	NA	NA	2.12817348859573	0.000398363402531096	0.00475217517363726
TRINITY_DN89521_c0_g1_i1.p1	0.316667	0	3.44	NA	NA	NA	5.72394939106234	0.000643980937237380	0.00792571496832696	NA	NA	NA	Zinc finger BED domain-containing protein RICESLEEPER	DUF4413,Dimer_Tnp_hAT,zf-BED
TRINITY_DN38603_c0_g1_i29.p1	11.7867	6.6	3.03333	NA	NA	NA	NA	NA	NA	-1.76938	0.000108340708253435	0.00162216470925833	GDSL-like Lipase/Acylhydrolase	Lipase_GDSL
TRINITY_DN5819_c0_g1_i9.p2	31.2367	17.7567	84.1367	NA	NA	NA	2.42842203013138	4.33138473041836e-23	2.28330955469291e-20	1.72748881817854	1.03900705294687e-05	0.000217380938025801
TRINITY_DN24179_c0_g1_i1.p2	46.4367	40.52	121.623	NA	NA	NA	1.78533929810060	7.12634608693785e-07	2.55897879781938e-05	1.71414047165668	1.31062613443871e-06	3.56298946138036e-05	Belongs to the DEAD box helicase family	DEAD,Helicase_C
TRINITY_DN14208_c0_g1_i5.p1	471.987	725.073	1112.85	NA	NA	NA	NA	NA	NA	1.47541701525755	9.87804181011343e-09	4.50085670891973e-07	Ribosomal L27 protein	Ribosomal_L27
TRINITY_DN1470_c0_g1_i1.p1	1.05667	3.46333	10.2033	NA	NA	NA	NA	NA	NA	3.56132461837661	0.000926120954255233	0.00939097188288634	DNA Topoisomerase I (eukaryota)	Topo_C_assoc,Topoisom_I,Topoisom_I_N
TRINITY_DN30006_c0_g1_i2.p1	0.246667	2.40333	4.48	NA	NA	NA	NA	NA	NA	5.22614799624030	0.000337809090398468	0.00416020374211637	SANTA (SANT Associated)	SANTA
TRINITY_DN34303_c0_g1_i10.p1	12.4333	8.69	4.58	NA	NA	NA	NA	NA	NA	-1.27589	4.77824958036830e-08	1.87368921613215e-06	Protein tyrosine kinase	Pkinase,Pkinase_Tyr,RCC1_2
TRINITY_DN34281_c0_g1_i37.p1	2.25333	2.67667	8.90667	NA	NA	NA	1.91374004196462	0.000132813660633216	0.00218862188940344	2.26161911151468	0.000288827619436837	0.00364901303628756	Hydrolyzes acetyl esters in homogalacturonan regions of pectin. In type I primary cell wall, galacturonic acid residues of pectin can be acetylated at the O-2 and O-3 positions. Decreasing the degree of acetylation of pectin gels in vitro alters their physical properties	PAE
TRINITY_DN12849_c0_g1_i4.p1	73.1567	58.78	27.6767	NA	NA	NA	NA	NA	NA	-1.16533	8.01858130220027e-11	5.27382194133657e-09	helix loop helix domain	HLH
TRINITY_DN161_c1_g1_i10.p1	1434.09	1008.39	2176.95	NA	NA	NA	1.28607344572162	1.12319034176581e-18	3.52351011876400e-16	NA	NA	NA	Photosystem I reaction center subunit II	PsaD
TRINITY_DN4166_c0_g1_i4.p1	49.3733	68.5	123.783	NA	NA	NA	1.02551296921105	4.73946386807348e-17	1.15403688300033e-14	1.49025185840594	3.59038470595563e-34	1.92306181178195e-31	RimM N-terminal domain	PRC,RimM,UDPGP
TRINITY_DN60185_c0_g2_i1.p2	35.6333	13.18	8.59667	NA	NA	NA	NA	NA	NA	-1.64355	0.000191840548615318	0.00259875913030030	C2 domain	C2
TRINITY_DN40691_c0_g1_i4.p2	1327.63	459.27	20.15	-1.45219	4.66117248092961e-15	3.01895078198876e-12	-4.29338	1.09098625960168e-56	7.96949877121033e-53	-5.73514	1.54493965090889e-123	3.99838106353476e-119	NUDIX domain	NUDIX
TRINITY_DN24348_c0_g1_i3.p1	18.3533	14.23	5.81	NA	NA	NA	-1.12776	9.45617233419028e-05	0.00165934082407854	-1.48523	1.01327553505324e-08	4.60880096396228e-07	Protein of unknown function (DUF789)	DUF789
TRINITY_DN6809_c0_g1_i28.p1	4.66667	0.0333333	4.51333	NA	NA	NA	7.39466431699435	6.24282464209411e-09	3.88346222930463e-07	NA	NA	NA	von Willebrand factor (vWF) type A domain	GUB_WAK_bind,Pkinase
TRINITY_DN27905_c2_g1_i1.p1	0	4.95	4.63667	5.86275465764962	0.000246595524892704	0.00827301374987156	NA	NA	NA	5.98344040285977	0.000187800775234327	0.00255742065953801
TRINITY_DN29124_c1_g3_i1.p1	0	0	2.11667	NA	NA	NA	6.34259145877507	3.29253227551231e-05	0.000694269465468233	6.34907392346289	1.93287337711206e-05	0.000370271868514795	E3 ubiquitin-protein ligase that mediates ubiquitination and subsequent proteasomal degradation of target proteins. E3 ubiquitin ligases accept ubiquitin from an E2 ubiquitin- conjugating enzyme in the form of a thioester and then directly transfers the ubiquitin to targeted substrates	Sina
TRINITY_DN36808_c0_g1_i2.p1	46.8867	44.3033	6.94	NA	NA	NA	-2.48897	7.66309198252658e-10	5.95508427712028e-08	-2.61505	0.000133175942204527	0.00192658466865526	KR domain	adh_short_C2
TRINITY_DN22085_c0_g1_i1.p1	22.6667	34.45	6.33	NA	NA	NA	-2.27865	1.18824045839356e-10	1.08112967258890e-08	NA	NA	NA	Heat shock protein	HATPase_c,HSP90
TRINITY_DN112199_c0_g1_i1.p2	0	0.183333	0.743333	NA	NA	NA	NA	NA	NA	5.96981307586857	0.000127419378756964	0.00185575533591424	-	-
TRINITY_DN26095_c0_g1_i2.p2	19.4567	10.7067	47.15	NA	NA	NA	2.36951265125357	2.01119449755742e-06	6.35602097886904e-05	1.56506997141117	0.000132669689416261	0.00192240698415114	Hsp90 protein	HATPase_c,HSP90
TRINITY_DN22386_c0_g1_i7.p1	15.8	18.85	7.6	NA	NA	NA	-1.12607	9.80077992015772e-05	0.00170402271484986	NA	NA	NA	Putative S-adenosyl-L-methionine-dependent methyltransferase	Methyltransf_29
TRINITY_DN904_c0_g1_i9.p1	84.97	87.8833	32.5567	NA	NA	NA	-1.25252	2.41551989499640e-06	7.47670667740591e-05	-1.21461	1.93190562729567e-13	1.88318958897272e-11	GATA zinc finger	GATA
TRINITY_DN71775_c0_g1_i1.p1	17.07	13.8433	0.753333	NA	NA	NA	NA	NA	NA	-4.29502	1.33800653457456e-07	4.74359974219958e-06
TRINITY_DN67507_c0_g3_i3.p1	741.053	57.03	40.8133	-3.68087	1.58992437233785e-14	9.50550554554244e-12	NA	NA	NA	-3.94848	3.97755913498639e-09	1.94412123121842e-07
TRINITY_DN27726_c0_g1_i3.p1	24.8467	21.3667	9.67667	NA	NA	NA	NA	NA	NA	-1.18346	9.00878368750674e-05	0.00139278271340811	Belongs to the Glu Leu Phe Val dehydrogenases family	ELFV_dehydrog,ELFV_dehydrog_N
TRINITY_DN29338_c0_g1_i3.p1	15.1167	3.48	12.88	-2.04582	9.25351307890924e-06	0.000604368452953466	2.05524760432345	6.98356520685774e-05	0.00129195956326868	NA	NA	NA	CRAL/TRIO domain	CRAL_TRIO,CRAL_TRIO_N
TRINITY_DN11913_c0_g1_i2.p1	7.19667	9.03333	16.8233	NA	NA	NA	1.07487875099297	8.24343262418011e-07	2.89704250037681e-05	1.37349747527009	1.43023268900855e-08	6.34908012142125e-07	DYW family of nucleic acid deaminases	DYW_deaminase,PPR,PPR_2
TRINITY_DN10352_c0_g2_i1.p1	0.163333	0.0966667	2.28	NA	NA	NA	4.68973681483802	0.000112591453383120	0.00191270809876826	3.93227720144689	0.000922193159234018	0.00936814560049418	ADP binding	NB-ARC
TRINITY_DN4274_c0_g1_i20.p1	127.8	412.14	211.577	1.69312183667904	1.17884179513131e-07	1.55290761108357e-05	NA	NA	NA	NA	NA	NA	Caleosin related protein	Caleosin
TRINITY_DN29859_c0_g2_i1.p1	0.153333	1.94	1.51	4.06002521810348	2.45147733398477e-05	0.00135933106439610	NA	NA	NA	3.89599815516593	1.16880039434060e-05	0.000241125058634769	Plant pleckstrin homology-like region	Auxin_canalis,PH_2
TRINITY_DN24865_c0_g1_i9.p1	19.3433	27.0167	10.3333	NA	NA	NA	-1.21301	2.54476871177889e-05	0.000562964475056074	NA	NA	NA	Protein of unknown function (DUF1640)	DUF1640
TRINITY_DN84557_c1_g1_i1.p1	28.6233	0	13.12	-8.2634	1.92071714050291e-10	5.26875308312190e-08	7.45697834743279	1.71782426943402e-07	7.27145912195690e-06	NA	NA	NA
TRINITY_DN3380_c1_g2_i1.p1	34.7867	42.26	76.27	NA	NA	NA	1.03234039086584	2.80524706940201e-10	2.35153284666889e-08	1.37390309044112	1.56425514127362e-05	0.000309626808288581	Belongs to the peroxisomal membrane protein PXMP2 4 family	Mpv17_PMP22
TRINITY_DN6506_c1_g1_i18.p3	7.52	17.48	0	NA	NA	NA	-5.70267	0.000782246394610766	0.00921644865023661	NA	NA	NA	PLAC8 family	PLAC8
TRINITY_DN3778_c0_g1_i6.p1	12.9233	16.4267	24.34	NA	NA	NA	NA	NA	NA	1.06934750780071	1.75351267422339e-14	1.93556639772138e-12	DNA topoisomerase	Topoisom_bac,Toprim,Toprim_C_rpt,zf-C4_Topoisom
TRINITY_DN29165_c0_g1_i2.p1	2.23333	3.39333	0.2	NA	NA	NA	-3.97067	0.000194548158274634	0.00299098783079228	NA	NA	NA	Domain of unknown function (DUF4413)	DUF4413,Dimer_Tnp_hAT,zf-BED
TRINITY_DN1611_c0_g1_i1.p1	440.077	725.61	268.57	NA	NA	NA	-1.25025	2.48611193437749e-05	0.000552236523251340	NA	NA	NA	Belongs to the iron ascorbate-dependent oxidoreductase family	2OG-FeII_Oxy,DIOX_N
TRINITY_DN46402_c0_g1_i1.p1	30.5433	44.5733	11.5367	NA	NA	NA	-1.80786	0.000261137223610695	0.00383156120290079	NA	NA	NA	Pheophorbide a oxygenase	PaO,Rieske
TRINITY_DN11674_c0_g2_i7.p1	11.4667	33.0567	16.4033	1.54054047119277	9.97323424295160e-05	0.00408683508305415	NA	NA	NA	NA	NA	NA	-	-
TRINITY_DN712_c1_g2_i1.p1	8.57	11.74	27.5867	NA	NA	NA	1.41490049066283	9.79193066096460e-05	0.00170364267580049	1.86574169944986	2.75078544822598e-07	9.02875114683734e-06	Protein of unknown function (DUF1668)	DUF1668
TRINITY_DN75554_c0_g1_i6.p1	3.55333	8.27667	1.46	NA	NA	NA	-2.3623	3.95283936661768e-05	0.000805694981696589	NA	NA	NA	Sin3 family co-repressor	PAH,Sin3_corepress,Sin3a_C
TRINITY_DN10170_c0_g1_i2.p1	16.36	4.13667	46.0267	NA	NA	NA	3.69600226270688	0.000756668856793043	0.00900524357595285	NA	NA	NA
TRINITY_DN12047_c0_g1_i11.p1	18.3	0.623333	15.8567	-4.89709	8.49758722348017e-05	0.00359916425969619	5.13582217882644	2.78059211464871e-05	0.000604005085770804	NA	NA	NA
TRINITY_DN14513_c0_g1_i11.p1	6.45	11.7367	4.11667	NA	NA	NA	-1.32906	2.56562261426707e-05	0.000565720339620233	NA	NA	NA	Glycosyltransferase like family 2	Glyco_tranf_2_3,Glyco_trans_2_3
TRINITY_DN149970_c0_g1_i2.p1	8.43667	0	3.53	NA	NA	NA	6.78170028223865	5.97118263868136e-06	0.000162756105035359	NA	NA	NA	Strictosidine synthase	Str_synth
TRINITY_DN398_c0_g3_i1.p1	22.4433	0	3.70667	-6.26101	0.000155330638757245	0.00579482694173327	NA	NA	NA	NA	NA	NA
TRINITY_DN49663_c0_g1_i1.p1	15.51	5.09333	5.01	NA	NA	NA	NA	NA	NA	-1.46128	9.27361064898301e-07	2.63164123246716e-05	NB-ARC domain	NB-ARC
TRINITY_DN9861_c0_g1_i1.p4	1.77667	0	7.80667	NA	NA	NA	6.34227672034475	0.000133144257855126	0.00219054005185458	NA	NA	NA
TRINITY_DN281_c0_g1_i2.p1	51.6233	51.7267	107.167	NA	NA	NA	1.22537788219269	6.07953117081618e-22	2.85202520081206e-19	1.20481754927806	3.27823450042806e-19	6.17035258096933e-17	Allows the formation of correctly charged Gln-tRNA(Gln) through the transamidation of misacylated Glu-tRNA(Gln) in chloroplasts and mitochondria. The reaction takes place in the presence of glutamine and ATP through an activated gamma-phospho- Glu-tRNA(Gln)	Amidase
TRINITY_DN17321_c0_g2_i1.p1	0	11.56	4.09667	6.31852157086287	3.14279929179550e-05	0.00165789773047850	NA	NA	NA	NA	NA	NA
TRINITY_DN2054_c0_g1_i12.p1	265.457	116.35	91.5	-1.17942	1.44026570663692e-10	4.07054004227877e-08	NA	NA	NA	-1.33922	1.29923671443280e-15	1.64023881892089e-13	cinnamyl alcohol dehydrogenase	ADH_N,ADH_zinc_N
TRINITY_DN9424_c0_g1_i2.p1	0.52	0.376667	3.49667	NA	NA	NA	3.43120453280772	0.000185900295006876	0.00288317430539327	NA	NA	NA	-	-
TRINITY_DN8653_c0_g1_i1.p1	0	0.223333	3.90667	NA	NA	NA	4.31946441149878	1.46990323499537e-05	0.000354203732414012	7.17166464422179	1.84928014095489e-07	6.33911187920304e-06
TRINITY_DN3863_c0_g2_i1.p1	1.64667	0.62	18.06	NA	NA	NA	5.04472350783865	5.54715806909374e-33	8.10423944871541e-30	3.64727468284618	2.62110895280827e-25	8.17296509074149e-23	ADP binding	LRR_1,LRR_8,NB-ARC,Pkinase
TRINITY_DN6604_c0_g2_i2.p1	13.4867	4.38333	6.31667	-1.61703	4.90879804921642e-07	5.31118281738072e-05	NA	NA	NA	NA	NA	NA	WD domain, G-beta repeat	Pkinase,WD40
TRINITY_DN518_c0_g1_i2.p1	69.0467	122.833	143.853	NA	NA	NA	NA	NA	NA	1.44792000738183	1.41122234597202e-05	0.000283344762800069
TRINITY_DN45112_c0_g1_i1.p1	0.98	0.08	2.61333	NA	NA	NA	5.17540971905066	1.54524286742919e-08	8.78914891914621e-07	NA	NA	NA	SNF2 family N-terminal domain	Helicase_C,SNF2_N
TRINITY_DN8454_c3_g1_i1.p1	1579.41	551.19	1820.27	NA	NA	NA	1.93136288745811	1.34513911038835e-06	4.47219397078010e-05	NA	NA	NA	The light-harvesting complex (LHC) functions as a light receptor, it captures and delivers excitation energy to photosystems with which it is closely associated	Chloroa_b-bind
TRINITY_DN54403_c0_g1_i1.p1	2.04	24.17	2.81	3.57879479571694	4.34716701421504e-05	0.00214290136218039	-2.91626	0.000772522367403029	0.00913767261965914	NA	NA	NA
TRINITY_DN2498_c0_g2_i1.p1	2.61	0	9.30333	NA	NA	NA	6.33397758405425	0.000648072223516738	0.00796407716349552	NA	NA	NA	NB-ARC domain	NB-ARC
TRINITY_DN351_c9_g1_i1.p1	13.0233	42.93	12.9967	NA	NA	NA	-1.53315	0.000415957112992864	0.00558255932172628	NA	NA	NA
TRINITY_DN46339_c0_g1_i10.p1	17.97	15.85	7.80333	NA	NA	NA	NA	NA	NA	-1.00747	0.000953485003031554	0.00959861899686915	SNARE associated Golgi protein	SNARE_assoc
TRINITY_DN1333_c0_g1_i8.p1	140.67	175.797	260.377	NA	NA	NA	NA	NA	NA	1.08277209610738	2.56919555809449e-06	6.43611983367622e-05	Peptidyl-prolyl cis-trans isomerase	FKBP_C
TRINITY_DN21950_c1_g1_i3.p1	22.9867	12.12	6.01667	NA	NA	NA	NA	NA	NA	-1.77963	0.000811605012245420	0.00847307120589657	-	-
TRINITY_DN58123_c0_g1_i2.p1	11.2633	12.66	2.95667	NA	NA	NA	-1.94718	0.000291870804158112	0.00418757623451765	NA	NA	NA
TRINITY_DN198142_c0_g1_i1.p1	11.91	6.15667	0.266667	NA	NA	NA	NA	NA	NA	-5.08158	2.03613510980517e-05	0.000386335738338070	Acid phosphatase	Acid_phosphat_B
TRINITY_DN21433_c0_g1_i20.p2	3.21667	0	7.19667	NA	NA	NA	6.14999520305198	0.000126244745546367	0.00210342092498141	NA	NA	NA
TRINITY_DN29611_c0_g1_i2.p1	35.6033	14.5933	3.96	-1.29943	3.33020308418735e-10	8.87413488142336e-08	-1.70581	3.89538383843143e-08	1.96630362482086e-06	-2.99824	9.21413543905688e-32	4.25832914697342e-29	-	LRRNT_2,LRR_6,LRR_8
TRINITY_DN92607_c1_g1_i2.p1	0.0566667	1.37	1.68	4.65755936125548	0.000272568178125070	0.00898915972454483	NA	NA	NA	5.12412334206760	2.38862746102635e-05	0.000443304933704500	3-ketoacyl-CoA synthase	ACP_syn_III_C,Chal_sti_synt_C,FAE1_CUT1_RppA
TRINITY_DN2114_c0_g2_i20.p1	19.4667	26.2067	37.4733	NA	NA	NA	NA	NA	NA	1.11166113804004	9.70925063822320e-07	2.74024276055110e-05	Belongs to the PI3 PI4-kinase family	FAT,FATC,PI3_PI4_kinase
TRINITY_DN2800_c0_g1_i17.p1	67.0733	21.5367	85.0433	-1.62306	1.11339127759107e-06	0.000105960766220213	2.15412424319544	1.38510177271788e-10	1.24001424436268e-08	NA	NA	NA	Cysteine-rich receptor-like protein kinase	Pkinase,Pkinase_Tyr,Stress-antifung
TRINITY_DN4031_c0_g1_i6.p1	8.25333	18.94	25.8367	NA	NA	NA	NA	NA	NA	1.82119861188608	1.30715169165859e-12	1.14483043505821e-10	-	F-box,FBD,LRR_2
TRINITY_DN1231_c0_g2_i8.p1	19.92	9.8	34.8333	NA	NA	NA	2.08248046933960	9.29893650127491e-06	0.000238820602238167	1.15740270950820	0.000918303264599126	0.00934387561999515
TRINITY_DN49066_c0_g2_i3.p1	4739.03	2029.45	5412.98	NA	NA	NA	1.61837494212521	3.39395970482806e-10	2.79014044287264e-08	NA	NA	NA	The light-harvesting complex (LHC) functions as a light receptor, it captures and delivers excitation energy to photosystems with which it is closely associated	Chloroa_b-bind
TRINITY_DN10011_c0_g1_i14.p1	160.83	64.5267	49.65	-1.28973	2.96265547651657e-05	0.00157894300384454	NA	NA	NA	-1.48789	1.10513803416710e-08	5.00464127616128e-07	Nitronate monooxygenase	NMO
TRINITY_DN43779_c0_g1_i4.p1	0.896667	3.43	3.23667	NA	NA	NA	NA	NA	NA	2.01096825942436	0.000279751557236437	0.00355206699458647
TRINITY_DN9040_c0_g1_i3.p1	286.197	144.437	23.11	NA	NA	NA	-2.46123	3.79275598815882e-28	3.95793438160231e-25	-3.42014	2.04510393822827e-46	1.85713377099357e-43	transcription factor	NAM
TRINITY_DN135392_c0_g1_i1.p2	13.8333	15.0833	0	NA	NA	NA	NA	NA	NA	-5.96336	9.54484778142501e-05	0.00146196971419093
TRINITY_DN14615_c0_g1_i21.p1	109.21	190.263	521.457	NA	NA	NA	1.63871283350467	5.11511666205485e-05	0.00100366989791831	2.45717855449420	2.25019821507889e-18	3.86951859836207e-16	Belongs to the universal ribosomal protein uL3 family	Ribosomal_L3
TRINITY_DN55716_c0_g1_i3.p1	6.26333	2.09	5.56	-1.6255	4.83648118223399e-07	5.24510760397948e-05	1.57496286487115	1.98151187519481e-05	0.000455997426760628	NA	NA	NA	NB-ARC domain	LRR_8,NB-ARC
TRINITY_DN172107_c0_g1_i1.p1	0.683333	2.24667	12.16	NA	NA	NA	NA	NA	NA	4.34934143443709	0.000406161445521893	0.00482629076713928
TRINITY_DN34800_c0_g1_i3.p1	84.9633	33.7867	77.6367	NA	NA	NA	1.44892765930383	0.000834491400744534	0.00970896092961797	NA	NA	NA	Terpene synthase family, metal binding domain	Terpene_synth,Terpene_synth_C
TRINITY_DN8121_c0_g1_i6.p1	47.7567	39.62	137.847	NA	NA	NA	1.95400631887213	0.000292870507960969	0.00419603265734834	2.20227143701867	4.79978608593039e-08	1.88070952001395e-06	Hsp90 protein	HATPase_c,HSP90
TRINITY_DN29618_c0_g1_i1.p1	6.83333	22.2567	0.87	NA	NA	NA	-4.52486	1.56349720540322e-06	5.11175614457085e-05	-2.78294	1.02559370325361e-05	0.000215096254757335	Four repeated domains in the Fasciclin I family of proteins, present in many other contexts.	Fasciclin
TRINITY_DN3091_c0_g1_i4.p1	187.337	282.663	411.023	NA	NA	NA	NA	NA	NA	1.39035500402060	6.85391015228568e-07	2.00545643523154e-05	60S ribosomal protein	Ribos_L4_asso_C,Ribosomal_L4
TRINITY_DN7582_c0_g1_i4.p1	30.52	14.4733	49.5167	NA	NA	NA	1.94850516374956	6.01002914110273e-27	5.79843075662542e-24	NA	NA	NA	Nodulin-like	Nodulin-like
TRINITY_DN774_c5_g1_i1.p1	1.37333	2.1	11.9767	NA	NA	NA	NA	NA	NA	3.29463864814220	0.000240150889795521	0.00313504418832432	Wall-associated receptor kinase	EGF_CA,GUB_WAK_bind,Pkinase,Pkinase_Tyr,WAK
TRINITY_DN63795_c0_g1_i14.p2	1.07333	1.85	13.2933	NA	NA	NA	3.03275958057081	8.14177403942557e-06	0.000212843289229032	4.13305543180774	5.54603100877741e-08	2.13910663968202e-06	Protein of unknown function (DUF3326)	DUF3326
TRINITY_DN56943_c1_g1_i1.p1	5.01	3.31333	15.79	NA	NA	NA	2.45868768905116	0.000293102957341254	0.00419818672848395	NA	NA	NA	Structural maintenance of chromosomes	AAA_23,SMC_N
TRINITY_DN17363_c1_g1_i1.p1	106.927	303.43	8.27333	NA	NA	NA	-5.01776	7.47185159757552e-12	8.54733019217957e-10	-3.56103	8.84972543882116e-08	3.27193313170587e-06	Four repeated domains in the Fasciclin I family of proteins, present in many other contexts.	Fasciclin
TRINITY_DN10045_c1_g1_i2.p1	5.04667	10.97	18.7667	NA	NA	NA	NA	NA	NA	2.13268263160032	7.15317824108564e-11	4.75907016628321e-09	rRNA small subunit methyltransferase G	GidB
TRINITY_DN22943_c0_g1_i16.p1	37.4933	11.7467	14.6	-1.60803	7.28222712369960e-05	0.00319050836843841	NA	NA	NA	NA	NA	NA	Belongs to the 3-hydroxyisobutyrate dehydrogenase family	NAD_binding_11,NAD_binding_2
TRINITY_DN22528_c1_g2_i2.p1	2.92667	1.21667	9.79	NA	NA	NA	3.20028224626842	0.000299080852561961	0.00426588572242770	NA	NA	NA
TRINITY_DN51116_c0_g1_i2.p1	10.2233	15.2467	4.92333	NA	NA	NA	-1.4485	1.31315424342974e-06	4.38009322136571e-05	NA	NA	NA	QWRF family	QWRF
TRINITY_DN7071_c0_g1_i13.p1	70.1533	45.85	105.63	NA	NA	NA	1.36570284849669	0.000147375225594330	0.00237800087899668	NA	NA	NA	STAS domain	STAS,Sulfate_transp
TRINITY_DN351_c3_g2_i1.p2	0.433333	0	11.9233	NA	NA	NA	6.96408370267110	3.60355847003547e-06	0.000106204241387201	5.14866490733037	6.72840267142644e-05	0.00108732079511615
TRINITY_DN14120_c1_g1_i1.p1	19.9567	36.4833	14.9467	NA	NA	NA	-1.10526	0.000252169339791758	0.00371704439922506	NA	NA	NA	POT family	PTR2
TRINITY_DN31809_c0_g1_i2.p1	89.3533	52.6733	17.1733	NA	NA	NA	-1.36595	0.000101727063137370	0.00175852320705419	-2.04594	4.44393186931585e-07	1.36907868462012e-05	EF-hand domain pair	EF-hand_1,EF-hand_5,EF-hand_6,EF-hand_7
TRINITY_DN42568_c2_g1_i1.p1	3.01333	0.33	3.25333	NA	NA	NA	3.46525988083212	0.000642055353935852	0.00790914441535915	NA	NA	NA	RHO protein GDP dissociation inhibitor	Rho_GDI
TRINITY_DN480_c6_g1_i6.p2	3.26333	0.103333	2.27	-5.06624	7.13513481283029e-14	3.73857013176084e-11	NA	NA	NA	NA	NA	NA	Zinc finger MYM-type protein 1-like	DUF4371,Dimer_Tnp_hAT
TRINITY_DN7926_c0_g1_i23.p1	15.8433	19.2467	47.0433	NA	NA	NA	1.46440359708750	6.21406279182794e-18	1.68121633226100e-15	1.75260236066406	4.14948508921656e-24	1.17366938635485e-21	CemA family	CemA
TRINITY_DN4876_c3_g1_i1.p1	0.476667	0.163333	86.33	NA	NA	NA	9.13392532784913	0.000379060473822798	0.00517843394829146	7.70406962094501	0.000239766475008990	0.00313081546744207
TRINITY_DN52558_c0_g2_i1.p1	3.75667	0	3.87667	-7.13071	1.56822809060710e-06	0.000139680456307062	7.40757781608987	6.47643721372301e-08	3.08816938031605e-06	NA	NA	NA
TRINITY_DN131_c3_g2_i2.p1	4.70667	2.22333	22.6867	NA	NA	NA	3.49917457187490	4.51220860317379e-10	3.63923146237679e-08	NA	NA	NA	protein ubiquitination	Ank,Ank_2,Ank_4
TRINITY_DN1792_c0_g1_i5.p1	31.2133	40.85	91	NA	NA	NA	1.33221649011237	1.42746727166593e-15	2.91968445877463e-13	1.68931327351882	3.16132927459050e-40	2.18178086109438e-37	Belongs to the class-I aminoacyl-tRNA synthetase family	Anticodon_1,Val_tRNA-synt_C,tRNA-synt_1
TRINITY_DN7304_c0_g1_i15.p1	86.4733	125.04	195.27	NA	NA	NA	NA	NA	NA	1.37080840728822	4.17688978538204e-19	7.72142829218428e-17	Belongs to the peptidase S14 family	CLP_protease
TRINITY_DN6279_c1_g1_i2.p2	154.447	77.7833	192.857	NA	NA	NA	1.53210146905536	3.48104857484793e-14	5.87458540680773e-12	NA	NA	NA
TRINITY_DN27924_c0_g3_i1.p1	1.66667	0.07	0.473333	-4.59102	3.45741747040112e-05	0.00177567749071053	NA	NA	NA	NA	NA	NA	-	DUF3615
TRINITY_DN58471_c1_g1_i1.p2	31.9533	3.09	18.9467	-3.13749	7.09379641258445e-05	0.00313262318284139	NA	NA	NA	NA	NA	NA
TRINITY_DN114898_c0_g1_i1.p4	96.9767	157.747	19.12	NA	NA	NA	-2.99476	7.40129146457303e-05	0.00135599296936395	NA	NA	NA	GDSL-like Lipase/Acylhydrolase	Lipase_GDSL
TRINITY_DN50894_c1_g1_i2.p2	10.6033	4.1	6.30667	-1.34764	0.000215539348518356	0.00746749364001225	NA	NA	NA	NA	NA	NA	Glycosyltransferase family 20	Glyco_transf_20,Trehalose_PPase
TRINITY_DN3278_c0_g2_i1.p1	23.4467	41.47	57.6933	NA	NA	NA	NA	NA	NA	1.45409420209981	1.13160910962549e-10	7.24020013885350e-09	Histidyl-tRNA synthetase	HGTP_anticodon,tRNA-synt_His
TRINITY_DN5050_c0_g2_i2.p1	89.6467	129.3	247.997	NA	NA	NA	1.14574283235316	2.82229115410900e-09	1.90138387186047e-07	1.77419112879546	5.78422251181122e-12	4.54320396712990e-10	Tetratricopeptide repeat (TPR)-like superfamily protein	TPR_16,TPR_19,TPR_6,TPR_8
TRINITY_DN7097_c0_g1_i2.p1	14.3267	12.0367	5.84333	NA	NA	NA	NA	NA	NA	-1.16192	0.000344190058521817	0.00421971142092557	Copine	C2,Copine
TRINITY_DN4340_c0_g1_i9.p1	218.987	299.277	419.557	NA	NA	NA	NA	NA	NA	1.29161103928298	4.31176927322310e-06	0.000101677216105376	Belongs to the universal ribosomal protein uS15 family	Ribosomal_S13_N,Ribosomal_S15
TRINITY_DN43339_c0_g1_i6.p2	38.8867	55.78	11.12	NA	NA	NA	-2.12023	0.000752640655592206	0.00896680505196921	NA	NA	NA	Belongs to the glycosyltransferase 2 family. Plant cellulose synthase subfamily	Cellulose_synt,zf-UDP
TRINITY_DN33318_c0_g1_i3.p1	0	0.886667	4.21	NA	NA	NA	NA	NA	NA	6.11225128769078	9.40618502926338e-05	0.00144515744523509
TRINITY_DN20873_c0_g1_i1.p1	23.96	9.00667	9.54333	-1.37671	0.000141530433555560	0.00537021050284494	NA	NA	NA	NA	NA	NA	Universal stress protein A-like protein	Usp
TRINITY_DN8440_c1_g1_i1.p1	55.9767	49.3567	19.0467	NA	NA	NA	NA	NA	NA	-1.38816	0.000491666664329986	0.00564015317034231	GDP-mannose 4,6 dehydratase	Epimerase,GDP_Man_Dehyd
TRINITY_DN14976_c1_g2_i1.p1	1.05	1.28333	5.18333	NA	NA	NA	2.22770075679337	7.86537619981781e-05	0.00142670502519150	2.50526081018451	1.84657860481297e-05	0.000355186752745166	Belongs to the protein kinase superfamily	Pkinase
TRINITY_DN4167_c0_g1_i1.p1	41.64	51.7533	77.7733	NA	NA	NA	NA	NA	NA	1.05094328704894	2.03601759719291e-12	1.73332741526813e-10	Protein of unknown function (DUF3754)	DUF3754
TRINITY_DN31535_c0_g1_i1.p1	4.44667	0.116667	0.65	-5.34464	0.000136142797802853	0.00522961045299873	NA	NA	NA	NA	NA	NA	transposition, RNA-mediated	RVP_2,RVT_1,Retrotrans_gag,rve
TRINITY_DN6158_c3_g1_i2.p1	195.427	91.2767	233.77	NA	NA	NA	1.57937143900521	0.000527435067773065	0.00673741312903020	NA	NA	NA	The light-harvesting complex (LHC) functions as a light receptor, it captures and delivers excitation energy to photosystems with which it is closely associated	Chloroa_b-bind
TRINITY_DN53283_c1_g1_i3.p1	0.146667	1.56	1.20667	3.36611629033215	4.05177237754553e-05	0.00203168065894710	NA	NA	NA	NA	NA	NA	Disease resistance protein	NB-ARC
TRINITY_DN14123_c0_g1_i8.p2	90.4467	25.9933	25.74	NA	NA	NA	NA	NA	NA	-1.58887	0.000807182424701964	0.00844051908787845	GDSL-like Lipase/Acylhydrolase	Lipase_GDSL
TRINITY_DN6144_c0_g1_i9.p2	751.17	938.083	411.653	NA	NA	NA	-1.00243	2.20725961673287e-08	1.20632454086966e-06	NA	NA	NA	Catalyzes the formation of S-adenosylmethionine from methionine and ATP	S-AdoMet_synt_C,S-AdoMet_synt_M,S-AdoMet_synt_N
TRINITY_DN19250_c0_g1_i1.p1	18.85	6.78333	12.14	-1.43688	4.07974764208595e-05	0.00203521920435158	NA	NA	NA	NA	NA	NA	Thaumatin family	Thaumatin
TRINITY_DN2900_c0_g1_i2.p1	40.2767	53.18	77.2633	NA	NA	NA	NA	NA	NA	1.09938625113951	2.36210715543926e-09	1.20458156130731e-07	Monogalactosyldiacylglycerol (MGDG) synthase	Glyco_tran_28_C,MGDG_synth
TRINITY_DN2644_c0_g3_i1.p1	10.6133	12.6267	23.77	NA	NA	NA	1.09120610451594	7.49312716893875e-09	4.55592823610600e-07	1.33560880807778	1.55430185471608e-14	1.73015523230019e-12	mTERF	mTERF
TRINITY_DN1349_c0_g1_i4.p1	0.363333	1.69667	12.9533	NA	NA	NA	3.10060346136065	3.21153248808008e-08	1.67794954513130e-06	5.23220502742313	1.85027401996886e-10	1.13473973397640e-08	protein desumoylation	Peptidase_C48
TRINITY_DN35871_c0_g1_i13.p1	6.69667	13.2933	2.09	NA	NA	NA	-2.53646	1.80410641380910e-05	0.000421430686905958	NA	NA	NA	C2 domain	C2
TRINITY_DN11728_c0_g1_i10.p1	0	0.36	9.34333	NA	NA	NA	NA	NA	NA	6.57464127235203	0.000237685076130459	0.00310598768633897
TRINITY_DN25407_c0_g1_i1.p1	8.54667	7.62	2.85667	NA	NA	NA	-1.24958	0.000279923044050799	0.00403996187820874	NA	NA	NA	disease resistance	NB-ARC
TRINITY_DN19681_c1_g1_i2.p3	12.5	137.277	1.08333	3.73812972567073	2.64165702337482e-05	0.00144757217357271	-6.93448	1.92027351839120e-09	1.35623295703612e-07	NA	NA	NA	Lipase (class 3)	Lipase_3
TRINITY_DN968_c0_g2_i1.p1	57.9667	207.003	457.307	NA	NA	NA	NA	NA	NA	3.19497936197819	3.41934705305853e-09	1.69043765819830e-07
TRINITY_DN16882_c0_g1_i2.p1	24.5033	20.7367	74.9133	NA	NA	NA	2.04077362051317	2.78168491557868e-06	8.43645767931199e-05	1.86400230265743	4.01836264702877e-06	9.54540931495439e-05	Translation initiation factor eIF3 subunit 135	CLU_N,TPR_12,eIF3_p135
TRINITY_DN4029_c0_g1_i7.p1	41.4933	27.6467	18.33	NA	NA	NA	NA	NA	NA	-1.02789	0.000143916069954536	0.00205579542056328	Phosphate acyltransferases	Acyltransferase,HAD
TRINITY_DN21567_c0_g1_i3.p1	7.22	16.4367	37.9567	NA	NA	NA	NA	NA	NA	3.06414270893398	2.70002045638260e-05	0.000494535593923637
TRINITY_DN11499_c0_g1_i5.p1	19.5133	11.6	22	NA	NA	NA	1.10431746279556	0.000317751234877068	0.00448217700529766	NA	NA	NA	Ccr4-not transcription complex	CNOT1_CAF1_bind,CNOT1_HEAT,CNOT1_TTP_bind,DUF3819,Not1
TRINITY_DN5702_c2_g1_i2.p1	8.41333	0	17.87	NA	NA	NA	8.51871852389125	1.87161174838386e-11	1.97325763179093e-09	NA	NA	NA	disease resistance protein	DDE_Tnp_4,NB-ARC
TRINITY_DN34241_c0_g1_i3.p1	14.0933	0.313333	7.91667	-5.54294	3.79559655325234e-07	4.27536362482648e-05	4.84802481035331	6.61286885139006e-09	4.08878398847617e-07	NA	NA	NA	Ribosomal protein L16p/L10e	Ribosomal_L16
TRINITY_DN31224_c0_g2_i1.p1	0.583333	1.60333	4.16333	NA	NA	NA	NA	NA	NA	3.06394607895938	0.000974899384969370	0.00976616355049343
TRINITY_DN6258_c2_g1_i1.p1	30.62	10.6033	10.3567	NA	NA	NA	NA	NA	NA	-1.34527	1.23869311798958e-05	0.000253523109846812	Glutathione S-transferase, N-terminal domain	GST_C,GST_C_2,GST_N,GST_N_3
TRINITY_DN67476_c0_g1_i1.p1	4.68333	3.70333	1.18333	NA	NA	NA	NA	NA	NA	-1.85133	0.000231378873397247	0.00303430500783251	-	-
TRINITY_DN14908_c0_g1_i1.p3	93.3533	62.2267	291.023	NA	NA	NA	2.60199482107563	2.21433561342423e-10	1.90298886145940e-08	2.27768318270742	5.34198729932124e-07	1.61416581786437e-05	Nitrate reductase is a key enzyme involved in the first step of nitrate assimilation in plants, fungi and bacteria	Cyt-b5,FAD_binding_6,Mo-co_dimer,NAD_binding_1,Oxidored_molyb
TRINITY_DN3513_c1_g1_i5.p1	94.3167	95.6133	28.4233	NA	NA	NA	-1.57737	3.02414955798353e-22	1.48689291824933e-19	-1.5708	1.69100385613403e-23	4.55875263527883e-21	Protein of unknown function (DUF563)	DUF563
TRINITY_DN53386_c0_g1_i2.p1	1.45333	1.44333	3.66667	NA	NA	NA	NA	NA	NA	1.49778859053602	6.39206277049755e-05	0.00104174924768175	Pentatricopeptide repeat domain	PPR,PPR_2
TRINITY_DN9046_c0_g2_i1.p2	5.14667	0	2.54	-6.29006	0.000231243710143454	0.00788850617053379	NA	NA	NA	NA	NA	NA
TRINITY_DN16208_c0_g1_i1.p1	11.4933	0	1.87667	-6.95237	6.23290971723990e-05	0.00284680978299754	NA	NA	NA	NA	NA	NA
TRINITY_DN36767_c0_g1_i1.p1	5.19	2.94333	6.97333	NA	NA	NA	1.42006758943167	6.24314924523887e-07	2.29337064300319e-05	NA	NA	NA	Transmembrane amino acid transporter protein	Aa_trans
TRINITY_DN70742_c0_g1_i16.p1	64.7733	13.8033	3.88667	NA	NA	NA	NA	NA	NA	-3.77854	2.87496988649589e-05	0.000522695174903105	Glycosyl hydrolase family 3 N terminal domain	Glyco_hydro_3,Glyco_hydro_3_C
TRINITY_DN82958_c0_g1_i4.p1	5.65	1.4	2.90333	-2.0279	5.29381329663029e-05	0.00249864772734575	NA	NA	NA	NA	NA	NA	-	MULE,SWIM
TRINITY_DN56306_c0_g1_i4.p1	3.52333	12.03	7.35	1.74387926134266	1.67075207177084e-05	0.000986230143834047	NA	NA	NA	NA	NA	NA	GDSL-like Lipase/Acylhydrolase	Lipase_GDSL
TRINITY_DN47074_c1_g1_i3.p1	0.126667	0.09	8	NA	NA	NA	6.37168710917307	4.56670604559982e-08	2.27592359062085e-06	6.30837168158010	2.88515414082457e-08	1.19375270570120e-06
TRINITY_DN16470_c0_g1_i13.p1	131.49	193.34	68.7133	NA	NA	NA	-1.32025	2.66684094313369e-23	1.43543415564419e-20	NA	NA	NA	Belongs to the protein kinase superfamily	Pkinase,Pkinase_Tyr
TRINITY_DN53876_c1_g1_i1.p1	6.27667	8.06667	1.67333	NA	NA	NA	-2.11396	0.000184090498592151	0.00286205033597174	NA	NA	NA	Transferase family	Transferase
TRINITY_DN72260_c0_g1_i1.p1	6.30667	0.676667	1.05667	-3.3084	3.86700583068439e-06	0.000290386606928028	NA	NA	NA	-2.47098	0.000156406723659615	0.00219278668021271	Protein of unknown function, DUF594	DUF4220,DUF594
TRINITY_DN107872_c0_g1_i3.p1	1.36667	0.686667	5.03667	NA	NA	NA	3.05580578835588	0.000108096733534102	0.00185421615985668	NA	NA	NA	Belongs to the TrpA family	Trp_syntA
TRINITY_DN40212_c0_g1_i2.p1	29.79	1.91667	6.45	-3.78785	0.000108653912961531	0.00437366806070177	NA	NA	NA	NA	NA	NA	Prephenate dehydratase	PDT
TRINITY_DN64067_c0_g1_i5.p1	3.00333	4.92333	9.03333	NA	NA	NA	NA	NA	NA	1.82852317621366	4.25409475283020e-05	0.000734561612835487
TRINITY_DN5249_c0_g1_i8.p1	39.78	3.48333	36.36	-3.55896	8.52542576917232e-06	0.000564724687349166	3.56644446209119	2.18983138008362e-08	1.20015903311035e-06	NA	NA	NA	Belongs to the expansin family	DPBB_1,Pollen_allerg_1
TRINITY_DN83600_c0_g1_i3.p1	8.39333	0.13	1.47	-5.69968	4.54806443806815e-05	0.00221619528673388	NA	NA	NA	NA	NA	NA
TRINITY_DN32898_c0_g2_i1.p1	4.87	15.29	28.3133	NA	NA	NA	NA	NA	NA	3.07687715987322	2.39361992912645e-05	0.000444072262191808	DEAD/DEAH box helicase	DEAD,Helicase_C
TRINITY_DN12736_c0_g1_i2.p1	9.71	16.4033	19.3733	NA	NA	NA	NA	NA	NA	1.13893788771697	0.000107436455684696	0.00161048896110500	Wall-associated receptor kinase	EGF_CA,GUB_WAK_bind,Pkinase,Pkinase_Tyr,WAK
TRINITY_DN15480_c0_g1_i1.p1	144.277	286.963	489.617	1.05602270188027	7.59096194036957e-09	1.43315517475811e-06	NA	NA	NA	2.03907644753034	2.39760656855865e-43	1.96988116817721e-40	Belongs to the class-III pyridoxal-phosphate-dependent aminotransferase family	Aminotran_3
TRINITY_DN7120_c0_g1_i14.p2	55.2267	11.6033	8.16667	-2.22422	1.21818210008134e-05	0.000761494448700980	NA	NA	NA	-2.54036	3.14172830852983e-07	1.00942891978779e-05	alpha/beta hydrolase fold	Abhydrolase_3
TRINITY_DN1065_c1_g1_i2.p1	0.126667	1.16333	200.94	NA	NA	NA	7.50625959493944	3.69612124385333e-51	2.09997181870218e-47	10.7700960403889	4.05502125538991e-24	1.15325250110020e-21
TRINITY_DN25905_c0_g1_i1.p1	71.83	85.1367	118.467	NA	NA	NA	NA	NA	NA	1.00914585617502	7.51991688643433e-07	2.17451630144540e-05	Catalyzes the conversion of hemimercaptal, formed from methylglyoxal and glutathione, to S-lactoylglutathione	Glyoxalase
TRINITY_DN4867_c0_g1_i9.p2	7.50333	3.06667	14.5567	NA	NA	NA	2.42921256704034	1.75143521459776e-05	0.000411004535398081	NA	NA	NA
TRINITY_DN6300_c1_g1_i2.p1	0	12.8967	17.7367	7.18188625249740	1.40844251488817e-07	1.80439285155989e-05	NA	NA	NA	7.84396092266275	3.77727998298871e-08	1.51562627286417e-06
TRINITY_DN40246_c0_g1_i2.p1	1.33667	0.113333	1.73667	-3.65951	2.37727393106727e-05	0.00132448524763990	4.09545249259583	2.38304764974859e-06	7.38066375059020e-05	NA	NA	NA	superfamily. Protein	AAA_11,AAA_12,AAA_19,UvrD-helicase
TRINITY_DN31309_c0_g1_i2.p1	3.65667	33.1433	9.34333	3.41224653596907	1.72317896159450e-06	0.000150200008441189	NA	NA	NA	NA	NA	NA	Chlorophyll A-B binding protein	Chloroa_b-bind
TRINITY_DN20919_c0_g1_i2.p1	4.58667	8.27	16.5567	NA	NA	NA	NA	NA	NA	2.18851700943244	0.000142914194045067	0.00204347557954882	-	KIP1
TRINITY_DN30960_c0_g1_i5.p2	2.26667	1.01667	6.31	NA	NA	NA	2.89343468685055	2.87229354865210e-05	0.000620993384643458	NA	NA	NA	Purine nucleobase transmembrane transport	PUNUT
TRINITY_DN80224_c0_g1_i1.p1	3.14333	5.54	0.613333	NA	NA	NA	NA	NA	NA	-2.20935	0.000928484995719774	0.00940127383870329	DNA (cytosine-5)-methyltransferase	DNA_methylase
TRINITY_DN20609_c0_g1_i10.p1	0.273333	1.65	4.82333	NA	NA	NA	NA	NA	NA	4.37757502537272	1.84447944819521e-12	1.58328525237201e-10	protein serine/threonine kinase activity	PI3_PI4_kinase,SMG1
TRINITY_DN10963_c0_g1_i22.p1	5.86667	3.86333	9.55	NA	NA	NA	1.48715578882933	1.08919566962744e-08	6.39436640306885e-07	NA	NA	NA	Domain of unknown function	Ank_4,PGG
TRINITY_DN5431_c0_g2_i10.p1	2.58	3.95667	7.89667	NA	NA	NA	1.19207836341065	0.000806528825931621	0.00944379321849954	1.79579237774052	2.00983548040334e-07	6.82618729010217e-06	DEAD-box ATP-dependent RNA helicase 58, chloroplastic	DEAD,Helicase_C
TRINITY_DN3463_c0_g2_i1.p1	4.17333	0	17.13	NA	NA	NA	7.23928719041925	2.05137213517907e-07	8.52110989116543e-06	NA	NA	NA
TRINITY_DN27060_c0_g2_i1.p1	25.17	15.0567	3.71	NA	NA	NA	NA	NA	NA	-2.42656	2.58507455035271e-05	0.000476008693706179	-	-
TRINITY_DN75816_c0_g2_i2.p1	1.32667	0	0.44	-6.80931	1.26650371027316e-06	0.000117651130520255	NA	NA	NA	NA	NA	NA	ribonuclease H protein	RVT_1,RVT_3,zf-RVT
TRINITY_DN188317_c0_g1_i1.p1	3.56667	4.32	0.393333	NA	NA	NA	-3.31352	2.23206495783093e-05	0.000502573357788317	-3.01037	8.21539268487923e-05	0.00128625813902612	Pfam:UBN2_2	Retrotran_gag_2,Retrotran_gag_3,gag_pre-integrs
TRINITY_DN6315_c0_g1_i16.p1	32.4533	40.2833	62.15	NA	NA	NA	NA	NA	NA	1.19645143599428	0.000501124774191140	0.00573104715795572	Ferrous iron transport protein B	MMR_HSR1
TRINITY_DN21916_c0_g3_i1.p1	13.3533	5.46667	37.5333	NA	NA	NA	3.07487872618358	6.07567861539290e-07	2.23667206853492e-05	NA	NA	NA	Basic leucine-zipper C terminal	bZIP_1,bZIP_C
TRINITY_DN14089_c1_g2_i3.p1	0.536667	0	4.41667	NA	NA	NA	9.12324891775796	9.50530881631878e-11	8.84293163902442e-09	NA	NA	NA	Belongs to the protein kinase superfamily. Ser Thr protein kinase family	LRRNT_2,LRR_1,LRR_8,Pkinase,Pkinase_Tyr
TRINITY_DN23349_c0_g1_i3.p1	2.12667	4.67333	0.996667	NA	NA	NA	-2.04444	9.47631653347732e-05	0.00166173514959818	NA	NA	NA	disease resistance protein	LRR_1,LRR_8,NB-ARC
TRINITY_DN29900_c0_g1_i6.p1	1114.12	994.033	476.597	NA	NA	NA	NA	NA	NA	-1.01498	3.15109636097140e-08	1.29212449398227e-06	Ubiquitin family	ubiquitin
TRINITY_DN14019_c0_g1_i3.p1	0.0233333	0.11	2.89333	NA	NA	NA	4.89362401103147	3.86807681597439e-09	2.51962089054821e-07	7.11797724519522	2.09082333384909e-08	8.90725157064715e-07	Leucine Rich Repeat	LRRNT_2,LRR_1,LRR_6,LRR_8
TRINITY_DN11989_c0_g1_i10.p1	7.12	7.33667	16.64	NA	NA	NA	NA	NA	NA	1.42768085359552	2.97562580519169e-07	9.64441874154835e-06	Protein of unknown function (DUF630)	DUF630,DUF632
TRINITY_DN10793_c0_g1_i6.p1	5.25	5.7	10.13	NA	NA	NA	1.00345665472694	0.000728332106671277	0.00873622658750389	NA	NA	NA	Belongs to the short-chain dehydrogenases reductases (SDR) family	adh_short
TRINITY_DN76773_c0_g1_i4.p1	0.306667	11.9633	1.26333	5.39709659548819	4.44511085264748e-05	0.00218198794096326	NA	NA	NA	NA	NA	NA	Tesmin/TSO1-like CXC domain	TCR
TRINITY_DN8495_c0_g6_i1.p1	28.3733	8.85333	20.22	-1.70078	7.23390874161004e-07	7.39778215674345e-05	1.35814695691788	8.34143063952418e-05	0.00149975637947057	NA	NA	NA	Protein kinase domain	LRRNT_2,LRR_1,LRR_8,Pkinase,Pkinase_Tyr
TRINITY_DN1737_c0_g1_i2.p1	741.97	501.577	179.107	NA	NA	NA	-1.30632	4.78771097011372e-17	1.16025977604642e-14	-1.81522	2.61569944659941e-11	1.84960681769716e-09	-	-
TRINITY_DN138679_c0_g1_i1.p2	123.66	46.55	15.94	NA	NA	NA	NA	NA	NA	-2.74511	3.48102294667549e-19	6.50473749974260e-17
TRINITY_DN12155_c0_g2_i1.p1	97.2267	90.4633	35.9733	NA	NA	NA	-1.14909	1.58063279987988e-07	6.73533979908814e-06	-1.22144	7.08465052455328e-12	5.51441497445718e-10	Tubulin is the major constituent of microtubules. It binds two moles of GTP, one at an exchangeable site on the beta chain and one at a non-exchangeable site on the alpha chain	Tubulin,Tubulin_C
TRINITY_DN10071_c1_g1_i32.p1	1.65	1.33667	4.86667	NA	NA	NA	2.03207140038001	2.00554631144642e-11	2.10146731740781e-09	NA	NA	NA	-	-
TRINITY_DN1833_c0_g5_i1.p1	200.863	219.133	344.023	NA	NA	NA	NA	NA	NA	1.04184818572962	1.15149657601623e-06	3.18220044160043e-05	Belongs to the universal ribosomal protein uS4 family	Ribosomal_S4,S4
TRINITY_DN9070_c0_g1_i7.p1	0.433333	22.8733	8.01	5.79203143841602	6.24246335404771e-07	6.49787485690417e-05	NA	NA	NA	4.52260305437576	0.000646323752154023	0.00704600378918141
TRINITY_DN80170_c0_g1_i8.p1	28.6967	10.1933	3.81333	NA	NA	NA	NA	NA	NA	-2.69691	2.00253065123442e-11	1.43962484775757e-09	Belongs to the peptidase M10A family	PG_binding_1,Peptidase_M10
TRINITY_DN99727_c0_g1_i2.p1	1.57333	0	3.28	-6.74594	3.45541190752605e-06	0.000265026683361286	8.00168788943268	1.89000224345298e-09	1.33669951198790e-07	NA	NA	NA	B3 DNA binding domain	B3
TRINITY_DN39087_c0_g1_i1.p1	0	48.6233	41.2667	NA	NA	NA	NA	NA	NA	10.9546558692701	6.84954921851024e-20	1.37418417480352e-17
TRINITY_DN40686_c0_g1_i1.p1	9.92667	10.77	26.87	NA	NA	NA	NA	NA	NA	2.13827505940789	0.000950109898971238	0.00957155283780659	WD domain, G-beta repeat	Pkinase,WD40
TRINITY_DN22657_c0_g1_i6.p1	6.69667	0.853333	1.77333	-3.16688	1.41024449336958e-05	0.000854077031939009	NA	NA	NA	NA	NA	NA	Zinc-binding domain present in Lin-11, Isl-1, Mec-3.	LIM
TRINITY_DN109_c0_g2_i4.p2	14.1933	52.37	41.08	2.01616508842150	0.000141136223373153	0.00535961360306208	NA	NA	NA	1.92303994743392	0.000473015805027827	0.00545903480134790
TRINITY_DN31238_c0_g1_i2.p3	19.5167	32.0067	4.27667	NA	NA	NA	-2.77609	0.000713876101693270	0.00860479411055281	NA	NA	NA	Carbohydrate-binding protein of the ER	Malectin_like,Pkinase_Tyr
TRINITY_DN13928_c0_g1_i38.p1	12.7833	6.83	20.8933	NA	NA	NA	1.79246009201395	2.16609383410944e-09	1.50286352935349e-07	NA	NA	NA
TRINITY_DN34868_c1_g4_i1.p1	1.45	17.7033	8.80333	3.63382372337671	1.49811879984673e-08	2.59709197000939e-06	NA	NA	NA	NA	NA	NA
TRINITY_DN4329_c0_g1_i4.p1	3.22	1.53	12.96	NA	NA	NA	3.25886070302405	1.01470747476356e-08	6.00533009427774e-07	2.12971662164023	0.000163225843805382	0.00226933464980134	Protein of unknown function (DUF1668)	DUF1668
TRINITY_DN28187_c0_g1_i3.p2	34.3267	34.5733	7.36333	NA	NA	NA	NA	NA	NA	-1.84683	0.000611403094968523	0.00673418662508225	Histone-like transcription factor (CBF/NF-Y) and archaeal histone	CBFD_NFYB_HMF
TRINITY_DN92180_c0_g1_i1.p1	9.69	4.91	0.986667	NA	NA	NA	NA	NA	NA	-3.11013	1.57132536833283e-05	0.000310587305210964	-	-
TRINITY_DN11276_c0_g1_i11.p2	23.69	18.2667	9.48667	NA	NA	NA	NA	NA	NA	-1.09826	0.000170411618184638	0.00235532063253806	Protein kinase domain	Pkinase
TRINITY_DN24320_c1_g1_i3.p1	10.4167	3.17	8.83	-1.77932	0.000293686592386619	0.00947129105308798	1.63918773297936	0.000157933011243539	0.00252209450247567	NA	NA	NA	Protein downstream neighbor of	-
TRINITY_DN42608_c0_g1_i3.p1	0.74	2.05667	18.81	NA	NA	NA	3.35946790455211	2.79892977112987e-05	0.000607472304401337	4.95027548450172	1.41947454518372e-06	3.82275868539307e-05	Sulfate transporter	STAS,Sulfate_transp
TRINITY_DN17_c2_g1_i2.p1	0	13.83	7.37333	7.92683095124815	9.98713973229419e-10	2.38836044685167e-07	NA	NA	NA	NA	NA	NA
TRINITY_DN13399_c0_g1_i1.p1	0	0.123333	8.63	NA	NA	NA	6.12755627515525	0.000345541612011762	0.00479612507834132	7.09462234618617	7.57574707990529e-05	0.00120100534334756	Subtilase family	Inhibitor_I9,PA,Peptidase_S8
TRINITY_DN24538_c0_g1_i1.p1	13.1967	1.89667	10.9	-2.71204	0.000120223777401192	0.00475521239317201	2.74262803003431	8.77174841759108e-05	0.00156283827033137	NA	NA	NA
TRINITY_DN63509_c0_g1_i3.p1	6.84333	23.85	31.21	1.85442901957503	0.000243337981092569	0.00818138433474389	NA	NA	NA	2.49342279802738	9.61365705617805e-09	4.39587016682714e-07	DEAD/DEAH box helicase	DEAD,Helicase_C
TRINITY_DN22059_c0_g1_i4.p1	6.33	0.55	7.52667	-3.50728	6.60448829432613e-08	9.24886194082013e-06	3.91822760807926	5.77407062027089e-07	2.13640612950023e-05	NA	NA	NA	Belongs to the heat shock protein 70 family	HSP70,Pkinase,Pkinase_Tyr
TRINITY_DN7432_c0_g1_i7.p1	1.87667	43.5167	41.5067	4.82348457092248	3.69690435316129e-08	5.65238494101542e-06	NA	NA	NA	4.94855027317182	2.88235771970239e-09	1.44567556133251e-07
TRINITY_DN554_c0_g1_i7.p1	278.823	211.557	443.827	NA	NA	NA	1.25481858922901	2.71690322552438e-15	5.42680193492045e-13	NA	NA	NA	Oxygen evolving enhancer protein 3 (PsbQ)	PsbQ
TRINITY_DN10429_c1_g1_i1.p1	15.1467	4.39333	53.37	NA	NA	NA	3.80741216288546	1.92450020029767e-06	6.12748401257914e-05	NA	NA	NA
TRINITY_DN63368_c0_g1_i1.p1	22.3	21.2867	8.61667	NA	NA	NA	NA	NA	NA	-1.15728	0.000524466284069548	0.00595065745938709	Belongs to the monovalent cation proton antiporter 1 (CPA1) transporter (TC 2.A.36) family	Na_H_Exchanger
TRINITY_DN11120_c1_g1_i1.p1	0.05	5.96	5.32333	6.74268980257702	1.81108256883003e-08	3.03799328892988e-06	NA	NA	NA	6.77598701673488	7.46439126015835e-14	7.65077932707043e-12	NB-ARC domain	NB-ARC
TRINITY_DN2579_c1_g1_i3.p1	32.1267	39.9867	83.6667	NA	NA	NA	1.23976777450735	1.17001054372717e-07	5.18883947466999e-06	1.54235987926688	5.65015393257760e-11	3.81798456532832e-09	Rubisco LSMT substrate-binding	Rubis-subs-bind,SET
TRINITY_DN1946_c1_g1_i1.p1	31.1433	0.266667	19.09	-6.6021	1.94036431111814e-08	3.24319028388430e-06	6.17777318030651	3.96073316550781e-05	0.000806884978825004	NA	NA	NA
TRINITY_DN25798_c0_g1_i4.p1	23.5967	7.82	25.57	-1.63152	4.85414490785694e-06	0.000351495868770330	1.89422203084666	1.61111210089008e-10	1.42777480358602e-08	NA	NA	NA	GDSL-like Lipase/Acylhydrolase	Lipase_GDSL
TRINITY_DN20158_c0_g1_i3.p1	291.983	196.547	653.407	NA	NA	NA	NA	NA	NA	1.35908873179263	7.75946595439320e-09	3.60213199341118e-07	BURP domain	BURP
TRINITY_DN45623_c0_g1_i5.p1	15.6667	27.9567	36.93	NA	NA	NA	NA	NA	NA	1.44814316615582	1.20691300859764e-05	0.000247802555486006
TRINITY_DN37337_c0_g1_i1.p1	11.3267	7.52333	3.32	NA	NA	NA	-1.00803	7.29978200070903e-05	0.00134220443302501	-1.59314	3.18863836233921e-07	1.02323068985146e-05	Auxin response factors (ARFs) are transcriptional factors that bind specifically to the DNA sequence 5'-TGTCTC-3' found in the auxin-responsive promoter elements (AuxREs)	AUX_IAA,Auxin_resp,B3
TRINITY_DN38881_c1_g1_i1.p1	2.65	0.843333	4.65667	NA	NA	NA	2.65972297022701	3.28193171176773e-10	2.71111948545284e-08	NA	NA	NA	Plant mobile domain	PMD
TRINITY_DN7284_c0_g1_i2.p1	32.6433	36.33	79.24	NA	NA	NA	1.30527987243568	1.11254926488346e-09	8.30497724241619e-08	1.46356052973658	2.45157162868045e-12	2.05999673818391e-10	Eukaryotic domain of unknown function (DUF1716)	CTNNBL
TRINITY_DN54101_c0_g2_i1.p2	6.30333	27.6033	5.66	NA	NA	NA	-2.11723	0.000127662893068407	0.00212014107637542	NA	NA	NA
TRINITY_DN20063_c0_g1_i4.p1	8.83333	3.17	4.28333	-1.52389	8.33055165450375e-06	0.000556559620780048	NA	NA	NA	NA	NA	NA	Zinc finger BED domain-containing protein	DUF4413,Dimer_Tnp_hAT,zf-BED
TRINITY_DN13349_c0_g1_i12.p1	68.1	45.69	91.93	NA	NA	NA	1.18391781334553	9.60677396533341e-15	1.74815935922903e-12	NA	NA	NA	Belongs to the glycosyl hydrolase 1 family	Glyco_hydro_1,Pectinesterase
TRINITY_DN70487_c0_g1_i7.p1	150.95	49.4733	31.1467	-1.56001	5.11373826149860e-17	4.41609178423082e-14	NA	NA	NA	-2.03198	3.25217658017488e-34	1.79080757411098e-31	No apical meristem (NAM) protein	NAM
TRINITY_DN95140_c0_g1_i4.p1	12.6233	4.57667	5.33667	-1.48804	2.18989759301833e-07	2.65250634948634e-05	NA	NA	NA	NA	NA	NA	Protein of unknown function, DUF594	DUF4220,DUF594
TRINITY_DN4563_c0_g1_i33.p1	74.8333	34.99	13.8733	NA	NA	NA	NA	NA	NA	-2.22246	0.000210793664054070	0.00280557748652679	Belongs to the GST superfamily	GST_C,GST_C_2,GST_N
TRINITY_DN12619_c1_g1_i2.p1	0.07	2.89667	2.11333	5.38688423193484	2.41467749809397e-07	2.87254223899530e-05	NA	NA	NA	NA	NA	NA	Lectin-domain containing receptor kinase	Lectin_legB,Pkinase,Pkinase_Tyr
TRINITY_DN1662_c0_g3_i1.p3	103.49	31.0567	35.2267	-1.7489	0.000284688759806452	0.00925149194150124	NA	NA	NA	NA	NA	NA	Plant invertase/pectin methylesterase inhibitor	PMEI
TRINITY_DN18330_c0_g1_i7.p2	100.663	86.3233	34.7467	NA	NA	NA	NA	NA	NA	-1.2116	4.33236470753848e-06	0.000101930695284954	Protein of unknown function (DUF760)	DUF760
TRINITY_DN38902_c0_g1_i5.p1	22.8867	15.7533	38.54	NA	NA	NA	1.47285552759838	1.03707903879545e-05	0.000262265081947412	1.04597120352835	0.000375607672812354	0.00452556535205778	Catalyzes the attachment of alanine to tRNA(Ala) in a two-step reaction alanine is first activated by ATP to form Ala- AMP and then transferred to the acceptor end of tRNA(Ala). Also edits incorrectly charged tRNA(Ala) via its editing domain	DHHA1,tRNA-synt_2c,tRNA_SAD
TRINITY_DN19884_c0_g1_i1.p1	15.4667	0	6.40333	-8.91638	1.60375652371838e-12	6.39213486927858e-10	NA	NA	NA	NA	NA	NA	-	DUF3615
TRINITY_DN19_c0_g1_i5.p1	31.9267	40.6067	150.25	NA	NA	NA	2.06668296506243	1.14763641243499e-29	1.30407200696557e-26	2.36681357985127	2.10339428308925e-10	1.28086813514097e-08	Belongs to the beta-ketoacyl-ACP synthases family	Ketoacyl-synt_C,ketoacyl-synt
TRINITY_DN37074_c0_g1_i8.p1	24.7833	4.48	4.96333	-2.56059	2.25273919028067e-05	0.00126874380024588	NA	NA	NA	-2.23353	0.000228753340759894	0.00300672972856091	catalytic domain of ctd-like phosphatases	NIF,dsrm
TRINITY_DN1576_c1_g1_i8.p1	19.78	17.2133	37.1633	NA	NA	NA	1.29086184339892	1.80256811805065e-07	7.59872367258053e-06	1.08584408121018	6.71739688653265e-07	1.97108378823025e-05	belongs to the protein kinase superfamily	Pkinase,Pkinase_Tyr
TRINITY_DN11348_c3_g1_i1.p1	12.9067	9.27	5.43333	NA	NA	NA	NA	NA	NA	-1.03747	0.000560109082385898	0.00627121051554758	domain in FBox and BRCT domain containing plant proteins	F-box,FBD
TRINITY_DN5082_c0_g2_i6.p1	18.7967	38.75	51.2467	NA	NA	NA	NA	NA	NA	1.65301574914603	2.29581322846883e-06	5.83662026123651e-05	Belongs to the ALAD family	ALAD
TRINITY_DN11557_c0_g1_i8.p1	42.36	29.8333	16.4133	NA	NA	NA	NA	NA	NA	-1.13484	1.67922557088880e-05	0.000328241672110178	Transferase family	Transferase
TRINITY_DN72443_c0_g2_i1.p1	9.91667	1.05	2.02667	-3.19833	1.78719317789438e-09	4.00683555118983e-07	NA	NA	NA	NA	NA	NA
TRINITY_DN45794_c0_g1_i5.p1	54.0467	46.12	3.04333	NA	NA	NA	-3.71886	5.84674449843461e-11	5.65155828323167e-09	-3.91576	1.04860104272067e-10	6.75923269891216e-09	Belongs to the class-III pyridoxal-phosphate-dependent aminotransferase family	Aminotran_3
TRINITY_DN27780_c0_g2_i1.p1	10.69	8.54667	31.6367	NA	NA	NA	2.18024806438846	0.000866628420615126	0.00999336925926462	1.94294033380968	0.000314551543833002	0.00391947579690419	Transmembrane amino acid transporter protein	Aa_trans
TRINITY_DN21419_c0_g1_i1.p1	26.8133	15.4167	42.5867	NA	NA	NA	1.64541593760043	1.33030157209913e-05	0.000324230889359948	NA	NA	NA	POT family	PTR2
TRINITY_DN723_c2_g1_i5.p1	0.84	0.00666667	27.0033	NA	NA	NA	11.8624138655380	0.000473724776627164	0.00619050414721528	NA	NA	NA	NB-ARC domain	NB-ARC
TRINITY_DN28099_c0_g1_i2.p1	14.5433	19.35	33.3267	NA	NA	NA	NA	NA	NA	1.50710898390068	0.000936302187170938	0.00946376440346708	Belongs to the glycosyl hydrolase 1 family	Glyco_hydro_1
TRINITY_DN6587_c0_g2_i2.p1	46.02	46.8567	18.9733	NA	NA	NA	-1.11885	3.45553338479016e-06	0.000102372679083349	-1.05235	2.69478318659664e-07	8.86742991236037e-06	SNF5 / SMARCB1 / INI1	SNF5
TRINITY_DN7418_c0_g1_i2.p1	6.41667	11.3733	16.6467	NA	NA	NA	NA	NA	NA	1.55085973498090	1.75134771823328e-09	9.14747822840293e-08	Uncharacterized protein family UPF0054	Hydrolase_3,UPF0054
TRINITY_DN1609_c0_g2_i2.p1	18.2467	31.2333	39.11	NA	NA	NA	NA	NA	NA	1.42178319561840	4.75301352785669e-05	0.000806889908873041	Ferrous iron transport protein B	MMR_HSR1
TRINITY_DN45397_c0_g1_i3.p1	0.133333	11.69	19.15	6.54255099412531	0.000125491305252459	0.00491354831052723	NA	NA	NA	7.52173410665414	2.42436194904158e-12	2.04044550966409e-10
TRINITY_DN98669_c0_g2_i1.p1	4.49	0.0433333	0.05	-7.25081	8.92642618960101e-06	0.000586290186619245	NA	NA	NA	-6.17744	0.000114981962202411	0.00170434746436397	TMEM214, C-terminal, caspase 4 activator	TMEM214
TRINITY_DN190422_c0_g1_i2.p1	0	0.273333	12.2	NA	NA	NA	5.75491622499315	6.38908905864051e-11	6.12944990477531e-09	8.94816109901267	1.23966058388906e-11	9.24583162574661e-10
TRINITY_DN79831_c2_g1_i1.p1	1.18	0.483333	15	NA	NA	NA	5.10481817123576	7.78675096807489e-08	3.63623492238851e-06	3.83680822817935	3.88341050641403e-06	9.26309729135928e-05
TRINITY_DN87740_c0_g1_i13.p1	2.19333	0.316667	2.16667	NA	NA	NA	2.95750956552504	2.37467454988700e-05	0.000530015750475433	NA	NA	NA	36.4 kDa proline-rich protein	Hydrophob_seed
TRINITY_DN21955_c0_g1_i4.p1	11.4867	16.3467	2.29667	NA	NA	NA	-2.64929	3.79483269911058e-06	0.000110819517553581	-2.18124	6.49393394400037e-05	0.00105469882295389	-	-
TRINITY_DN18230_c0_g1_i1.p1	28.45	57.7067	4.86333	NA	NA	NA	-3.39642	2.67583078024352e-08	1.44179063347705e-06	-2.36249	2.17053474012605e-06	5.55858961546456e-05	Soluble inorganic pyrophosphatase	Pyrophosphatase
TRINITY_DN17283_c0_g1_i1.p1	9.33	9.39667	18.4767	NA	NA	NA	NA	NA	NA	1.30992307907928	0.000442095243870477	0.00517721536605877	RNSP1-SAP18 binding (RSB) motif	RSB_motif,SAP
TRINITY_DN34322_c0_g1_i1.p1	1.97	3.46667	6.23333	NA	NA	NA	NA	NA	NA	1.82177064217936	0.000120019406814677	0.00176236156486084	Removal of H(2)O(2), oxidation of toxic reductants, biosynthesis and degradation of lignin, suberization, auxin catabolism, response to environmental stresses such as wounding, pathogen attack and oxidative stress	peroxidase
TRINITY_DN2702_c0_g1_i8.p2	32.5633	37.09	67.72	NA	NA	NA	1.03873393269963	2.97145602788813e-05	0.000638270363275104	1.20567043932773	5.59097981386797e-07	1.68350614395358e-05	Pentacotripeptide-repeat region of PRORP	PPR,PPR_1,PPR_2,PPR_3,Pkinase
TRINITY_DN80626_c0_g1_i1.p2	20.2533	36.6233	3.63333	NA	NA	NA	-3.06232	1.69826093702447e-07	7.19460437065528e-06	NA	NA	NA	Removes the phosphate from trehalose 6-phosphate to produce free trehalose	Trehalose_PPase
TRINITY_DN73352_c0_g1_i10.p1	3.85333	9.29	1.72333	NA	NA	NA	-2.24233	0.000303100713058775	0.00431599884754871	NA	NA	NA	Belongs to the protein kinase superfamily. Ser Thr protein kinase family	LRRNT_2,LRR_1,LRR_4,LRR_6,LRR_8,Pkinase,Pkinase_Tyr
TRINITY_DN135944_c0_g1_i3.p1	9.93333	17.6367	5.02667	NA	NA	NA	-1.63657	1.37412758073596e-10	1.23271297742724e-08	NA	NA	NA	The coatomer is a cytosolic protein complex that binds to dilysine motifs and reversibly associates with Golgi non- clathrin-coated vesicles, which further mediate biosynthetic protein transport from the ER, via the Golgi up to the trans Golgi network. Coatomer complex is required for budding from Golgi membranes, and is essential for the retrograde Golgi-to-ER transport of dilysine-tagged protei…	Adaptin_N,Coatamer_beta_C,Coatomer_b_Cpla
TRINITY_DN35834_c0_g1_i11.p1	24.4667	12.8267	6.52	NA	NA	NA	NA	NA	NA	-1.75898	2.44562783902306e-08	1.02666782299816e-06	cytochrome p450	p450
TRINITY_DN37872_c0_g1_i7.p1	18.55	10.73	33.1767	NA	NA	NA	1.84877947733016	0.000314587165840580	0.00444858963995913	1.10331901278076	7.98186160267242e-06	0.000172827503098394	Belongs to the syntaxin family	SNARE,Syntaxin
TRINITY_DN85161_c0_g1_i2.p2	2.69667	5.40667	0.08	NA	NA	NA	-5.48692	0.000265626037851404	0.00388072051985534	NA	NA	NA	Alpha-L-fucosidase	Alpha_L_fucos,F5_F8_type_C
TRINITY_DN5563_c0_g1_i16.p1	341.86	396.97	148.583	NA	NA	NA	-1.23437	7.75959078722070e-18	2.07737651996724e-15	NA	NA	NA	Uncharacterized protein family, UPF0114	UPF0114
TRINITY_DN35135_c0_g1_i17.p1	2.32	0.526667	2.87667	NA	NA	NA	2.65289158583221	5.85021994260383e-05	0.00111704685042981	NA	NA	NA	Transmembrane amino acid transporter protein	Aa_trans
TRINITY_DN801_c0_g1_i18.p2	752.073	877.707	360.857	NA	NA	NA	-1.08082	5.19669862958836e-11	5.08084106549467e-09	NA	NA	NA	RbcX protein	RcbX
TRINITY_DN36146_c0_g1_i1.p2	0	1.12667	5.92667	NA	NA	NA	NA	NA	NA	6.15473767173650	0.000731352672867237	0.00779883512572745
TRINITY_DN43833_c0_g1_i1.p1	7.61333	4.52333	2.18667	NA	NA	NA	NA	NA	NA	-1.65139	0.000712923635194239	0.00763883472612152	Lecithin:cholesterol acyltransferase	LCAT
TRINITY_DN14712_c0_g1_i13.p2	7.48667	6.53333	14.8867	NA	NA	NA	1.35620961065250	0.000375084692551582	0.00513784641546547	NA	NA	NA	-	-
TRINITY_DN14779_c0_g2_i4.p2	42.75	15.0533	55.6833	NA	NA	NA	2.05353374653916	1.24081159793617e-08	7.21816385083823e-07	NA	NA	NA	Dirigent proteins impart stereoselectivity on the phenoxy radical-coupling reaction, yielding optically active lignans from two molecules of coniferyl alcohol in the biosynthesis of lignans, flavonolignans, and alkaloids and thus plays a central role in plant secondary metabolism	Dirigent
TRINITY_DN12372_c0_g2_i6.p1	15.55	10.7533	26.8733	NA	NA	NA	1.49184339885564	3.17991259217031e-06	9.48667739136737e-05	NA	NA	NA	SAD/SRA domain	SAD_SRA,zf-C3HC4,zf-C3HC4_3,zf-RING_UBOX
TRINITY_DN27043_c0_g1_i5.p1	9.17	5.58667	2.26	NA	NA	NA	NA	NA	NA	-1.83075	3.08213690780038e-07	9.92747283663070e-06	PCO_ADO	PCO_ADO
TRINITY_DN6845_c1_g1_i6.p1	0.343333	0.423333	6.72667	NA	NA	NA	4.17855304634878	0.000283038185884612	0.00408031423654462	4.45827254733097	0.000104421596835594	0.00157717136673684	B3 DNA binding domain	B3
TRINITY_DN54377_c0_g1_i8.p1	10.05	3	2.86333	NA	NA	NA	NA	NA	NA	-1.5897	0.000254010519465646	0.00328203656966083	MACPF domain-containing protein	MACPF
TRINITY_DN61_c0_g1_i1.p1	47.58	30.0867	19.39	NA	NA	NA	NA	NA	NA	-1.12546	6.59617184715852e-06	0.000146447780022377	Acyl CoA binding protein	ACBP
TRINITY_DN56304_c0_g1_i4.p2	5.69667	1.12333	35.6067	NA	NA	NA	5.20268722982667	1.88757834604761e-23	1.07243812385332e-20	2.84471220936652	1.28540523277305e-10	8.12379246075287e-09	ACT domain	ACT
TRINITY_DN1647_c0_g1_i7.p1	28.5833	1.04333	19.9333	-4.51889	9.53679726700073e-05	0.00393565899957562	NA	NA	NA	NA	NA	NA
TRINITY_DN89819_c0_g1_i1.p1	0	0	4.32	NA	NA	NA	6.35148801321330	5.69862158438557e-05	0.00109422950092367	6.35745670580058	3.74425841700684e-05	0.000658579791279457
TRINITY_DN20803_c0_g1_i1.p1	10727.3	4046.06	9385.7	NA	NA	NA	1.42872184194203	1.65816108291863e-05	0.000391876467798299	NA	NA	NA	The light-harvesting complex (LHC) functions as a light receptor, it captures and delivers excitation energy to photosystems with which it is closely associated	Chloroa_b-bind
TRINITY_DN49540_c0_g1_i14.p1	37.2	9.09333	2.80333	-2.03107	3.43608272165224e-10	9.05361798350761e-08	-1.52807	4.01865353468958e-07	1.55321110992303e-05	-3.54836	4.01660047324532e-27	1.44377261871980e-24	RING-type E3 ubiquitin transferase	Arm,U-box
TRINITY_DN11856_c1_g1_i2.p1	1.52	0	1.9	NA	NA	NA	6.07156451966081	0.000169592136876809	0.00267074971575570	NA	NA	NA
TRINITY_DN59665_c0_g2_i1.p1	3.30667	0	1.65333	-7.7197	4.04612828333201e-09	8.16809957734292e-07	NA	NA	NA	NA	NA	NA	Belongs to the protein kinase superfamily. Ser Thr protein kinase family	LRRNT_2,LRR_1,LRR_4,LRR_6,LRR_8,Pkinase,Pkinase_Tyr
TRINITY_DN7753_c1_g1_i42.p1	5.72667	5.82667	1.59333	NA	NA	NA	-1.70584	1.74619238190309e-05	0.000409962356548360	NA	NA	NA	ribonuclease H protein At1g65750	Exo_endo_phos_2,RVT_1,zf-CCHC,zf-RVT
TRINITY_DN90331_c0_g1_i10.p1	2.22	8.85333	3.69	1.96392616358803	0.000242753423496213	0.00816761933470340	NA	NA	NA	NA	NA	NA	Bifunctional DNA N-glycosylase with associated apurinic apyrimidinic (AP) lyase function that catalyzes the first step in base excision repair (BER), the primary repair pathway for the repair of oxidative DNA damage. The DNA N-glycosylase activity releases the damaged DNA base from DNA by cleaving the N- glycosidic bond, leaving an AP site. The AP lyase activity cleaves the phosphodiester bond 3'…	HhH-GPD
TRINITY_DN26661_c0_g1_i3.p1	3.66667	5.91333	14.4633	NA	NA	NA	NA	NA	NA	2.33580149313421	0.000871767935597202	0.00897803026550870	Catalyzes the oxidation of 3-carboxy-2-hydroxy-4- methylpentanoate (3-isopropylmalate) to 3-carboxy-4-methyl-2- oxopentanoate. The product decarboxylates to 4-methyl-2 oxopentanoate	Iso_dh
TRINITY_DN17830_c0_g1_i3.p1	6.60667	149.72	1.63333	NA	NA	NA	-6.34823	0.000591310143787593	0.00740172653425576	NA	NA	NA	von Willebrand factor type A domain	-
TRINITY_DN17446_c0_g1_i30.p1	4.41333	6.50333	12.0567	NA	NA	NA	NA	NA	NA	1.80253893477598	0.000735152485193210	0.00782967649919460	-	F-box-like
TRINITY_DN1511_c0_g2_i7.p1	9.9	0	16.12	NA	NA	NA	10.4205150875558	0.000259734261405521	0.00381425954127223	NA	NA	NA	MSP (Major sperm protein) domain	Motile_Sperm,Pkinase
TRINITY_DN19513_c0_g1_i1.p1	12.0467	49.1167	9.52667	NA	NA	NA	-2.19392	0.000429632564745007	0.00572362529932117	NA	NA	NA	No apical meristem (NAM) protein	NAM
TRINITY_DN37253_c0_g1_i3.p2	462.347	153.297	24.9467	-1.54339	9.83833195086920e-16	7.28239577563307e-13	-2.44903	1.92874295045740e-21	8.28775983434358e-19	-3.98303	9.92229237749602e-69	5.13587775751571e-65	DNA binding	zf-CCCH
TRINITY_DN38850_c0_g1_i1.p1	7.55333	9.53333	2.57333	NA	NA	NA	NA	NA	NA	-1.39366	0.000552231335251749	0.00620313501388146	ribosome biogenesis	-
TRINITY_DN121791_c0_g1_i2.p1	65.2	82.0267	184.237	NA	NA	NA	1.35501042192569	9.16441608637215e-11	8.56696987496441e-09	1.72537460701344	5.27224895819673e-26	1.73819667723071e-23	Pentacotripeptide-repeat region of PRORP	PPR,PPR_2,PPR_3
TRINITY_DN2052_c2_g1_i9.p1	5.65667	7.02	17.4867	NA	NA	NA	1.47720260294269	5.01739122480205e-05	0.000986766472650108	1.78250456649518	3.05225551026974e-16	4.10357915498888e-14	PPR repeat	PPR,PPR_1
TRINITY_DN1972_c1_g1_i1.p1	0	0.983333	5.31667	NA	NA	NA	NA	NA	NA	7.18200381643863	8.93786568837448e-07	2.54613575066566e-05
TRINITY_DN5026_c0_g1_i5.p1	13.2933	2.26333	22.7467	NA	NA	NA	3.49267872502146	5.94608821268953e-06	0.000162158546489422	NA	NA	NA	Legume lectin domain	Lectin_legB,Pkinase
TRINITY_DN3312_c0_g1_i3.p3	97.5633	391.583	18.74	NA	NA	NA	-4.19493	9.25905760654875e-12	1.03373941409010e-09	-2.19362	7.24403632665707e-09	3.37684818329385e-07	Cys/Met metabolism PLP-dependent enzyme	Cys_Met_Meta_PP
TRINITY_DN4608_c0_g1_i1.p1	4.20333	2.71333	10.7433	NA	NA	NA	2.17045517435828	0.000205566746378340	0.00312654670116300	1.57286750418009	0.000229505235992947	0.00301431629541511	RAP domain	RAP
TRINITY_DN15762_c0_g2_i3.p2	81.14	46.69	6.49667	NA	NA	NA	-2.67406	3.52624437075980e-06	0.000104225999800250	-3.28439	1.26763765697452e-07	4.51577376205493e-06	Homeobox associated leucine zipper	HALZ,Homeobox
TRINITY_DN42481_c0_g2_i1.p1	0.89	0	2.16	-6.03318	0.000108110187252674	0.00436116121293596	7.52081765926136	2.32093356700502e-08	1.26388303530602e-06	NA	NA	NA	-	F-box
TRINITY_DN38991_c0_g2_i2.p1	0.336667	0.353333	3.41333	NA	NA	NA	3.44541556526800	1.54245281099329e-08	8.78304922464706e-07	3.46437729201771	2.04809173411572e-09	1.05905370878685e-07	Legume lectin domain	Lectin_legB,Pkinase
TRINITY_DN70437_c0_g1_i1.p1	10.3833	15.1	0.626667	NA	NA	NA	-4.33502	0.000420494072435722	0.00562573100469079	NA	NA	NA
TRINITY_DN12434_c0_g1_i2.p3	24.24	4.99	13.2267	-2.19653	8.39623072184515e-06	0.000558546971828538	NA	NA	NA	NA	NA	NA	Molybdate transporter of MFS superfamily	MFS_MOT1
TRINITY_DN27125_c0_g4_i2.p2	0.433333	0	7.60333	NA	NA	NA	6.33307616800846	4.29760459248542e-05	0.000865853874043141	4.51475348168943	0.000504684608875784	0.00576538954756554
TRINITY_DN981_c1_g1_i17.p1	37	45.95	110.567	NA	NA	NA	1.43438907083905	5.20868207435591e-14	8.61944172136295e-12	1.72960004206309	4.67901111463232e-33	2.35136208062605e-30	Belongs to the class-I aminoacyl-tRNA synthetase family	Anticodon_1,tRNA-synt_1,tRNA-synt_1_2
TRINITY_DN25039_c0_g3_i2.p2	1.46	18.8567	5.10333	3.77938424991276	9.40752506261168e-07	9.23581297357412e-05	NA	NA	NA	NA	NA	NA
TRINITY_DN2088_c0_g2_i5.p3	0	0.366667	22.4133	NA	NA	NA	6.65227791063539	4.02802021873055e-07	1.55565548236079e-05	7.61986463814205	5.21713482889181e-09	2.50272581907571e-07
TRINITY_DN24760_c0_g1_i1.p1	49.9067	26.29	4.91667	NA	NA	NA	NA	NA	NA	-2.68631	3.80481669472577e-05	0.000668049921762892	Belongs to the ClpA ClpB family	AAA,AAA_2,ClpB_D2-small,Clp_N
TRINITY_DN12260_c0_g2_i2.p1	6.41667	0	9.56	NA	NA	NA	8.69818188463797	5.31643784879173e-12	6.24944213701417e-10	NA	NA	NA
TRINITY_DN17755_c0_g1_i1.p1	44.3667	43.21	17.9267	NA	NA	NA	-1.09184	8.57934984068543e-07	2.99860884999049e-05	-1.13735	1.24913172676156e-07	4.46213300958627e-06	Tetratricopeptide repeat protein	-
TRINITY_DN4058_c0_g1_i2.p1	48.93	119.37	40.7433	1.29745040148272	1.93914618985530e-05	0.00111364783585619	-1.36915	6.39844954567429e-06	0.000172562404571998	NA	NA	NA	Myb-like DNA-binding domain	Myb_DNA-binding
TRINITY_DN262_c0_g2_i2.p1	43.4533	54.86	103.193	NA	NA	NA	1.08434714097198	6.60496328855600e-10	5.20397831736553e-08	1.40542430356992	3.39916467313980e-15	4.12880889306165e-13	GTP1/OBG	GTP1_OBG,MMR_HSR1
TRINITY_DN33100_c0_g1_i1.p1	63.2133	99.4733	34.66	NA	NA	NA	-1.28711	9.48673780020964e-05	0.00166185286288427	NA	NA	NA	ABC transporter	AAA_21,ABC2_membrane_3,ABC_tran
TRINITY_DN416_c1_g1_i12.p2	164.373	253.343	311.807	NA	NA	NA	NA	NA	NA	1.42171281155951	0.000279347284018362	0.00354829319461950	-	-
TRINITY_DN10556_c0_g1_i23.p1	7.41	12.1133	17.3833	NA	NA	NA	NA	NA	NA	1.42469935784154	4.81193662916826e-06	0.000111391168095876	Cofactor assembly of complex C subunit B, CCB2/CCB4	CCB2_CCB4
TRINITY_DN1352_c0_g1_i5.p1	171.387	425.71	99.56	NA	NA	NA	-1.92257	0.000235078355365770	0.00350191960648830	NA	NA	NA	Glutaredoxin	Glutaredoxin
TRINITY_DN36984_c0_g1_i1.p1	244.737	327.91	570.037	NA	NA	NA	NA	NA	NA	2.13039606263885	1.03028950260771e-12	9.13164639460234e-11
TRINITY_DN10805_c0_g1_i1.p1	5.33	2.09667	6.67	-1.38299	1.76073284065705e-08	2.98575471121310e-06	1.84096516478215	6.34191318111864e-16	1.33451600248280e-13	NA	NA	NA	K02A2.6-like	Asp_protease_2,Glycoprotein_B,RVT_1,Retrotrans_gag,gag-asp_proteas,rve,zf-CCHC,zf-H2C2
TRINITY_DN37039_c0_g1_i1.p1	0	1.06	0.503333	6.32445266646303	3.16836509628647e-05	0.00166573133635994	NA	NA	NA	NA	NA	NA	K02A2.6-like	Chromo,RVT_1,Retrotrans_gag,gag-asp_proteas,rve,zf-CCHC,zf-H2C2
TRINITY_DN1776_c8_g1_i3.p1	4.51667	0	6.91333	NA	NA	NA	6.84921174683808	1.68304139792988e-06	5.44898623250675e-05	NA	NA	NA
TRINITY_DN5031_c0_g1_i16.p1	5.49	2.02667	18.4133	NA	NA	NA	3.33599207154507	0.000527336860775052	0.00673741312903020	NA	NA	NA	BTB/POZ domain	BTB,MATH
TRINITY_DN1107_c0_g1_i11.p1	34.18	21.8633	46.0567	NA	NA	NA	1.23449172336555	6.37359675007612e-10	5.03312956040587e-08	NA	NA	NA	regulation of parkin-mediated stimulation of mitophagy in response to mitochondrial depolarization	SHR-BD,VPS13_C
TRINITY_DN7157_c0_g1_i11.p1	189.433	152.647	72.7033	NA	NA	NA	NA	NA	NA	-1.1774	0.000105983908178180	0.00159518263193101	EF-hand domain pair	EF-hand_8
TRINITY_DN12036_c0_g1_i4.p1	5.13	3.30333	22.0233	NA	NA	NA	NA	NA	NA	2.76042936632561	0.000556658545279117	0.00623932502429458	Has a glutathione-disulfide oxidoreductase activity in the presence of NADPH and glutathione reductase. Reduces low molecular weight disulfides and proteins (By similarity)	Glutaredoxin
TRINITY_DN3524_c0_g2_i1.p1	22.5333	54.5733	13.5	NA	NA	NA	-1.8431	3.69637780453887e-05	0.000761861992720731	NA	NA	NA	NLI interacting factor-like phosphatase	NIF
TRINITY_DN67767_c0_g1_i2.p1	17.7267	10.11	27.5233	NA	NA	NA	1.62633623662352	3.02146753453137e-08	1.59937599286467e-06	NA	NA	NA	CCR4-NOT transcription complex subunit 1 CAF1-binding domain	CNOT1_CAF1_bind,CNOT1_HEAT,CNOT1_TTP_bind,DUF3819,Not1
TRINITY_DN3249_c0_g1_i15.p1	75.0733	78.3933	33.26	NA	NA	NA	-1.06753	6.76751192238398e-05	0.00125790605103302	NA	NA	NA	Belongs to the mitochondrial carrier (TC 2.A.29) family	Mito_carr
TRINITY_DN4140_c0_g2_i1.p1	22.6033	2.69667	20.96	NA	NA	NA	3.26356896600322	4.16770775859682e-05	0.000842671287181058	NA	NA	NA
TRINITY_DN16811_c0_g1_i1.p1	23.1033	89.6767	38.4233	2.09329646785529	1.31823295372034e-06	0.000121729024417506	-1.03693	0.000627936072108824	0.00776514706438031	NA	NA	NA	ABC1 family	ABC1,APH
TRINITY_DN3838_c0_g1_i15.p2	31.12	48.0467	16.3733	NA	NA	NA	-1.38646	5.55057751376376e-08	2.71082359683664e-06	NA	NA	NA	Polyketide cyclase / dehydrase and lipid transport	Polyketide_cyc2
TRINITY_DN45618_c0_g1_i5.p1	4.62	0.813333	3.39333	-2.48121	5.49045992825980e-05	0.00257323234004562	NA	NA	NA	NA	NA	NA	lipid catabolic process	-
TRINITY_DN2248_c0_g1_i1.p2	34.81	14.04	19.3433	-1.29	1.09908992120330e-05	0.000703070785946141	NA	NA	NA	NA	NA	NA
TRINITY_DN17686_c0_g2_i1.p1	35.1833	22.6667	42.4167	NA	NA	NA	1.09679691467955	0.000119195985903686	0.00200690403134642	NA	NA	NA	Belongs to the glycosyl hydrolase 32 family	Glyco_hydro_32C,Glyco_hydro_32N
TRINITY_DN15595_c0_g1_i14.p1	370.17	90.0933	23.7867	-1.97711	1.03772508316251e-19	1.30789821089507e-16	-1.72643	2.22606398913781e-09	1.53613435925200e-07	-3.69338	6.96178113268289e-52	9.48286192654735e-49	EF-hand domain	EF-hand_1,EF-hand_5,EF-hand_6,EF-hand_7
TRINITY_DN47783_c1_g1_i14.p1	4.17	0	1.83333	-7.42461	8.98080463726367e-08	1.21983381340747e-05	NA	NA	NA	NA	NA	NA	Belongs to the peptidase S10 family	Peptidase_S10
TRINITY_DN36098_c0_g1_i1.p1	12.51	16.0667	28.51	NA	NA	NA	NA	NA	NA	1.48394215272638	1.05054096600753e-05	0.000219520346175393	zinc metalloprotease EGY1, chloroplastic	Peptidase_M50
TRINITY_DN50023_c0_g1_i4.p1	1.59667	0.383333	2.48	NA	NA	NA	2.88324729377355	9.53248990613290e-07	3.30795935569207e-05	NA	NA	NA	Protein kinase domain	Pkinase,Pkinase_Tyr,Stress-antifung
TRINITY_DN24159_c1_g1_i6.p1	37.2133	34.7567	13.3	NA	NA	NA	-1.20543	6.15855401523481e-09	3.84507327246663e-07	-1.31596	8.96951803868668e-17	1.26160658478386e-14	Belongs to the ClpA ClpB family	AAA,AAA_2,ClpB_D2-small,Clp_N
TRINITY_DN58446_c0_g1_i12.p1	11.71	4.88	3.17	NA	NA	NA	NA	NA	NA	-1.68706	2.83752909865866e-05	0.000516432291405312	Belongs to the GRAS family	GRAS
TRINITY_DN13963_c1_g1_i3.p1	8.27	12.7967	1.95667	NA	NA	NA	-2.52201	1.44240085824390e-08	8.25931976320754e-07	-1.95355	4.12047387214462e-06	9.75007617983570e-05	IQ-domain	DUF4005,IQ
TRINITY_DN27464_c0_g1_i6.p2	177.37	70.39	30.0567	NA	NA	NA	NA	NA	NA	-2.11411	6.33678962331965e-05	0.00103371751557721	Glutathione-dependent formaldehyde-activating enzyme	GFA
TRINITY_DN51683_c0_g2_i1.p1	3.06	11.0833	1.48667	NA	NA	NA	-2.72775	3.41324873600857e-09	2.26317321663717e-07	NA	NA	NA	Cysteine-rich receptor-like protein kinase	Pkinase,Pkinase_Tyr,Stress-antifung
TRINITY_DN10667_c0_g1_i10.p1	74.75	49.1367	32.3967	NA	NA	NA	NA	NA	NA	-1.03267	3.08008485704233e-07	9.92704061552726e-06	Aspartate aminotransferase	Aminotran_1_2
TRINITY_DN21951_c0_g2_i2.p1	22.21	7.30667	7.38	NA	NA	NA	NA	NA	NA	-1.41946	5.47627634687047e-10	3.13559225653056e-08	-	-
TRINITY_DN8884_c0_g1_i22.p1	1.15333	5.5	8.65333	NA	NA	NA	NA	NA	NA	3.12738931095747	1.98596059762620e-08	8.52365725486980e-07
TRINITY_DN1986_c0_g2_i3.p1	4.83333	0.243333	14.7933	-4.26148	5.03152419866438e-05	0.00240898427059873	6.18863581390364	1.14652278063118e-34	1.89117083434822e-31	NA	NA	NA	Belongs to the TRAFAC class myosin-kinesin ATPase superfamily. Myosin family	DIL,IQ,Myosin_N,Myosin_head
TRINITY_DN99979_c0_g1_i1.p1	3.44333	1.07667	1.41667	-1.69753	1.73722782952263e-06	0.000150383894271572	NA	NA	NA	NA	NA	NA	disease resistance protein	NB-ARC
TRINITY_DN13950_c0_g1_i1.p1	4.66667	0.14	8.11333	-4.88371	0.000128464844301735	0.00499641458242102	5.92335341948115	3.67220744483333e-07	1.43011923445626e-05	NA	NA	NA	Catalyzes xyloglucan endohydrolysis (XEH) and or endotransglycosylation (XET). Cleaves and religates xyloglucan polymers, an essential constituent of the primary cell wall, and thereby participates in cell wall construction of growing tissues	Glyco_hydro_16,XET_C
TRINITY_DN5037_c0_g1_i1.p1	27.1833	56.8233	123.297	1.04717751159082	3.28960077585093e-13	1.51885101960650e-10	1.29261324099270	1.19298444957038e-15	2.46971930543854e-13	2.34989637859960	1.85084114297640e-51	2.39503471004003e-48	FAD NAD(P)-binding oxidoreductase family protein	NAD_binding_8
TRINITY_DN7086_c0_g1_i15.p1	27.74	1.18667	44.5	-4.62725	1.03590370760356e-11	3.47534515084005e-09	5.40719768042520	4.66176216989547e-40	1.13511688950207e-36	NA	NA	NA	Transmembrane amino acid transporter protein	Aa_trans
TRINITY_DN16284_c0_g1_i2.p1	19.2233	6.45667	23.0767	NA	NA	NA	2.02910908512074	3.62733482196560e-05	0.000751844907930235	NA	NA	NA	Pumilio-family RNA binding repeat	PUF
TRINITY_DN83203_c0_g1_i10.p1	1.76667	0.363333	1.01667	-2.31334	0.000189495016123406	0.00673520548159776	NA	NA	NA	NA	NA	NA	Reverse transcriptase (RNA-dependent DNA polymerase)	RVP_2,RVT_1,Retrotrans_gag,rve
TRINITY_DN1868_c0_g1_i8.p5	75.5933	22.9833	42.3233	-1.72744	5.37616066006673e-05	0.00252728326674286	NA	NA	NA	NA	NA	NA	Senescence regulator	Senescence_reg
TRINITY_DN68441_c0_g1_i3.p1	9.56667	16.8	2.72667	NA	NA	NA	-2.43273	0.000144860021492967	0.00234555805542159	-1.63483	9.99692252293926e-06	0.000210345815735715	Myb-like DNA-binding domain	Myb_DNA-binding
TRINITY_DN19957_c1_g1_i5.p1	0.856667	0	4.07667	NA	NA	NA	6.91473488712863	9.90662915346460e-07	3.42274037252202e-05	NA	NA	NA	Belongs to the iron ascorbate-dependent oxidoreductase family	2OG-FeII_Oxy,DIOX_N
TRINITY_DN22168_c0_g1_i2.p1	7.98333	3.93	2.61333	NA	NA	NA	NA	NA	NA	-1.38847	0.000947883904427685	0.00955842952992040	F-box protein	F-box,F-box-like
TRINITY_DN26301_c0_g1_i12.p1	8.55333	11.9767	2.22	NA	NA	NA	-2.23631	0.000116477235039896	0.00196695737666118	NA	NA	NA	SIS domain	GATase_6,SIS
TRINITY_DN79491_c0_g1_i2.p1	23.3833	36.11	1.99333	NA	NA	NA	-4.00409	5.74515669629438e-09	3.60900297921765e-07	-3.33601	4.03251031558174e-08	1.60559051111405e-06	GPI-anchored protein	-
TRINITY_DN16920_c0_g2_i3.p2	0.623333	0.683333	6.34	NA	NA	NA	3.66099740081007	9.02122869586834e-06	0.000232623049992200	3.50618382179436	9.63132777230882e-06	0.000203148800661156
TRINITY_DN2439_c0_g1_i4.p1	11.89	13.3467	31.0667	NA	NA	NA	NA	NA	NA	1.54108280065656	2.37273860573897e-05	0.000440830304995172	MutS domain II	MutS_I,MutS_II,MutS_III,MutS_V
TRINITY_DN14016_c0_g1_i17.p1	8.15667	8.55667	18.76	NA	NA	NA	1.29682055645454	0.000152811114417556	0.00244871310705963	NA	NA	NA	OTU-like cysteine protease	OTU
TRINITY_DN4175_c0_g1_i5.p1	17.7767	18.7567	52.0533	NA	NA	NA	1.65722342192738	2.13678016350862e-07	8.83283079069116e-06	1.74523742279346	1.07241626092573e-06	2.98919429627230e-05	PsbP	PsbP
TRINITY_DN27602_c0_g1_i1.p1	15.75	3.72333	18.9233	NA	NA	NA	2.58209826467805	2.55032204817485e-05	0.000563491379247320	NA	NA	NA	belongs to the protein kinase superfamily	Pkinase
TRINITY_DN13467_c0_g2_i2.p1	2.02	5.34333	7.59333	NA	NA	NA	NA	NA	NA	2.15467488689010	7.99107410034979e-05	0.00125683982530600	One of the primary rRNA binding proteins, it binds directly to 16S rRNA where it nucleates assembly of the body of the 30S subunit	Ribosomal_S4,S4
TRINITY_DN14979_c1_g1_i14.p1	3.68333	0.22	1.96667	NA	NA	NA	3.33739949069988	0.000202339644271247	0.00308480482115859	NA	NA	NA	-	-
TRINITY_DN2801_c1_g1_i15.p1	6071.74	5235.02	9386.08	NA	NA	NA	1.02338366687830	2.58575975275036e-18	7.38660554173949e-16	NA	NA	NA	PsbP	PsbP
TRINITY_DN1001_c0_g1_i14.p1	391.67	582.343	839.807	NA	NA	NA	NA	NA	NA	1.33112502199793	2.00689553115210e-09	1.04191494070174e-07	40S ribosomal protein S6	Ribosomal_S6e
TRINITY_DN3611_c0_g1_i1.p1	143.403	81.4033	57.1	NA	NA	NA	NA	NA	NA	-1.13029	1.25362760381192e-08	5.61809683124751e-07	WRKY DNA -binding domain	WRKY
TRINITY_DN94344_c0_g1_i1.p1	24.68	8.87667	27.6267	NA	NA	NA	1.84121669931048	0.000103747467675445	0.00178981882999872	NA	NA	NA	zinc-RING finger domain	zf-C3HC4,zf-C3HC4_2,zf-C3HC4_3
TRINITY_DN46588_c0_g1_i2.p1	4.85667	14.9967	6.02	1.59718736831481	4.35169856107226e-05	0.00214290136218039	NA	NA	NA	NA	NA	NA	K homology RNA-binding domain	KH_1
TRINITY_DN15472_c0_g1_i6.p1	10.0767	2.98333	33.6067	-1.7938	9.56678281202518e-07	9.35278370803292e-05	3.66828542047244	7.74406261214499e-17	1.83326341485844e-14	1.88457499419567	1.32470623865661e-05	0.000268894586741587	Belongs to the glycosyl hydrolase 32 family	Glyco_hydro_32C,Glyco_hydro_32N
TRINITY_DN20201_c0_g1_i24.p1	7.33333	7.35333	38.9433	NA	NA	NA	2.59000551691170	7.37958172874463e-08	3.47145843714469e-06	2.59343926557766	2.14104343821603e-08	9.10620783940015e-07	FHA domain-containing protein	FHA
TRINITY_DN56202_c0_g1_i1.p1	11.86	8.69667	4.42667	NA	NA	NA	NA	NA	NA	-1.26947	2.38846373695130e-08	1.00511602836046e-06	-	-
TRINITY_DN5664_c2_g1_i1.p1	17.6667	9.48333	30.6467	NA	NA	NA	1.86349182289727	2.66538468253283e-16	5.82443505797580e-14	NA	NA	NA	Small nuclear RNA activating complex (SNAPc), subunit SNAP43	SNAPc_SNAP43
TRINITY_DN21747_c0_g1_i5.p1	0	0	5.78	NA	NA	NA	7.71284931882902	5.57477665863631e-09	3.51492761606300e-07	7.71886534602016	3.17630051863069e-09	1.58085087639272e-07
TRINITY_DN5701_c0_g1_i2.p2	555.027	437.53	228.997	NA	NA	NA	NA	NA	NA	-1.09621	4.38970891612115e-10	2.55012035025081e-08	Belongs to the heat shock protein 70 family	HSP70,MreB_Mbl
TRINITY_DN4516_c0_g1_i13.p1	11.5133	5.57	9.58333	-1.07247	1.09485244255167e-07	1.45046176004295e-05	NA	NA	NA	NA	NA	NA	-	SAP
TRINITY_DN2129_c2_g1_i2.p1	19.5567	15.4433	40.0333	NA	NA	NA	1.56203235708958	8.69394677120380e-08	4.00140660844946e-06	NA	NA	NA	Enoyl-(Acyl carrier protein) reductase	adh_short,adh_short_C2
TRINITY_DN4072_c1_g2_i1.p1	0	9.49667	16.1733	8.01823435102646	3.01573401787045e-09	6.45104240620885e-07	NA	NA	NA	8.98133540942368	4.55937245022857e-13	4.20673221740252e-11	Belongs to the glycosyl hydrolase 5 (cellulase A) family	Cellulase
TRINITY_DN1534_c8_g1_i9.p2	11.3533	13.87	4.9	NA	NA	NA	-1.32123	3.66108606415469e-05	0.000756826030536237	NA	NA	NA	A Receptor for Ubiquitination Targets	F-box,FBA_1,FBA_3
TRINITY_DN55114_c0_g1_i1.p1	2.99667	5.94333	2.28667	NA	NA	NA	-1.20344	7.95180002759793e-05	0.00144084813115235	NA	NA	NA	Carbohydrate-binding protein of the ER	Malectin_like
TRINITY_DN3493_c0_g1_i12.p1	171.897	85.91	104.14	-1.02742	3.30215403499760e-06	0.000254527849775278	NA	NA	NA	NA	NA	NA	DNA-binding domain in plant proteins such as APETALA2 and EREBPs	AP2
TRINITY_DN12096_c0_g3_i1.p1	0.956667	0	1.56	NA	NA	NA	6.82178041148184	0.000321693639625442	0.00453403598914205	NA	NA	NA	-	-
TRINITY_DN89030_c2_g1_i2.p2	0.883333	0	4.45333	NA	NA	NA	6.29440614216422	5.52733930379811e-05	0.00106856320589948	NA	NA	NA	RNA binding	DUF295,RRM_1
TRINITY_DN14778_c0_g2_i1.p1	17.7933	30.3567	1.96667	NA	NA	NA	-3.76371	4.63737456913497e-06	0.000131009674706159	-2.95982	3.12985246341190e-06	7.68886062452129e-05	Possibly involved in carbohydrate binding	X8
TRINITY_DN21954_c0_g2_i1.p1	1.56	0	1.69333	NA	NA	NA	6.51208163333084	1.89352286546356e-05	0.000439706622173540	NA	NA	NA	Belongs to the glycosyl hydrolase 9 (cellulase E) family	Glyco_hydro_9
TRINITY_DN28291_c0_g1_i1.p1	18.95	11.0167	19.6567	NA	NA	NA	1.01893632411746	0.000860615722297923	0.00993828463052890	NA	NA	NA	Cysteine-rich RLK (RECEPTOR-like protein kinase) 8	RVT_2,Retrotran_gag_3
TRINITY_DN4952_c0_g1_i4.p1	105.993	104.853	31.57	NA	NA	NA	-1.56863	1.53421695237425e-08	8.74589182192920e-07	-1.5866	6.87196970407192e-21	1.48828461862957e-18	Belongs to the peptidase S10 family	Peptidase_S10
TRINITY_DN34730_c1_g2_i1.p2	95.92	47	10.95	NA	NA	NA	NA	NA	NA	-2.64939	0.000834548753546331	0.00867411205468105	No apical meristem (NAM) protein	NAM
TRINITY_DN1126_c2_g1_i1.p1	25.63	3.16	37.9633	NA	NA	NA	3.75707362233202	1.48687690489124e-07	6.37300617390684e-06	NA	NA	NA
TRINITY_DN11392_c0_g1_i95.p1	96.03	62.3267	27.62	NA	NA	NA	NA	NA	NA	-1.61088	5.26588739319333e-16	6.94925075268232e-14	DNA recombination	-
TRINITY_DN8033_c0_g1_i1.p1	41.0633	50.6167	20.13	NA	NA	NA	-1.15309	6.28314951942988e-05	0.00118515024343145	NA	NA	NA	tRNA synthetases class II (A)	tRNA-synt_2c,tRNA_SAD
TRINITY_DN8217_c0_g2_i1.p1	0.63	0	21.95	NA	NA	NA	8.22894655169843	1.24801658103553e-10	1.12749257693765e-08	5.39217063598707	1.64701136030285e-10	1.01610196687289e-08	Electron carrier protein. The oxidized form of the cytochrome c heme group can accept an electron from the heme group of the cytochrome c1 subunit of cytochrome reductase. Cytochrome c then transfers this electron to the cytochrome oxidase complex, the final protein carrier in the mitochondrial electron-transport chain	Cytochrom_C
TRINITY_DN36494_c0_g1_i3.p1	0.916667	0.0466667	1.39333	NA	NA	NA	4.92378609787875	0.000252328818294607	0.00371832328376842	NA	NA	NA	Reverse transcriptase (RNA-dependent DNA polymerase)	RVP_2,RVT_1,Retrotrans_gag,rve
TRINITY_DN69717_c0_g1_i5.p1	4.07667	8.61	1.96333	NA	NA	NA	-1.97315	0.000112224184681508	0.00190773652244156	NA	NA	NA	F-box domain	F-box
TRINITY_DN1174_c11_g1_i2.p1	11.4167	26.0667	7.17667	NA	NA	NA	-1.67843	3.10534842813481e-08	1.63195155728927e-06	NA	NA	NA	protein desumoylation	Peptidase_C48
TRINITY_DN120565_c0_g1_i1.p2	0.246667	0	4.4	NA	NA	NA	7.26973225694951	2.56431036230661e-07	1.03901304331368e-05	4.42278591428294	3.60039586364451e-06	8.71248668995342e-05	-	-
TRINITY_DN14214_c0_g2_i2.p1	17.8233	11.1067	5.62333	NA	NA	NA	NA	NA	NA	-1.46403	0.000771284952438723	0.00814910806760170	Alpha-L-arabinofuranosidase C-terminal domain	Alpha-L-AF_C
TRINITY_DN9795_c0_g1_i13.p1	1.53667	0.203333	3.52667	-2.94707	0.000209439462159764	0.00730268499890261	4.29290261833862	9.96932135003463e-08	4.52325889895893e-06	NA	NA	NA	-	-
TRINITY_DN1022_c0_g2_i19.p1	5.58333	0	15.1033	-7.1702	1.37649666683285e-07	1.76890455734148e-05	8.80497510460216	6.67909288547335e-12	7.70945227101116e-10	1.64163517318245	2.77253660043577e-05	0.000506027034468109	-	-
TRINITY_DN45917_c0_g1_i19.p1	13.2933	10.1533	3.79	NA	NA	NA	NA	NA	NA	-1.61613	0.000155620728820911	0.00218413355328069	alpha/beta hydrolase fold	Abhydrolase_3
TRINITY_DN112135_c0_g1_i27.p1	7.09667	9.23333	2.12667	NA	NA	NA	-1.94048	0.000151670801914250	0.00243578353802866	-1.52245	0.000567115853345472	0.00633458862430190	leucine-rich repeat extensin-like protein	HMA
TRINITY_DN38838_c0_g1_i12.p1	24.1867	18.2767	5.97333	NA	NA	NA	NA	NA	NA	-1.8672	3.78968081330063e-05	0.000665844088856937	Transferase family	Transferase
TRINITY_DN3432_c2_g1_i2.p1	1.9	12.8	65.08	NA	NA	NA	NA	NA	NA	5.33417534165232	2.03753648888023e-06	5.24701125377759e-05
TRINITY_DN121187_c0_g1_i2.p1	6.03667	2.56667	0.106667	NA	NA	NA	NA	NA	NA	-5.53119	4.89958335731237e-05	0.000828511382417007	Ribosome inactivating protein	RIP
TRINITY_DN20758_c0_g1_i9.p1	20.8067	42.7467	6.03	1.01605203423028	0.000169472288711523	0.00618872454149136	-2.64259	2.08160526004183e-23	1.16967915787889e-20	-1.61656	2.20779719413162e-13	2.14404860347930e-11	Plasma membrane ATPase 1	Cation_ATPase_N,E1-E2_ATPase,Hydrolase
TRINITY_DN42440_c0_g1_i1.p1	86.9967	123.397	424.133	NA	NA	NA	NA	NA	NA	2.76219759336503	4.82724381680906e-06	0.000111695559768375
TRINITY_DN4482_c2_g1_i3.p1	4.04667	10.23	19.1367	NA	NA	NA	NA	NA	NA	2.38052722824048	0.000205133142028660	0.00274719186663530	-	F-box
TRINITY_DN2114_c0_g4_i1.p1	0.29	0.33	3.25333	NA	NA	NA	3.46339986775596	5.07049140541304e-05	0.000996443149594121	3.65794549632939	3.39129630982180e-05	0.000605299614802367	beta-galactosidase	Gal_Lectin,Glyco_hydro_35
TRINITY_DN108956_c0_g1_i1.p1	1.00333	0.0833333	1.30333	NA	NA	NA	4.10005365230096	6.83132617962723e-06	0.000182880607455112	NA	NA	NA	protein dimerization activity	DUF4413,Dimer_Tnp_hAT,Sina
TRINITY_DN14501_c0_g1_i5.p1	7.66667	8.7	13.9067	NA	NA	NA	NA	NA	NA	1.05614087199007	0.000841874560780515	0.00873972505827522	-	-
TRINITY_DN5871_c0_g1_i10.p2	84.9333	77.7033	190.857	NA	NA	NA	1.50690350770337	2.08064264653681e-07	8.61470292210632e-06	1.49958163750148	1.75137177068088e-06	4.59233810649509e-05	-	-
TRINITY_DN3732_c0_g1_i20.p1	46.26	76.5567	76.24	NA	NA	NA	NA	NA	NA	1.01941237361319	4.72050870772644e-05	0.000802161034867461	Protein of unknown function (DUF3143)	DUF3143
TRINITY_DN72162_c0_g1_i2.p1	0.04	0	4.15	NA	NA	NA	NA	NA	NA	6.77570679645557	0.000143873748495116	0.00205579542056328	Plant protein of unknown function	DUF247
TRINITY_DN19177_c0_g1_i15.p1	4.11667	6.31	8.16333	NA	NA	NA	NA	NA	NA	1.17058809493206	0.000154783087399029	0.00217532646941654	Gar1/Naf1 RNA binding region	Gar1
TRINITY_DN15965_c0_g1_i1.p2	71.08	180.647	23.4233	NA	NA	NA	-2.787	2.52744633414460e-07	1.02570191150913e-05	NA	NA	NA	Fasciclin domain	Fasciclin
TRINITY_DN1440_c1_g1_i20.p1	22.1067	47.7833	31.4633	1.10207231427626	2.38914111221499e-05	0.00132950856188451	NA	NA	NA	NA	NA	NA	Fms-interacting protein	FimP
TRINITY_DN1091_c0_g3_i1.p1	2.09333	0.06	2.12333	NA	NA	NA	5.35289414109201	0.000761525646979497	0.00904604169282192	NA	NA	NA	protein desumoylation	Peptidase_C48
TRINITY_DN1630_c0_g1_i11.p1	69.5867	153.02	80.0933	1.15605970082831	7.04695824580134e-05	0.00311784443905554	NA	NA	NA	NA	NA	NA	Catalyzes the formation of formate and 2-keto-4- methylthiobutyrate (KMTB) from 1,2-dihydroxy-3-keto-5- methylthiopentene (DHK-MTPene)	HSF_DNA-bind
TRINITY_DN1677_c0_g1_i14.p1	41.8267	121.433	270.343	1.56609661460712	3.81914771659739e-09	7.77721901607363e-07	1.33389502089296	2.85950987140476e-08	1.52788064539615e-06	2.91011157388659	1.69449727830017e-62	4.17661302962358e-59	RNA recognition motif	RRM_1
TRINITY_DN609_c0_g1_i3.p1	35.6733	57.3033	124.937	NA	NA	NA	1.28198928242294	3.38012772476403e-05	0.000709812940772419	1.95385476748899	2.31536236700999e-25	7.26336190780632e-23	KH-domain-like of EngA bacterial GTPase enzymes, C-terminal	KH_dom-like,MMR_HSR1
TRINITY_DN13791_c0_g3_i2.p1	0.37	0.46	6.35333	NA	NA	NA	NA	NA	NA	4.23586375704866	0.000359389901788379	0.00437086012839950	DNA recombination	DUF223,REPA_OB_2,Rep_fac-A_C
TRINITY_DN6140_c1_g1_i5.p1	77.9133	47.17	9.20667	NA	NA	NA	-2.19413	4.45160454830201e-07	1.69507581775698e-05	-2.77505	4.75445001492558e-12	3.78026247653706e-10	Senescence regulator	Senescence_reg
TRINITY_DN16144_c0_g1_i8.p1	8.81667	2.13667	3.86667	-2.07324	2.08523374455944e-06	0.000174266496792187	NA	NA	NA	NA	NA	NA	Mechanosensitive ion channel protein	MS_channel
TRINITY_DN2835_c0_g2_i2.p1	144.933	153.153	57.93	NA	NA	NA	-1.21627	7.97769571228927e-05	0.00144400528337062	NA	NA	NA	Tubulin is the major constituent of microtubules. It binds two moles of GTP, one at an exchangeable site on the beta chain and one at a non-exchangeable site on the alpha chain	Tubulin,Tubulin_C
TRINITY_DN190003_c0_g1_i1.p1	1.52	0	2.70333	NA	NA	NA	6.55445202604691	0.000289839667434234	0.00416454065447715	NA	NA	NA
TRINITY_DN98399_c0_g1_i1.p1	7.29	15.25	1.29667	NA	NA	NA	-3.38013	9.01412045710916e-05	0.00159490669707204	NA	NA	NA	No apical meristem (NAM) protein	NAM
TRINITY_DN59738_c0_g2_i1.p1	0.0633333	0.103333	2.03	NA	NA	NA	NA	NA	NA	5.23567670744740	0.000547653230562336	0.00616374839468082
TRINITY_DN46714_c0_g1_i1.p2	2.91333	8.83333	31.41	NA	NA	NA	1.98001474604176	3.38728545085911e-05	0.000709955853760321	3.83602929217268	8.91621092097257e-14	8.99633515556454e-12
TRINITY_DN64620_c0_g1_i2.p1	0.133333	5.01667	8.59333	NA	NA	NA	NA	NA	NA	6.36709601767924	1.51389755237549e-06	4.03298256348469e-05
TRINITY_DN175004_c0_g1_i2.p1	0	15.4733	5.10667	9.62666627361964	6.27564256818259e-12	2.25116953755430e-09	NA	NA	NA	8.20407104205789	1.14776417333656e-09	6.24048543866321e-08
TRINITY_DN3821_c0_g1_i10.p1	83.2867	126.663	219.73	NA	NA	NA	NA	NA	NA	1.58149417352523	2.86580840570645e-19	5.43359373215281e-17	-	-
TRINITY_DN58853_c0_g1_i1.p1	0.45	0.04	5.18	NA	NA	NA	7.09250854721421	5.76867983997233e-05	0.00110602052844824	NA	NA	NA
TRINITY_DN27815_c1_g1_i1.p1	1.26333	0.166667	1.76333	NA	NA	NA	3.58228137741288	1.21137601629647e-05	0.000300109017525697	NA	NA	NA	NB-ARC domain	LRR_8,NB-ARC
TRINITY_DN48181_c0_g1_i1.p3	3.47667	7.36333	12.49	NA	NA	NA	NA	NA	NA	2.19098984164960	0.000240437244272342	0.00313799097346967
TRINITY_DN35287_c0_g1_i2.p1	10.1833	4.35333	0.65	NA	NA	NA	NA	NA	NA	-3.7404	0.000536328071583768	0.00605735922174284
TRINITY_DN12164_c0_g1_i3.p1	3.18	6.60333	15.1233	NA	NA	NA	NA	NA	NA	2.43258096146189	1.80573065217855e-05	0.000348556561780698	Protein tyrosine kinase	LRR_8,Pkinase,Pkinase_Tyr
TRINITY_DN40771_c0_g1_i4.p1	14.4	4.11	3.43333	NA	NA	NA	NA	NA	NA	-1.86111	4.26768175893796e-06	0.000100729355004281	Late embryogenesis abundant protein	LEA_2
TRINITY_DN15403_c0_g1_i9.p1	1.95333	11.02	2.03	2.49937366649659	1.10399949251579e-10	3.17795113175857e-08	NA	NA	NA	NA	NA	NA	Ribonuclease H protein	RVT_1,RVT_3,zf-RVT
TRINITY_DN3888_c0_g1_i4.p1	39.5967	84.9167	48.03	1.08265953589926	2.10141449615373e-06	0.000175304583540496	NA	NA	NA	NA	NA	NA	Aminoacyl-tRNA editing domain	tRNA_edit
TRINITY_DN10747_c0_g1_i2.p1	137.763	36.4867	153.893	-1.67185	1.42723508695517e-06	0.000128984988003838	2.30528211814554	7.04306015169059e-12	8.09303006284374e-10	NA	NA	NA	Chlorophyllide a oxygenase	PaO,Rieske
TRINITY_DN54011_c0_g2_i1.p2	3.72333	19.2567	26.5667	NA	NA	NA	NA	NA	NA	3.85955214165312	1.17355443714482e-05	0.000241977511066060	PAP_fibrillin	PAP_fibrillin
TRINITY_DN37475_c0_g1_i1.p2	507.39	611.897	931.603	NA	NA	NA	NA	NA	NA	1.26614903587337	7.76579052843021e-06	0.000168751084610443	Glucose inhibited division protein A	FAD_binding_3,Pyr_redox_2
TRINITY_DN7576_c0_g2_i1.p1	0	0.663333	2.06	6.32424924735725	0.000122447464009541	0.00482271333543658	NA	NA	NA	8.09955213977924	4.50624856050031e-06	0.000105113984560638	Domain of unknown function (DUF4220)	DUF4220,DUF594
TRINITY_DN23913_c1_g1_i4.p1	3.05667	0.0533333	2.96	NA	NA	NA	5.48191862305288	0.000690863519424792	0.00838713561307392	NA	NA	NA	Remorin, C-terminal region	Remorin_C
TRINITY_DN26440_c0_g1_i1.p1	189.65	266.467	307.41	NA	NA	NA	NA	NA	NA	1.06590769935017	0.000200428930633788	0.00269745238651469	Belongs to the eukaryotic ribosomal protein eS12 family	Ribosomal_L7Ae
TRINITY_DN5119_c0_g1_i15.p1	309.957	542.137	849.5	NA	NA	NA	NA	NA	NA	1.79078175962434	6.64234229323140e-09	3.11425977753578e-07	Ribosomal protein S21	Ribosomal_S21
TRINITY_DN17617_c0_g1_i1.p1	15.3667	8.90667	4.70333	NA	NA	NA	NA	NA	NA	-1.52085	6.98358775803905e-06	0.000153820206784621	Belongs to the protein kinase superfamily	Pkinase,Pkinase_Tyr
TRINITY_DN24151_c0_g1_i19.p2	20.87	2.85	1.97333	NA	NA	NA	NA	NA	NA	-3.06248	0.000411629796995730	0.00488006640455702	ATPase family associated with various cellular activities (AAA)	AAA,Rad17
TRINITY_DN41211_c0_g1_i2.p1	15.0133	2.67667	3.14333	-2.50039	1.25884510769469e-07	1.63520122303973e-05	NA	NA	NA	-2.06257	2.16346959617631e-08	9.19403528470293e-07	Glutathione S-transferase, C-terminal domain	GST_C_2,GST_N,GST_N_3
TRINITY_DN35327_c0_g1_i14.p1	59.8733	51.7833	12.1167	NA	NA	NA	-1.91604	2.58852041187402e-07	1.04799210404407e-05	-2.11338	4.30409317996548e-05	0.000741378259860876	DNA-binding domain in plant proteins such as APETALA2 and EREBPs	AP2
TRINITY_DN32841_c2_g1_i4.p1	0.0433333	0.29	1.38333	NA	NA	NA	NA	NA	NA	5.27607865733783	0.000327546965042441	0.00406087627726030	LRR receptor-like serine threonine-protein kinase	LRRNT_2,LRR_1,LRR_4,LRR_6,LRR_8
TRINITY_DN19289_c0_g1_i1.p1	62.3367	28.7567	63.75	NA	NA	NA	1.44815565453687	0.000772998946223404	0.00914119521650961	NA	NA	NA	IQ calmodulin-binding motif	Ank_2,CDP-OH_P_transf,CG-1,DUF1639,Dev_Cell_Death,IQ,TIG
TRINITY_DN88386_c0_g1_i2.p1	3.38667	4.22667	0.32	NA	NA	NA	-3.60464	0.000106124860289635	0.00182529048303068	NA	NA	NA	-	-
TRINITY_DN19414_c0_g1_i1.p1	16.5767	20.2433	5.28	NA	NA	NA	-1.74173	0.000152023029120749	0.00243761228317979	-1.4993	3.90281430323281e-08	1.55874669096939e-06	Belongs to the nonaspanin (TM9SF) (TC 9.A.2) family	EMP70
TRINITY_DN7871_c0_g1_i2.p1	10.9567	27.1833	16.1933	1.37120986561198	2.69797797779705e-05	0.00146979914764731	NA	NA	NA	NA	NA	NA	Zinc knuckle	RRM_1,zf-CCHC
TRINITY_DN20822_c0_g1_i18.p1	3.28667	0.793333	8.00667	NA	NA	NA	3.50582730790445	5.47607460550278e-05	0.00106025595940090	NA	NA	NA	disease resistance protein	NB-ARC
TRINITY_DN18822_c0_g1_i1.p1	269.373	81.7167	35.0467	NA	NA	NA	NA	NA	NA	-2.60796	1.60149728818588e-09	8.43286888441395e-08
TRINITY_DN82080_c0_g1_i4.p1	5.10667	2.86	16.1833	NA	NA	NA	3.13961672736635	0.000168636378345802	0.00266143597849821	NA	NA	NA	Pentatricopeptide repeat domain	PPR,PPR_2,PPR_3,Pkinase
TRINITY_DN3175_c0_g1_i1.p1	252.907	102.23	152.84	-1.31414	4.25489094262475e-08	6.40059126862646e-06	NA	NA	NA	NA	NA	NA	Soluble inorganic pyrophosphatase	Pyrophosphatase
TRINITY_DN12548_c0_g1_i1.p2	4.16	3.50333	33.6167	NA	NA	NA	3.39086628488659	0.000243293124058241	0.00360595669727365	3.22274363993873	9.56182412548679e-05	0.00146385560058954	Glycerophosphoryl diester phosphodiesterase family	GDPD
TRINITY_DN4675_c0_g1_i53.p1	0.636667	19.1667	9.46	4.98236476574685	2.67530081724878e-07	3.15043694471623e-05	NA	NA	NA	NA	NA	NA
TRINITY_DN5343_c0_g1_i17.p2	281.02	521.053	215.81	NA	NA	NA	-1.09078	8.20866704521773e-05	0.00147952760200974	NA	NA	NA	adenosylhomocysteinase	AdoHcyase,AdoHcyase_NAD
TRINITY_DN12453_c0_g1_i4.p1	2.05333	0.353333	3.73667	NA	NA	NA	3.57880689963088	3.76251178866776e-06	0.000110001302345190	NA	NA	NA	Alpha mannosidase, middle domain	Alpha-mann_mid,Glyco_hydro_38,Glyco_hydro_38C
TRINITY_DN39341_c0_g1_i15.p1	9.49667	6.35667	3.95333	NA	NA	NA	NA	NA	NA	-1.0813	0.000117227419262270	0.00173101318997724	Belongs to the peptidase A1 family	TAXi_C,TAXi_N
TRINITY_DN3796_c0_g1_i2.p1	32.0867	75.4033	214.057	NA	NA	NA	1.68689990800925	1.91122176803689e-12	2.43711755328675e-10	2.90577355258003	6.51716590196101e-17	9.39651878137615e-15	Rhodanese Homology Domain	Rhodanese
TRINITY_DN270_c0_g1_i9.p1	10.1733	8.07333	28.1	NA	NA	NA	NA	NA	NA	1.59823282539361	0.000431194672178683	0.00507366843069807	Subtilase family	Inhibitor_I9,PA,Peptidase_S8
TRINITY_DN15999_c0_g3_i2.p1	3.65	0.55	4.99	NA	NA	NA	3.37796140578079	0.000193744429846517	0.00298221784339909	NA	NA	NA	Protein of unknown function (DUF3755)	DUF3755
TRINITY_DN135660_c0_g1_i1.p1	8.13667	0.32	1.51	-4.63298	2.64978294528975e-06	0.000211226201859311	NA	NA	NA	NA	NA	NA	-	-
TRINITY_DN4211_c1_g1_i2.p1	63.4233	3.20667	108.55	-4.38355	9.99808075311900e-06	0.000648456884228370	5.46454223552078	2.13094251596103e-10	1.84684092561274e-08	NA	NA	NA	cheY-homologous receiver domain	Response_reg
TRINITY_DN20018_c0_g1_i14.p1	0	2.66	7.86	NA	NA	NA	NA	NA	NA	7.24902885665243	0.000112448883405213	0.00167254788906242
TRINITY_DN50241_c0_g1_i29.p2	0	0	13.9567	NA	NA	NA	6.64147077694043	5.99457572091454e-06	0.000163247863145188	6.64796715403354	3.42475017747174e-06	8.32637359962963e-05
TRINITY_DN6136_c2_g1_i3.p1	0.223333	0	1.93667	NA	NA	NA	7.71258710896027	2.98083204573413e-05	0.000639621761756479	NA	NA	NA	Zinc finger BED domain-containing protein RICESLEEPER	DUF4413,Dimer_Tnp_hAT,zf-BED
TRINITY_DN13012_c0_g1_i8.p1	1.04	10.4567	16.19	NA	NA	NA	NA	NA	NA	4.29732952129210	1.93484652129998e-05	0.000370512729519084
TRINITY_DN16046_c0_g2_i3.p1	0.05	0.0766667	2.40333	NA	NA	NA	5.21386696312126	6.41904097197096e-08	3.06758169215667e-06	5.82308205414457	1.89166040193212e-07	6.46725456171785e-06	disease resistance protein	NB-ARC
TRINITY_DN6855_c0_g1_i15.p1	360.723	540.017	801.483	NA	NA	NA	NA	NA	NA	1.37427478642772	9.08027533117584e-08	3.34974325184166e-06	60S ribosomal protein	Ribosomal_L30,Ribosomal_L30_N
TRINITY_DN72916_c1_g1_i1.p2	8.27333	24.64	4.62667	1.64838792431535	1.37176496989974e-06	0.000125075426902880	NA	NA	NA	NA	NA	NA
TRINITY_DN4107_c0_g1_i4.p1	8.98667	0.0233333	10.35	-8.49958	2.16410367522899e-07	2.64184938971083e-05	8.91600067867759	2.99236771171951e-05	0.000641289734162051	NA	NA	NA
TRINITY_DN4536_c1_g1_i2.p1	4.57667	4.86333	34.19	NA	NA	NA	3.01544934075291	0.000162503555583320	0.00258496469918972	3.07270948444625	0.000209347108154129	0.00279062983908470	Putative GTPase activating protein for Arf	ArfGap,C2
TRINITY_DN317_c1_g1_i7.p1	22.8067	44.9533	56.3933	NA	NA	NA	NA	NA	NA	1.47870534186264	1.02731341707735e-06	2.87742260721540e-05	SANTA (SANT Associated)	SANTA
TRINITY_DN19273_c0_g1_i10.p1	0.106667	2.35	4.75667	NA	NA	NA	NA	NA	NA	5.79701538095938	5.16061625715502e-05	0.000864741528282943
TRINITY_DN16823_c0_g1_i5.p1	7.71333	3.42333	4.62667	-1.18531	0.000270614748415412	0.00893737787737672	NA	NA	NA	NA	NA	NA	Belongs to the cytochrome P450 family	p450
TRINITY_DN4809_c0_g1_i1.p1	43.2433	63.3533	15.0067	NA	NA	NA	-1.8907	6.02972112574204e-05	0.00114490813235683	NA	NA	NA	Transferase family	Transferase
TRINITY_DN96962_c0_g2_i1.p1	0.136667	0.546667	2.37	NA	NA	NA	NA	NA	NA	4.23356772172146	0.000533091060496503	0.00603092418651128	Putative gypsy type transposon	Transposase_28
TRINITY_DN60423_c0_g3_i1.p1	2.35	0.9	0	NA	NA	NA	NA	NA	NA	-5.55734	0.000637386898457795	0.00696764165809376
TRINITY_DN8735_c0_g1_i5.p1	96.48	160.81	22.6233	NA	NA	NA	-2.63254	1.24346272810786e-08	7.22536626580311e-07	-1.93518	2.20789569318412e-08	9.35977796682255e-07	Transferase family	Transferase
TRINITY_DN718_c1_g1_i4.p1	26.1833	37.3167	45.4633	NA	NA	NA	NA	NA	NA	1.04550685016304	0.000450530711538270	0.00525856622472570	Zinc finger domain	Ribosomal_L24e,zf-RanBP
TRINITY_DN12019_c0_g1_i9.p1	5	2.93333	6.85667	NA	NA	NA	1.40943935663061	1.02547274667963e-06	3.52395990784383e-05	NA	NA	NA	Protein kinase domain	Pkinase,Pkinase_Tyr
TRINITY_DN115_c0_g3_i4.p2	5.07	30.85	34.2267	NA	NA	NA	NA	NA	NA	3.27491853527640	0.000875531853529856	0.00900425278572598	isoform X1	-
TRINITY_DN6087_c0_g1_i6.p1	34.2067	16.3033	21.6433	-1.06488	7.07451809170015e-05	0.00312707111061851	NA	NA	NA	NA	NA	NA	DJ-1/PfpI family	DJ-1_PfpI
TRINITY_DN11336_c0_g2_i1.p1	0	0	2.04	NA	NA	NA	7.99716413989819	4.75963561826111e-06	0.000133651404560222	8.00265794261524	5.44523809073641e-06	0.000124108748927612	-	DBD_Tnp_Mut,MULE,SWIM
TRINITY_DN92789_c0_g3_i5.p1	12.43	5.12667	3.71667	NA	NA	NA	NA	NA	NA	-1.50463	0.000851933197540586	0.00882467765417216	-	-
TRINITY_DN8477_c0_g1_i9.p1	0.28	0.386667	2.51667	NA	NA	NA	2.87524677607447	0.000704025897796664	0.00850653597777283	3.47785519122863	0.000427845365406155	0.00503884049119181	Belongs to the CDI family. ICK KRP subfamily	CDI
TRINITY_DN72683_c0_g1_i1.p1	0.356667	0	1.21	NA	NA	NA	6.23460823831305	0.000183714014893806	0.00285793502816546	NA	NA	NA	Belongs to the ABC transporter superfamily. ABCG family. PDR (TC 3.A.1.205) subfamily	ABC2_membrane,ABC_tran,ABC_trans_N,Atg8,PDR_assoc
TRINITY_DN8396_c0_g1_i2.p1	7.19667	6.62333	34.0033	NA	NA	NA	2.58955414086741	2.57358354744770e-09	1.74996836589349e-07	2.49843625722834	4.95575728991145e-08	1.93304410763456e-06	Belongs to the glycosyl hydrolase 32 family	Glyco_hydro_32C,Glyco_hydro_32N
TRINITY_DN35997_c0_g1_i1.p1	11.2333	13.0767	40.33	NA	NA	NA	NA	NA	NA	2.43866723736197	4.06843904623788e-05	0.000706903234213893	3' exoribonuclease family, domain 2	KH_1,PNPase,RNase_PH,RNase_PH_C,S1
TRINITY_DN9266_c0_g1_i13.p1	0.333333	0.236667	3.73333	NA	NA	NA	4.15572192681484	6.17313060231810e-13	8.60100436563852e-11	3.62385334489460	3.55122845548316e-12	2.88563792910932e-10	Belongs to the PI3 PI4-kinase family	FAT,FATC,PI3_PI4_kinase,SMG1,WD40
TRINITY_DN26644_c0_g1_i10.p1	893.18	216.72	677.877	-1.95944	0.000155001450800417	0.00578717586483255	1.89140584729390	0.000212868624920283	0.00321487714234325	NA	NA	NA	The light-harvesting complex (LHC) functions as a light receptor, it captures and delivers excitation energy to photosystems with which it is closely associated	Chloroa_b-bind
TRINITY_DN57184_c0_g2_i2.p1	0.676667	0.376667	11.4267	NA	NA	NA	4.95039354566168	2.91326391268468e-09	1.95238318363327e-07	4.40783580151201	1.40822233186526e-09	7.48367516629134e-08	Phosphoribosyl transferase domain	Pribosyltran
TRINITY_DN13780_c0_g2_i1.p1	0	10.46	8.77333	7.03887466356690	3.51703212725598e-05	0.00179840801384663	NA	NA	NA	7.08381230336753	2.73066348393270e-07	8.97408714868828e-06	receptor-like protein kinase	Pkinase
TRINITY_DN11615_c1_g1_i1.p1	10.7367	9.19667	19.2367	NA	NA	NA	1.26157625105238	0.000237279449502158	0.00353012725366405	1.08630046447112	0.000528011386149156	0.00598694356154797	PPR repeat	PPR,PPR_2
TRINITY_DN62563_c0_g1_i1.p1	83.8033	81.1333	26.6233	NA	NA	NA	-1.40396	1.02164149550772e-08	6.03240372185819e-07	-1.32767	6.84555868389047e-09	3.19795092993551e-07	Belongs to the TRAFAC class myosin-kinesin ATPase superfamily. Myosin family	IQ,Myosin_N,Myosin_head
TRINITY_DN27167_c0_g1_i1.p1	11.4233	4.37333	8.93333	-1.39299	7.03684944964741e-06	0.000480453002028415	NA	NA	NA	NA	NA	NA	belongs to the protein kinase superfamily	Pkinase,Pkinase_Tyr
TRINITY_DN11562_c0_g1_i1.p1	40.9	19.23	96.5567	NA	NA	NA	2.85184087785031	7.16604676940846e-05	0.00131998788006820	2.06556049491933	1.48243235888649e-05	0.000295464695141793	Double Clp-N motif-containing P-loop nucleoside triphosphate hydrolases superfamily protein	AAA_2,Clp_N
TRINITY_DN78907_c0_g1_i4.p1	9.74	0.4	1.68	-4.53081	1.18551135393111e-06	0.000111242180302140	NA	NA	NA	-2.32246	0.000102584254332881	0.00155440971561014
TRINITY_DN26409_c2_g1_i1.p2	0	114.137	93.25	NA	NA	NA	NA	NA	NA	10.0457377693318	0.000125463805086015	0.00183191312131375
TRINITY_DN2976_c0_g1_i3.p1	463.943	423.273	176.25	NA	NA	NA	-1.08925	0.000449538174415482	0.00593491199224921	-1.18617	0.000161692617233838	0.00225346568676378	carotenoid dioxygenase activity	RPE65
TRINITY_DN89_c0_g2_i1.p4	150.283	101.477	398.567	NA	NA	NA	2.16512332257482	7.41432313334446e-22	3.44658181000396e-19	1.69035772407151	1.10621378984278e-06	3.07346924187074e-05	Cyclophilin type peptidyl-prolyl cis-trans isomerase/CLD	Pro_isomerase
TRINITY_DN85120_c0_g1_i1.p1	8.16	1.24	4.28667	-2.71847	5.65593980782908e-12	2.06057375826948e-09	1.95377727414686	4.06740970611706e-07	1.56731671373466e-05	NA	NA	NA	Belongs to the protein kinase superfamily. Ser Thr protein kinase family	LRRNT_2,LRR_1,LRR_8,Pkinase,Pkinase_Tyr
TRINITY_DN27520_c0_g1_i1.p1	10.1667	9.77	47.3433	NA	NA	NA	2.56476022359079	4.16081885805697e-07	1.59849219750477e-05	2.48679218236843	3.04310001748325e-06	7.49207407600804e-05	Pentatricopeptide repeat-containing protein	PPR,PPR_2,PPR_3
TRINITY_DN55844_c0_g1_i1.p1	4.7	12.0067	22.4733	NA	NA	NA	NA	NA	NA	2.63073465996308	1.13971095497387e-09	6.20321543011592e-08	Triosephosphate isomerase	TIM
TRINITY_DN3206_c1_g1_i4.p1	37.4433	39.8833	17.35	NA	NA	NA	-1.02194	4.12622226828786e-07	1.58639285313257e-05	NA	NA	NA	Belongs to the protein kinase superfamily. Tyr protein kinase family	Pkinase_Tyr
TRINITY_DN54764_c0_g1_i5.p1	5.39	8.30333	1.20667	NA	NA	NA	-2.59906	7.77234673546307e-07	2.75611080423834e-05	-2.02516	4.13257460230532e-06	9.77186815851648e-05	Belongs to the protein kinase superfamily. Ser Thr protein kinase family	LRRNT_2,LRR_1,LRR_8,Pkinase,Pkinase_Tyr
TRINITY_DN5656_c0_g1_i25.p1	8.97333	28.5133	4.74667	NA	NA	NA	-2.40357	0.000634788332379947	0.00784229683206480	NA	NA	NA	-	-
TRINITY_DN15177_c0_g1_i1.p1	5.61667	34.2	7.55667	2.75306558360895	0.000206260064820077	0.00721028905753721	-1.99549	0.000397685439819094	0.00537827222420247	NA	NA	NA	Alpha/beta hydrolase family	Abhydrolase_1
TRINITY_DN87662_c2_g1_i3.p1	6.92333	0.0666667	2.59667	-6.82677	2.26033997791011e-17	2.15115171816086e-14	NA	NA	NA	NA	NA	NA	Domain of unknown function	Ank,Ank_2,Ank_4,PGG
TRINITY_DN1202_c0_g1_i9.p1	203.31	87.4367	246.883	NA	NA	NA	1.67816575298957	4.63999819095233e-16	9.88590281233986e-14	NA	NA	NA	Alcohol dehydrogenase GroES-like domain	ADH_N,ADH_zinc_N
TRINITY_DN44708_c0_g1_i1.p1	0	1.27667	0.92	7.75014856851593	1.00265557378361e-05	0.000648763971169381	NA	NA	NA	7.38940101222797	3.06119992231871e-05	0.000552093272401181	protein desumoylation	Peptidase_C48
TRINITY_DN97291_c0_g1_i1.p1	5.13333	0	0.42	-6.72415	2.50156390745969e-05	0.00138381292641243	NA	NA	NA	NA	NA	NA
TRINITY_DN20300_c0_g1_i4.p1	137.753	25.7267	7.42667	-2.28101	2.20946126694265e-07	2.66926961816934e-05	NA	NA	NA	-3.8302	3.86212558876983e-15	4.63822465429965e-13	C2 domain	C2
TRINITY_DN1531_c2_g1_i12.p1	35.4267	42.2733	71.16	NA	NA	NA	NA	NA	NA	1.42420710542161	0.000470179640655379	0.00543357186424717
TRINITY_DN6166_c0_g1_i8.p2	26.5867	6.69	30.4333	NA	NA	NA	2.36203319392457	0.000139912421786824	0.00227843368651193	NA	NA	NA	Annexin	Annexin
TRINITY_DN61750_c1_g1_i6.p1	0.973333	0.856667	2.66667	NA	NA	NA	NA	NA	NA	1.62598348419642	1.03307007373149e-06	2.89198161635562e-05	NB-ARC domain	LRR_8,NB-ARC
TRINITY_DN1005_c0_g1_i5.p1	73.8	77.9633	160.52	NA	NA	NA	1.20412572822073	2.79366301365701e-06	8.46776316184572e-05	1.25894068672414	3.54327102273009e-07	1.12036195117613e-05	Ferroportin1 (FPN1)	FPN1
TRINITY_DN24829_c0_g1_i2.p1	5.72667	0.343333	11.8033	NA	NA	NA	5.22188626948759	1.04431053544648e-05	0.000263702592195162	NA	NA	NA
TRINITY_DN46576_c0_g2_i2.p1	0.743333	0	0.35	-6.2308	4.26166657762058e-05	0.00210540257966303	NA	NA	NA	NA	NA	NA	K02A2.6-like	Asp_protease_2,Glycoprotein_B,RVT_1,Retrotrans_gag,gag-asp_proteas,rve,zf-CCHC,zf-H2C2
TRINITY_DN94_c0_g2_i1.p1	22.3767	0.17	19.1567	NA	NA	NA	6.79031215288784	2.19593578755546e-07	9.04810479942473e-06	NA	NA	NA
TRINITY_DN72717_c0_g1_i13.p1	9.02667	3.62667	2.76667	-1.35169	1.05148668069831e-08	1.87869648969366e-06	NA	NA	NA	-1.56467	3.04561745440999e-13	2.88725650288856e-11	Belongs to the argonaute family	ArgoL1,ArgoL2,ArgoMid,ArgoN,PAZ,Piwi
TRINITY_DN1034_c0_g1_i17.p1	9.16667	2.94	30.44	-1.68597	9.28388250389495e-09	1.69490664602103e-06	3.55973369449343	1.51110414287938e-18	4.62687420610742e-16	1.87995722850970	1.06472228371730e-07	3.86744492122744e-06	Protein kinase domain	GUB_WAK_bind,Pkinase
TRINITY_DN39674_c0_g1_i5.p1	0.823333	0.0566667	1.75	NA	NA	NA	5.14569540004662	5.51630650870451e-07	2.05441235991330e-05	NA	NA	NA	NB-ARC domain	LRR_1,LRR_8,NB-ARC,Pkinase
TRINITY_DN33168_c0_g1_i5.p1	120.893	118.013	43.5133	NA	NA	NA	-1.24871	0.000540911030273497	0.00687691313326827	-1.25096	0.000290970893404212	0.00367340107646229	3-ketoacyl-CoA synthase	ACP_syn_III_C,FAE1_CUT1_RppA
TRINITY_DN42781_c0_g1_i1.p1	3.44667	0.756667	0.636667	NA	NA	NA	NA	NA	NA	-2.29871	1.36090233768675e-05	0.000274519352692921	Chromo (CHRromatin Organisation MOdifier) domain	Chromo
TRINITY_DN1530_c2_g3_i1.p1	9.17	3.32333	8.08	-1.48694	6.48552073523691e-06	0.000448722979890657	1.46633406265529	3.73703177939355e-05	0.000768044143920860	NA	NA	NA	Protein tyrosine kinase	Pkinase,Usp
TRINITY_DN21122_c0_g1_i5.p1	2.61333	0.353333	0.28	-2.9323	0.000307243479995309	0.00978253061055143	NA	NA	NA	-3.06127	7.37463033705130e-05	0.00117632739869372	ribonuclease H protein At1g65750	DUF4283,RVT_1,zf-CCHC
TRINITY_DN14167_c0_g1_i1.p1	0.75	0.72	23.44	NA	NA	NA	5.24287807455128	2.65685735208012e-07	1.07141753818032e-05	5.29172753791236	9.68696474786740e-07	2.73544452981104e-05
TRINITY_DN14227_c0_g1_i1.p1	18.1067	36.2067	51.38	NA	NA	NA	NA	NA	NA	2.04359283798365	5.14381875376062e-06	0.000118018263525445
TRINITY_DN17621_c0_g1_i1.p1	0.413333	4.7	5.40333	NA	NA	NA	NA	NA	NA	3.97015882680612	5.53656075197145e-06	0.000125968316959470	B-Box-type zinc finger	zf-B_box
TRINITY_DN19502_c2_g1_i5.p1	7.66333	5.59333	0.88	NA	NA	NA	-2.50445	2.23434287140922e-05	0.000502864825645417	-2.94316	1.42517726771153e-06	3.83213509371514e-05	NB-ARC domain	NB-ARC,Thioredoxin
TRINITY_DN8852_c0_g1_i15.p1	31.38	27.4933	64.9533	NA	NA	NA	1.41973400864322	4.20361299933758e-08	2.10526490801301e-06	1.30848395659100	1.63516644947914e-09	8.60140758043596e-08	-	PLDc_N
TRINITY_DN8616_c0_g1_i1.p1	17.7533	10.05	22.6633	NA	NA	NA	1.37826703572257	0.000121248081482154	0.00203408772916945	NA	NA	NA
TRINITY_DN118694_c0_g1_i1.p1	0.313333	1.19333	2.34	NA	NA	NA	NA	NA	NA	3.07440998282660	0.000823955529978711	0.00858642282811114	Catalyzes xyloglucan endohydrolysis (XEH) and or endotransglycosylation (XET). Cleaves and religates xyloglucan polymers, an essential constituent of the primary cell wall, and thereby participates in cell wall construction of growing tissues	Glyco_hydro_16,XET_C
TRINITY_DN460_c0_g1_i7.p1	229.813	420.587	598.483	NA	NA	NA	NA	NA	NA	1.63203899670720	1.51702369586909e-12	1.31528749617889e-10	Belongs to the eukaryotic ribosomal protein eL6 family	Ribosomal_L6e,Ribosomal_L6e_N
TRINITY_DN47523_c0_g1_i8.p1	1.42	1.85667	8.07	NA	NA	NA	NA	NA	NA	2.69068169528089	0.000487429370103609	0.00560040657623372	Belongs to the expansin family	DPBB_1,Pollen_allerg_1
TRINITY_DN11737_c0_g1_i9.p1	16.9567	8.29667	25.75	-1.01353	0.000283456898675278	0.00921788393021217	1.80465665420345	2.96895261330120e-07	1.18051650799801e-05	NA	NA	NA	NB-ARC domain	NB-ARC
TRINITY_DN39980_c1_g1_i5.p1	0.186667	0.103333	7.59	NA	NA	NA	6.58254850753138	0.000862379974963242	0.00994967004507455	NA	NA	NA
TRINITY_DN189090_c0_g1_i1.p2	69.4867	8.17	0.376667	-2.97394	7.53483563194643e-11	2.23803815302266e-08	-4.24047	2.44421754082371e-05	0.000544112406323376	-7.19833	3.84838050244213e-18	6.40501682273014e-16	Domain of unknown function (DUF4228)	DUF4228
TRINITY_DN111712_c0_g1_i1.p1	0.106667	2.63333	2.16667	4.60914957417699	1.22435161848304e-06	0.000114419216482404	NA	NA	NA	4.51328188426468	2.57141396341694e-06	6.43611983367622e-05	Protein of unknown function (DUF295)	DUF295
TRINITY_DN188217_c0_g1_i1.p1	6.63	3.00667	0.54	NA	NA	NA	NA	NA	NA	-3.40648	0.000542914427082108	0.00611573311429749	Belongs to the terpene synthase family	Terpene_synth,Terpene_synth_C
TRINITY_DN615_c0_g1_i3.p1	24.1267	28.4867	55.2567	NA	NA	NA	1.12746496691622	2.41466245385690e-09	1.65068649619677e-07	1.34221641743109	1.50573320307877e-13	1.49307004453180e-11	CRS1 / YhbY (CRM) domain	CRS1_YhbY
TRINITY_DN630_c1_g1_i9.p2	8899.86	6451.92	14552.9	NA	NA	NA	1.35126876602315	3.91086286098387e-41	1.11098923074194e-37	NA	NA	NA	Manganese-stabilising protein / photosystem II polypeptide	MSP
TRINITY_DN29240_c0_g1_i3.p1	0.743333	2.07667	6.75	NA	NA	NA	NA	NA	NA	3.63412914255620	6.43423614489971e-07	1.90201311876730e-05	Amino acid permease	AA_permease_2
TRINITY_DN9346_c0_g2_i2.p1	39.81	0.103333	26.82	-8.58121	0.000136935575937550	0.00524278876247602	8.21210551523522	1.66791526174035e-07	7.07777419035941e-06	NA	NA	NA	Leucine rich repeat	LRRNT_2,LRR_1,LRR_8,Pkinase,Pkinase_Tyr
TRINITY_DN5860_c2_g1_i12.p1	5.36333	7.63333	11.0433	NA	NA	NA	NA	NA	NA	1.20783746420077	2.80215580282371e-07	9.15671632007311e-06	Belongs to the cyclin family	Cyclin_C,Cyclin_N
TRINITY_DN1962_c0_g1_i28.p1	1.87667	5.70333	26.9133	NA	NA	NA	2.41193167256702	0.000512831883089174	0.00660200038013138	4.27916248115875	1.36726476454950e-06	3.70141168817189e-05
TRINITY_DN32172_c0_g1_i10.p1	13.9033	13.9367	5.39333	NA	NA	NA	NA	NA	NA	-1.21287	0.000130734457345486	0.00189869423306950	ankyrin repeats	Ank,Ank_2,Ank_4,Ank_5
TRINITY_DN1322_c0_g1_i16.p1	177.313	298.717	45.3	NA	NA	NA	-2.54876	7.33921564695583e-06	0.000194548187087319	-1.75004	0.000189283294107720	0.00257422296014443
TRINITY_DN62048_c0_g1_i2.p1	6.91	4.54333	1.83333	NA	NA	NA	NA	NA	NA	-1.70405	0.000411873372133184	0.00488157922600575	DNA-binding domain in plant proteins such as APETALA2 and EREBPs	AP2
TRINITY_DN4375_c0_g1_i23.p1	5.36	10.7167	43.98	NA	NA	NA	2.20563304951336	0.000185695654336541	0.00288174858538533	3.28268139652974	3.06708968912511e-07	9.89131647344579e-06
TRINITY_DN8100_c0_g1_i25.p1	8.02667	7.70667	17.93	NA	NA	NA	1.40012763807482	2.13887319547739e-11	2.22747743335113e-09	1.33197668809180	1.20125254784234e-11	8.98526490301549e-10	TNP1/EN/SPM transposase	Transposase_23
TRINITY_DN88303_c0_g1_i2.p1	0.386667	0	0.97	NA	NA	NA	5.95231038909583	0.000217066542103193	0.00326551355219320	NA	NA	NA	LRR-repeat protein	-
TRINITY_DN88250_c0_g1_i3.p1	1.74333	0	0.583333	-5.88235	0.000201575066616261	0.00708368506519677	NA	NA	NA	NA	NA	NA
TRINITY_DN45249_c1_g3_i2.p1	0.23	3.90667	2.06333	NA	NA	NA	NA	NA	NA	3.27839793231554	0.000643966917488428	0.00702621661385298	-	F-box
TRINITY_DN41666_c0_g1_i10.p1	0	8.76	15.93	NA	NA	NA	NA	NA	NA	6.69241326933782	6.59394049006427e-06	0.000146447780022377
TRINITY_DN2011_c0_g1_i1.p2	15.7733	18.5567	69.4667	NA	NA	NA	2.09684602180005	8.21330405592023e-07	2.89042731999604e-05	2.71061241223583	4.09101824543518e-11	2.80842434220120e-09	S1 RNA binding domain	Ribosomal_L21p,S1
TRINITY_DN55737_c0_g1_i1.p1	11.8967	24.3267	3.21	NA	NA	NA	-2.66394	1.27002102169584e-05	0.000311767906497336	NA	NA	NA	Belongs to the major facilitator superfamily. Sugar transporter (TC 2.A.1.1) family	Sugar_tr
TRINITY_DN8939_c1_g2_i7.p1	0	0.0566667	25.51	NA	NA	NA	9.04528239840475	9.82400987905444e-09	5.82762089507621e-07	10.9719644248328	6.93033670410571e-05	0.00111542648675751	flocculation via cell wall protein-carbohydrate interaction	Peptidase_C48
TRINITY_DN36049_c0_g1_i12.p1	16.3367	60.1233	2.29	NA	NA	NA	-4.50847	1.72778020916776e-08	9.71928638235248e-07	-2.67559	0.000122397865688984	0.00179220252501485
TRINITY_DN25878_c0_g2_i1.p1	103.08	144.077	155.79	NA	NA	NA	NA	NA	NA	1.34677362695772	9.16706336560310e-05	0.00141384776080024	Elongation factor 2	EFG_C,EFG_II,EFG_IV,GTP_EFTU,GTP_EFTU_D2
TRINITY_DN8417_c0_g1_i1.p1	100.163	210.74	215.7	1.22426101162413	0.000104557049687136	0.00424352384513508	NA	NA	NA	1.48361900526247	2.78679635646200e-05	0.000508271198755566	Belongs to the universal ribosomal protein uL5 family	Ribosomal_L5,Ribosomal_L5_C
TRINITY_DN973_c0_g1_i12.p1	50.3567	19.3633	41.66	NA	NA	NA	1.26694710114381	0.000304967096337418	0.00433774339474758	NA	NA	NA	PPR repeat	PPR,PPR_2
TRINITY_DN27361_c0_g1_i4.p1	24.3467	35.6967	10.48	NA	NA	NA	-1.59088	4.17225276442216e-17	1.02569217719213e-14	-1.07041	1.73974078725890e-15	2.18040491257404e-13	-	-
TRINITY_DN20211_c0_g1_i10.p2	11.1733	9.77333	0.17	NA	NA	NA	-5.80702	0.000133726404835637	0.00219799613785453	-5.82574	4.43210836738845e-05	0.000761149174533489	DnaJ molecular chaperone homology domain	DnaJ
TRINITY_DN20013_c0_g1_i4.p1	6.18667	8.59333	3.48333	NA	NA	NA	-1.13866	0.000482953573807053	0.00629501607011212	NA	NA	NA
TRINITY_DN6827_c0_g1_i11.p1	52.5633	47.48	22.94	NA	NA	NA	NA	NA	NA	-1.0101	3.13294582775330e-07	1.00785835295425e-05	Alcohol dehydrogenase GroES-like domain	ADH_N,ADH_zinc_N
TRINITY_DN1298_c0_g1_i4.p1	47.7233	35.1467	138.907	NA	NA	NA	2.17108591381751	9.22182657165684e-15	1.69621899250036e-12	1.67320132787287	1.38136399731947e-10	8.65626899095073e-09	Clustered mitochondria protein	CLU,CLU_N,TPR_12,eIF3_p135
TRINITY_DN19427_c0_g1_i3.p1	7.30667	6.53667	2.76667	NA	NA	NA	NA	NA	NA	-1.20716	0.000387313653915687	0.00463960704474193	A Receptor for Ubiquitination Targets	F-box
TRINITY_DN3955_c0_g2_i5.p1	10.06	18.39	63	NA	NA	NA	1.93277948434391	1.19103342696784e-12	1.56159751934804e-10	2.79095920444833	9.93650250761658e-47	9.18434475529896e-44	Glycyl-tRNA synthetase alpha subunit	tRNA-synt_2e,tRNA_synt_2f
TRINITY_DN99680_c0_g1_i6.p1	2.10333	4.50667	0.7	NA	NA	NA	-2.51382	4.18467708909893e-05	0.000845313854598632	NA	NA	NA	microtubule binding	MAP65_ASE1
TRINITY_DN2276_c0_g1_i18.p1	20.2633	18.5633	40.74	NA	NA	NA	1.31555812751455	6.81753731461550e-06	0.000182612861731560	1.18968416104114	6.43740308832835e-06	0.000143499750755798	N-terminal domain of ribose phosphate pyrophosphokinase	Pribosyl_synth,Pribosyltran_N
TRINITY_DN285_c8_g2_i1.p1	7.57	1.56667	22.71	NA	NA	NA	4.01082456328960	3.11166817082950e-15	6.14332201726624e-13	NA	NA	NA
TRINITY_DN308_c1_g1_i8.p1	34.69	20.9467	13.64	NA	NA	NA	NA	NA	NA	-1.17508	4.32867514217691e-06	0.000101930695284954	Protein of unknown function (DUF563)	DUF563
TRINITY_DN12107_c0_g1_i10.p2	55.3833	15.7767	7.39	-1.7755	4.31216869996974e-07	4.73151442319268e-05	NA	NA	NA	-2.68221	3.69904588265336e-19	6.86259189720504e-17	Late embryogenesis abundant protein	LEA_2
TRINITY_DN1659_c0_g1_i11.p1	43.41	27.5067	69.7967	NA	NA	NA	1.51117081976487	1.13810337460732e-10	1.04106937311575e-08	NA	NA	NA	Glutamine phosphoribosylpyrophosphate amidotransferase	GATase_7,Pribosyltran
TRINITY_DN20223_c0_g1_i4.p1	12.98	14.1567	5.48667	NA	NA	NA	-1.19687	0.000199523618250633	0.00305370867872729	-1.05944	0.000863752816198794	0.00891321960112954	-	DUF295
TRINITY_DN52995_c1_g1_i3.p3	15.06	6.91667	4.65667	NA	NA	NA	NA	NA	NA	-1.46527	0.000342037889938697	0.00420051024708110	Alpha/beta hydrolase family	Abhydrolase_1,Abhydrolase_6
TRINITY_DN790_c0_g1_i12.p1	604.077	670.783	1123.84	NA	NA	NA	NA	NA	NA	1.13827399632241	1.88678229387087e-06	4.91256228938883e-05	Belongs to the eukaryotic ribosomal protein eS8 family	Ribosomal_S8e
TRINITY_DN35690_c0_g1_i2.p1	8.27667	4.59333	14.74	NA	NA	NA	1.85919727838329	2.46506071033448e-05	0.000548274964603059	NA	NA	NA	Permuted single zf-CXXC unit	Perm-CXXC,RRM_DME
TRINITY_DN1444_c0_g1_i19.p1	124.73	83.9833	46.4967	NA	NA	NA	NA	NA	NA	-1.27427	0.000872372466291533	0.00898068242396899	Sigma-70, region 4	Sigma70_r2,Sigma70_r3,Sigma70_r4
TRINITY_DN60247_c0_g3_i1.p1	10.5567	0	8.66333	-6.31744	4.95447677791379e-05	0.00237733539206023	6.46080928578935	1.43688609590112e-05	0.000347393539611384	NA	NA	NA
TRINITY_DN14757_c0_g2_i1.p1	6.84333	4.84333	8.61667	NA	NA	NA	1.00798337317490	0.000784020292157084	0.00923522082910858	NA	NA	NA	-	-
TRINITY_DN3831_c3_g1_i1.p1	32.6733	30.8133	8.87	NA	NA	NA	-1.61907	6.19679640117456e-08	2.97248580842083e-06	-1.6511	4.11903829292255e-06	9.75007617983570e-05	-	-
TRINITY_DN18641_c0_g1_i12.p1	2.03333	14.1067	13.76	NA	NA	NA	NA	NA	NA	3.03672242623137	7.32903338863597e-06	0.000160744956453045	Belongs to the tetraspanin (TM4SF) family	Tetraspannin
TRINITY_DN3060_c0_g1_i1.p1	12.0833	2.08	15.9533	NA	NA	NA	3.09185590270309	0.000284362293383830	0.00409824732522232	NA	NA	NA
TRINITY_DN36354_c0_g4_i2.p1	0.0133333	0.0133333	1.43	NA	NA	NA	6.80783629736665	0.000114080962102728	0.00193223448696949	6.81325467203707	0.000121764884932856	0.00178510603601803	zinc finger	-
TRINITY_DN13508_c0_g1_i26.p1	36.4367	50.91	12.9033	NA	NA	NA	-1.79006	5.53301941129668e-05	0.00106925704677719	-1.35054	0.000706671241828030	0.00758303144718188	Belongs to the glycosyltransferase 8 family	Glyco_transf_8
TRINITY_DN15254_c0_g1_i10.p3	9.18	7.62333	2.19	NA	NA	NA	NA	NA	NA	-1.82715	0.000404728252098733	0.00481489101127578	BES1/BZR1 plant transcription factor, N-terminal	BES1_N
TRINITY_DN69685_c1_g1_i1.p1	16.54	24.39	1.26	NA	NA	NA	-4.15642	0.000112150496562460	0.00190732279670749	-3.20428	0.000484732469453185	0.00557146783683015	AP2 domain	AP2
TRINITY_DN33129_c0_g1_i1.p1	6.56667	8.37	25.2467	NA	NA	NA	1.77557844400377	1.17531320029036e-05	0.000292307710037194	2.19903085643593	7.87718541004770e-12	6.09463369221941e-10	regulation of translation	PPR,PPR_2,PPR_3
TRINITY_DN5204_c0_g1_i12.p1	38.4333	52.7667	18.5533	NA	NA	NA	-1.3223	0.000108419753262279	0.00185788728663317	NA	NA	NA	Protein phosphatase 2C	PP2C
TRINITY_DN122978_c0_g1_i1.p1	0	2.79	11.86	NA	NA	NA	NA	NA	NA	5.89479827707898	0.000178689198836113	0.00245204974044434	PPR repeat	DYW_deaminase,PPR,PPR_2
TRINITY_DN15709_c0_g4_i2.p1	0	0	1.23667	NA	NA	NA	7.24917940279216	1.39248988899372e-07	6.00367436625675e-06	7.25479670466032	7.88254783321539e-08	2.94803871672732e-06	source UniProtKB	RVT_1,RVT_3,zf-RVT
TRINITY_DN101727_c0_g1_i2.p1	1.95	1.06667	2.74	NA	NA	NA	1.53306583440743	4.16245206216330e-05	0.000841941549630767	NA	NA	NA	-	FYRC
TRINITY_DN42027_c0_g1_i3.p1	5.55	3.23	10.43	NA	NA	NA	1.89666979833995	0.000415813696634990	0.00558209964918183	NA	NA	NA	Coiled-coil region of Oberon	Oberon_cc,PHD_Oberon
TRINITY_DN28747_c0_g1_i10.p1	25.7933	5.69	27.6433	NA	NA	NA	2.53551387814026	0.000711927719746530	0.00858983294514371	NA	NA	NA	Inositol monophosphatase family	Inositol_P
TRINITY_DN41261_c0_g1_i1.p1	25.22	42.6267	73.4267	NA	NA	NA	NA	NA	NA	2.12332582199287	3.94195660809337e-05	0.000689090226246271
TRINITY_DN24032_c0_g1_i1.p1	19.2667	19.8833	34.2667	NA	NA	NA	NA	NA	NA	1.05512904036975	2.98539417133897e-07	9.65899423604235e-06	cytochrome p450	p450
TRINITY_DN10049_c0_g1_i9.p1	35.3367	37.41	14.04	NA	NA	NA	-1.23147	1.68951140567672e-05	0.000398117401925685	-1.17488	1.46170150450098e-05	0.000291669743926273	EamA-like transporter family	EamA
TRINITY_DN82593_c0_g1_i2.p1	10.2467	1.78667	0.12	NA	NA	NA	NA	NA	NA	-6.20254	1.03627912603135e-05	0.000216985614249631	-	-
TRINITY_DN72_c0_g2_i1.p1	5.16667	0	7.14667	NA	NA	NA	7.31829212215306	3.22342573252945e-07	1.26985093534022e-05	NA	NA	NA
TRINITY_DN561_c0_g1_i3.p1	41.9733	72.5967	139.343	NA	NA	NA	1.11543512799180	1.32667673292054e-11	1.44953606968288e-09	1.86994589973112	1.00410516083490e-16	1.40468884405338e-14	filament-like protein	-
TRINITY_DN72101_c0_g2_i3.p1	3.05667	10.7867	2.2	NA	NA	NA	-2.09655	0.000217688802551944	0.00327294890611323	NA	NA	NA	isoform X1	-
TRINITY_DN51_c0_g1_i1.p1	46.98	22.2033	29.7633	-1.10927	4.16583596081604e-05	0.00206885440213775	NA	NA	NA	NA	NA	NA	May be involved in modulation of pathogen defense and leaf cell death	Mlo
TRINITY_DN21008_c1_g1_i1.p1	129.397	264.293	636.51	NA	NA	NA	NA	NA	NA	2.98125281944209	5.80698690691973e-09	2.76010513580415e-07
TRINITY_DN110130_c0_g1_i4.p1	22.0767	22.8933	42.8667	NA	NA	NA	NA	NA	NA	1.39693527087875	6.95655079779811e-05	0.00111860213061456
TRINITY_DN27536_c0_g1_i1.p1	28.2367	29.0467	49.5967	NA	NA	NA	NA	NA	NA	1.45739021767029	0.000671461053483636	0.00727102418187584
TRINITY_DN82100_c0_g1_i10.p1	0.07	0	3.19667	NA	NA	NA	8.26396505410871	6.11537024429575e-06	0.000165978419358715	5.80589049533715	0.000443330372026856	0.00518933138545502	ABC transporter transmembrane region	ABC_membrane,ABC_tran
TRINITY_DN13321_c1_g1_i18.p1	10.0867	3.25	13.2567	-1.64842	1.23148896105951e-07	1.60413476874548e-05	2.21824936310047	4.66161591701976e-05	0.000930455414052904	NA	NA	NA	Integrase core domain	RVT_1,RVT_3,rve
TRINITY_DN1268_c0_g2_i1.p1	69.4367	138.92	1.89333	NA	NA	NA	-6.02557	3.45140567750628e-46	1.47070148261338e-42	NA	NA	NA
TRINITY_DN11271_c0_g1_i3.p2	0	0	6.25667	NA	NA	NA	5.93961726264064	0.000605967606264061	0.00754273310095095	5.94521226346093	0.000445858905945852	0.00521421211718555
TRINITY_DN52043_c0_g1_i10.p1	3.73333	4.19	0.986667	NA	NA	NA	-1.91075	0.000315719917885886	0.00445967466330854	-1.73446	0.000298484510739068	0.00375726088530275	Belongs to the enoyl-CoA hydratase isomerase family	3HCDH,3HCDH_N,ECH_1
TRINITY_DN27082_c2_g2_i3.p1	2.92667	0	1.89667	-6.00699	0.000125332907651505	0.00491147015337196	NA	NA	NA	NA	NA	NA
TRINITY_DN11120_c0_g1_i8.p2	24.8467	48.9367	13.5	NA	NA	NA	-1.66712	0.000697546894707480	0.00845457589203787	NA	NA	NA	lipolytic acyl hydrolase (LAH)	Patatin
TRINITY_DN5600_c0_g1_i11.p1	26.13	42.9133	52.2733	NA	NA	NA	NA	NA	NA	1.17778454645897	6.06233440662289e-07	1.80860225487728e-05	Rho termination factor, N-terminal domain	Rho_N
TRINITY_DN10359_c0_g2_i1.p1	0.913333	0.106667	8.36667	NA	NA	NA	6.29145346159223	0.000391890264541868	0.00531254421714843	NA	NA	NA	Subtilase family	Inhibitor_I9,PA,Peptidase_S8
TRINITY_DN39946_c0_g1_i2.p1	2.95333	0	7.71333	NA	NA	NA	6.03680540083202	0.000341062364985585	0.00474296518117295	NA	NA	NA	RING-type E3 ubiquitin transferase	KAP,U-box
TRINITY_DN98170_c0_g1_i1.p1	37.3333	35.42	6.76	NA	NA	NA	-2.2249	4.84499510016812e-07	1.83107154066516e-05	-2.12082	3.64771060517839e-06	8.80639685795888e-05	POT family	PTR2
TRINITY_DN9763_c0_g1_i3.p3	8.85333	10.1933	23.32	NA	NA	NA	1.38377404334983	5.22782920979175e-06	0.000145124765913948	1.61415583651444	8.61472040812033e-05	0.00134390157638552	Rhodanese Homology Domain	Rhodanese
TRINITY_DN40356_c1_g2_i2.p1	39.0033	5.18667	0.776667	-2.8491	8.98579124843286e-07	8.87784752729173e-05	NA	NA	NA	-5.44495	8.55918185264476e-12	6.57918370023383e-10	Domain of unknown function (DUF4228)	DUF4228
TRINITY_DN51852_c0_g1_i1.p1	1.64	0.43	9.32667	NA	NA	NA	4.69801839657057	1.00052687788222e-05	0.000254532046634972	2.79611230849277	0.000511753014728608	0.00582812932791363	NUMOD3 motif (2 copies)	NUMOD3
TRINITY_DN181_c0_g1_i10.p1	83.5067	155.377	237.127	NA	NA	NA	NA	NA	NA	1.65284561797029	2.98908776315460e-14	3.20992057486816e-12	Signal recognition particle 54 kDa protein	Ribosomal_S25,SRP54,SRP54_N,SRP_SPB
TRINITY_DN19672_c0_g1_i5.p1	11.0067	5.73333	2.31667	NA	NA	NA	NA	NA	NA	-2.02619	0.000114904348769980	0.00170368490308878	-	-
TRINITY_DN103896_c0_g1_i1.p1	0.59	0	19.7467	NA	NA	NA	8.79613517486414	4.19951678388721e-07	1.61183247711599e-05	5.35559522019924	1.43015120711371e-05	0.000286256986200358	Legume lectin domain	Lectin_legB,Pkinase
TRINITY_DN34387_c0_g1_i2.p1	0.11	0.0933333	2.49667	NA	NA	NA	4.88548834395411	0.000297769761339584	0.00425074231611901	4.76581942923589	0.000401992228542005	0.00478994469188828	source UniProtKB	Exo_endo_phos,RVT_1,zf-RVT
TRINITY_DN1571_c2_g1_i6.p1	0	0	2.2	NA	NA	NA	8.10264739073496	3.76495850549469e-08	1.91559590268622e-06	8.10811982619292	3.37445465691411e-08	1.36884911831138e-06	OSJNBa0089E12.13-like protein	DUF4220,DUF594
TRINITY_DN8220_c0_g1_i4.p1	0	0	6.64667	NA	NA	NA	6.21353824045217	0.000173341998046707	0.00272058616578278	6.21977101074596	0.000123884324226170	0.00181140579273186
TRINITY_DN33758_c0_g3_i1.p1	0	0.253333	1.01667	NA	NA	NA	NA	NA	NA	5.72880404434240	0.000737337519504159	0.00784648999733857	POT family	PTR2
TRINITY_DN7670_c0_g1_i2.p1	1.42667	2.39	8.68	NA	NA	NA	NA	NA	NA	2.83969812373213	0.000266528627409344	0.00340973511698840
TRINITY_DN8036_c0_g1_i4.p1	6.47667	3.19	3.79	-1.04566	4.08501527946535e-05	0.00203521920435158	NA	NA	NA	NA	NA	NA	Protein FAR1-RELATED SEQUENCE	FAR1,MULE
TRINITY_DN26999_c0_g1_i1.p1	25.8133	45.8833	13.89	NA	NA	NA	-1.4723	0.000494619044568926	0.00640821945074629	NA	NA	NA	Myb-like DNA-binding domain	Myb_DNA-binding
TRINITY_DN5202_c0_g2_i2.p1	21.83	66.73	155.6	1.74124687231065	3.99428624053374e-05	0.00201150702219017	1.38896374157151	0.000719589861119590	0.00866346861231143	3.13914081029037	4.29107161302811e-17	6.36418790148848e-15	50S ribosomal protein L18 chloroplastic	Ribosomal_L18p
TRINITY_DN48807_c0_g1_i3.p1	1.36667	1.46333	2.97667	NA	NA	NA	NA	NA	NA	1.29026321150515	0.000469697847755632	0.00542921623440806	PPR repeat	PPR,PPR_2
TRINITY_DN351_c1_g2_i1.p1	4.93667	12.0933	12.4367	NA	NA	NA	NA	NA	NA	1.62380062960269	0.000948547837136448	0.00956139914274969
TRINITY_DN2887_c0_g2_i13.p1	12.5667	4.19667	5.57333	-1.60895	2.98895861216381e-13	1.40792027233368e-10	NA	NA	NA	-1.01683	3.03615448029218e-05	0.000548149257252889	ABC transporter	ABC_membrane,ABC_tran
TRINITY_DN20773_c0_g4_i1.p1	29.88	0	13.4067	-8.36931	5.02193852515545e-07	5.40850021347747e-05	NA	NA	NA	NA	NA	NA
TRINITY_DN12357_c0_g1_i10.p1	34.7367	10.4	9.12667	-1.76213	1.90484052531314e-15	1.36659120333735e-12	NA	NA	NA	-1.77879	5.18722854435536e-15	6.10218492464495e-13	Legume lectin domain	Lectin_legB,Pkinase,Pkinase_Tyr
TRINITY_DN3791_c0_g1_i12.p1	13.2233	35.28	26.12	NA	NA	NA	NA	NA	NA	1.15792396304040	0.000454033215920375	0.00528473426787823	Belongs to the TRAFAC class myosin-kinesin ATPase superfamily. Kinesin family	Kinesin
TRINITY_DN34916_c0_g1_i1.p1	296.527	216.493	580.067	NA	NA	NA	1.73494265386299	5.84895591727491e-12	6.82832218890263e-10	1.71612224315975	3.84554652378349e-14	4.07053851978645e-12	Rhodanese-like domain	Rhodanese
TRINITY_DN10729_c0_g1_i4.p1	140.467	204.633	246.65	NA	NA	NA	NA	NA	NA	1.17867606789657	1.02344949434085e-10	6.62132486317753e-09	Ribosomal protein L36e	Ribosomal_L36e
TRINITY_DN7892_c0_g1_i8.p1	0.0133333	0.0366667	0.706667	NA	NA	NA	4.38953170770673	0.000126694531779246	0.00210954027613154	5.85544018165392	2.55410284105450e-05	0.000470640502512717	cysteine-rich RLK (RECEPTOR-like protein kinase) 8	RVT_2,Retrotran_gag_2,gag_pre-integrs,rve
TRINITY_DN2712_c0_g1_i13.p1	3.16	2.91	6.24333	NA	NA	NA	1.27173222215975	0.000145728199365193	0.00235812207162651	1.15421814127779	7.10570408453171e-05	0.00113975317359605	DYW family of nucleic acid deaminases	DYW_deaminase,PPR,PPR_2
TRINITY_DN74286_c0_g1_i1.p2	6.27333	0.256667	0	NA	NA	NA	NA	NA	NA	-5.67828	0.000695293830065471	0.00748681171999560	Ribonuclease H protein	zf-RVT
TRINITY_DN19954_c0_g1_i5.p1	0.553333	0.603333	5.94	NA	NA	NA	3.50233067856361	2.77724327426221e-05	0.000603534031390242	3.59808971965531	3.38927889272482e-07	1.07958439856203e-05	-	-
TRINITY_DN84403_c0_g1_i3.p1	13.4833	13.2033	33.6067	NA	NA	NA	1.54046553744841	2.55873964975085e-06	7.86289622898799e-05	1.63451723598474	1.11581276681766e-07	4.04167842010139e-06	Pentacotripeptide-repeat region of PRORP	PPR,PPR_1,PPR_2,PPR_3,Smr
TRINITY_DN98259_c0_g2_i8.p1	3.74667	0.193333	1.55	-4.28568	9.12847373062625e-05	0.00380418333762550	NA	NA	NA	NA	NA	NA
TRINITY_DN13920_c0_g1_i3.p1	35.6933	42.5367	104.007	NA	NA	NA	NA	NA	NA	2.07291508552243	1.56079764666638e-08	6.83978504258124e-07	Citrate transporter	CitMHS
TRINITY_DN92836_c0_g1_i2.p1	3.83	21.71	2.48333	NA	NA	NA	-2.95882	0.000438919894536102	0.00582348985137754	NA	NA	NA	-	-
TRINITY_DN4983_c1_g2_i1.p1	0.95	2.62333	2.42667	1.43384370164328	1.11518199131543e-05	0.000711412883734782	NA	NA	NA	NA	NA	NA	Leucine Rich Repeat	LRRNT_2,LRR_1,LRR_6,LRR_8
TRINITY_DN49806_c0_g1_i3.p1	4.91	0.873333	2.83667	-2.49032	3.84891411766121e-06	0.000289494212982089	NA	NA	NA	NA	NA	NA	A domain family that is part of the cupin metalloenzyme superfamily.	JmjC,WRC,zf-4CXXC_R1
TRINITY_DN44803_c0_g1_i8.p1	2.01667	0	2.71	NA	NA	NA	6.00182327937375	0.000352058380637537	0.00486413219008911	NA	NA	NA
TRINITY_DN11166_c0_g1_i3.p1	25.9067	10.68	11.3333	-1.30185	2.35814749795312e-08	3.81831570389055e-06	NA	NA	NA	NA	NA	NA	F-box Kelch-repeat protein	Kelch_6
TRINITY_DN3921_c0_g1_i14.p1	60.84	47.46	21.5467	NA	NA	NA	NA	NA	NA	-1.30828	6.57252313157986e-07	1.93515568722244e-05	K-box region	K-box,SRF-TF
TRINITY_DN12161_c0_g1_i1.p1	0.816667	0.0166667	2.41333	NA	NA	NA	7.23184995025942	1.79344869697275e-05	0.000419516036921339	NA	NA	NA	disease resistance protein	DDE_Tnp_4,NB-ARC
TRINITY_DN66226_c0_g1_i15.p1	5.56	5.21	0.343333	NA	NA	NA	-3.71122	7.84884175435231e-06	0.000206133885088367	-3.7555	9.33066450003610e-06	0.000197450746192301	gag-polypeptide of LTR copia-type	Retrotran_gag_2,zf-CCHC
TRINITY_DN1085_c0_g1_i13.p1	1.58333	35.0733	73.3167	4.47508098410097	8.85955851456082e-11	2.59841378748123e-08	NA	NA	NA	5.71782897152194	5.02620297693477e-66	1.85829494492229e-62	Protein SULFUR DEFICIENCY-INDUCED	TPR_8
TRINITY_DN2453_c1_g1_i18.p1	66.33	85.0133	117.547	NA	NA	NA	NA	NA	NA	1.04560342800059	4.61530945467250e-07	1.41776280524215e-05	glycine-rich protein	-
TRINITY_DN1062_c1_g1_i2.p1	17.1333	23.5267	60.6067	NA	NA	NA	1.54451318045398	6.73902708712985e-15	1.26224692700842e-12	1.98704642696640	2.24233826078934e-33	1.14916505660116e-30	DNA gyrase/topoisomerase IV, subunit A	DNA_gyraseA_C,DNA_topoisoIV
TRINITY_DN25746_c0_g1_i2.p1	4.04667	2.82667	1.49667	NA	NA	NA	NA	NA	NA	-1.26508	0.000944936395356834	0.00953427929046103	Protein phosphatase 2C	PP2C
TRINITY_DN7288_c1_g1_i1.p1	5.55	0	0.99	-6.06012	0.000277151536140781	0.00907612892194737	NA	NA	NA	NA	NA	NA
TRINITY_DN20724_c0_g1_i9.p1	1.22333	0.746667	4.38	NA	NA	NA	2.70579081143843	1.02994058768824e-05	0.000260833906577435	NA	NA	NA
TRINITY_DN1122_c0_g1_i2.p1	135.457	111.477	53.84	NA	NA	NA	NA	NA	NA	-1.17029	1.84164095308179e-06	4.80469644014448e-05	4-hydroxyphenylpyruvate dioxygenase	Glyoxalase
TRINITY_DN3584_c0_g1_i13.p1	73.3467	39.15	30.73	NA	NA	NA	NA	NA	NA	-1.02647	0.000248809243765715	0.00322853228041042	Transmembrane amino acid transporter protein	Aa_trans
TRINITY_DN44184_c0_g1_i1.p1	91.4033	143.73	136.253	NA	NA	NA	NA	NA	NA	1.34879231091375	0.000646588535276522	0.00704600378918141	Heparan-alpha-glucosaminide N-acetyltransferase-like	DUF1624,DUF5009
TRINITY_DN1251_c1_g1_i4.p4	3.20667	0.983333	14.38	NA	NA	NA	3.85005298397093	0.000235260762868382	0.00350315196520437	NA	NA	NA	Belongs to the TRAFAC class dynamin-like GTPase superfamily. Dynamin Fzo YdjA family	Dynamin_N,EF-hand_4,EHD_N
TRINITY_DN10645_c0_g1_i15.p1	382.123	502.71	204.47	NA	NA	NA	-1.12059	7.57974464707879e-10	5.89927949442507e-08	NA	NA	NA	Belongs to the alternative oxidase family	AOX
TRINITY_DN20622_c1_g1_i1.p2	8.85	32.5767	1.06	NA	NA	NA	-4.84778	1.54713511564465e-05	0.000369333366028822	NA	NA	NA
TRINITY_DN7098_c0_g2_i1.p1	3.57	0.0366667	5.09667	-6.6892	5.26844190143434e-07	5.62204236131779e-05	7.39593634238711	1.95038290741593e-07	8.14129629288213e-06	NA	NA	NA	Domain of unknown function (DUF4413)	DUF4413,Dimer_Tnp_hAT,zf-BED
TRINITY_DN19393_c0_g1_i10.p1	45.6533	71.16	29.5533	NA	NA	NA	-1.08887	0.000107603299322142	0.00184761152032855	NA	NA	NA	Flavin containing amine oxidoreductase	Amino_oxidase
TRINITY_DN2499_c1_g1_i10.p3	26.3733	19.1567	8.68667	NA	NA	NA	NA	NA	NA	-1.37667	2.77614714093138e-07	9.10045295514560e-06	Protein BYPASS1-related	BPS1
TRINITY_DN5516_c0_g1_i25.p1	23.6833	43.84	72.62	NA	NA	NA	NA	NA	NA	1.81320583593283	2.18666126031863e-19	4.22327513042361e-17	Protein of unknown function (DUF615)	DUF615
TRINITY_DN41272_c0_g1_i19.p1	0.0133333	0.0233333	0.886667	NA	NA	NA	NA	NA	NA	5.89945753338538	0.000222667132213462	0.00293867247080597	NB-ARC domain	NB-ARC
TRINITY_DN23935_c0_g1_i13.p1	34.33	37.4733	13.8133	NA	NA	NA	-1.25896	0.000101039423243133	0.00174900130944969	-1.10945	0.000854498599173557	0.00884030509820596	protein dimerization activity	-
TRINITY_DN43569_c0_g1_i2.p2	0	0.14	3.65333	NA	NA	NA	NA	NA	NA	5.65490379845527	0.000631626398478685	0.00691928338871010
TRINITY_DN4585_c0_g1_i24.p2	123.207	97.2667	52.0767	NA	NA	NA	NA	NA	NA	-1.03426	8.33371328251289e-13	7.47593298468197e-11	Belongs to the protein kinase superfamily. Ser Thr protein kinase family	LRRNT_2,LRR_8,Pkinase,Pkinase_Tyr
TRINITY_DN25363_c0_g1_i1.p2	19.6667	30.37	8.32667	NA	NA	NA	-1.70977	0.000100333250074493	0.00173972207843647	NA	NA	NA	Serine/threonine phosphatases, family 2C, catalytic domain	PP2C
TRINITY_DN18724_c1_g3_i1.p1	1.28	0	2.24667	NA	NA	NA	5.80863999545240	0.000411509555789821	0.00553740253309387	NA	NA	NA
TRINITY_DN61859_c0_g1_i1.p1	3.51333	0.11	4.47	NA	NA	NA	5.78383711824076	3.77497825053129e-05	0.000775531289122809	NA	NA	NA
TRINITY_DN20142_c0_g2_i8.p1	1.14667	0.326667	7.00333	NA	NA	NA	4.58387341284552	1.33760959317464e-07	5.80622486735075e-06	NA	NA	NA	serine-type endopeptidase activity	Trypsin_2
TRINITY_DN65830_c0_g1_i3.p1	55.07	98.6967	136.44	NA	NA	NA	NA	NA	NA	1.76982204791130	3.03610766648780e-09	1.51792609736454e-07	Histidyl-tRNA synthetase	HGTP_anticodon,tRNA-synt_His
TRINITY_DN415_c2_g1_i8.p1	1.79	0.88	2.54667	NA	NA	NA	1.72278668114134	0.000500588943324340	0.00647208976686391	NA	NA	NA	Modified RING finger domain	Pkinase,Pkinase_Tyr,U-box,Usp
TRINITY_DN93004_c0_g1_i5.p1	2.60333	5.59	11.4433	NA	NA	NA	NA	NA	NA	2.44484825513737	1.51995026268747e-07	5.32301390710189e-06	tRNase Z endonuclease	Lactamase_B_2,Lactamase_B_4
TRINITY_DN67659_c0_g2_i4.p1	0.156667	2.06	8.77333	NA	NA	NA	NA	NA	NA	6.16038276298683	6.06218117929066e-06	0.000136428069574462	ADP binding	LRR_1,NB-ARC,TPR_10
TRINITY_DN2406_c0_g1_i30.p2	0	10.9	4.83	6.58625163657618	3.05690950246241e-05	0.00162176178416757	NA	NA	NA	NA	NA	NA
TRINITY_DN864_c0_g3_i3.p1	5.52	17.2933	40.1167	NA	NA	NA	NA	NA	NA	3.53295057409734	0.000188839258306389	0.00257021005763791
TRINITY_DN773_c1_g1_i1.p1	13.6	15.69	29.1767	NA	NA	NA	1.09894360426066	0.000115992824915608	0.00196071970553214	1.39533945135312	1.28031258088827e-06	3.48790839470303e-05	Outer envelope pore protein	-
TRINITY_DN3869_c1_g1_i4.p1	6.38333	0	4.25333	-5.94131	0.000149967481350398	0.00563986577242992	NA	NA	NA	NA	NA	NA	Protein of unknown function (DUF565)	DUF565
TRINITY_DN12606_c0_g1_i14.p1	3.71667	3.64333	9.00333	NA	NA	NA	1.48604721863427	8.71443045253524e-05	0.00155425073861157	1.51718652222067	0.000197289696810770	0.00266212512946358	protein serine/threonine phosphatase activity	PP2C
TRINITY_DN6044_c0_g1_i1.p1	82.0133	18.5767	22.0767	-1.98142	8.03847020601132e-10	1.98229885384157e-07	NA	NA	NA	-1.49125	2.71671943016470e-07	8.93393357209373e-06	Transmembrane amino acid transporter protein	Aa_trans
TRINITY_DN23879_c0_g1_i2.p1	81.6467	97.4567	29.1333	NA	NA	NA	-1.56047	4.56152885267568e-09	2.92292251068569e-07	-1.21203	1.05364885183983e-07	3.83260142094741e-06	Carbohydrate-binding protein of the ER	Malectin_like,Pkinase_Tyr
TRINITY_DN30857_c0_g1_i1.p1	2438.86	973.443	3441.43	NA	NA	NA	2.03465138215079	3.65750445101595e-06	0.000107422649395893	NA	NA	NA	The light-harvesting complex (LHC) functions as a light receptor, it captures and delivers excitation energy to photosystems with which it is closely associated	Chloroa_b-bind
TRINITY_DN31096_c1_g1_i1.p3	57.6967	41.8033	4.34667	NA	NA	NA	-3.09909	2.60866446081308e-08	1.40856862237820e-06	-3.40184	2.88340978783925e-12	2.38797078445356e-10	AP2 domain	AP2
TRINITY_DN7647_c0_g1_i17.p1	31.27	8.11	58	NA	NA	NA	3.13191972093961	6.35954997010347e-10	5.03312956040587e-08	NA	NA	NA	Response regulator receiver domain	Response_reg
TRINITY_DN16002_c0_g2_i13.p1	0	1.08	3.52667	NA	NA	NA	NA	NA	NA	6.23975243780603	3.29836340579376e-05	0.000591158546562642
TRINITY_DN3625_c0_g1_i11.p1	100.973	130.763	195.51	NA	NA	NA	NA	NA	NA	1.13435216986178	3.74978889039493e-14	3.97731194171582e-12	Protein of unknown function (DUF2470)	DUF2470
TRINITY_DN55890_c0_g1_i2.p1	15.8667	6.55667	2.59333	-1.28195	0.000158357234234857	0.00587951664337110	NA	NA	NA	-2.42355	3.14050517440988e-11	2.19373398559555e-09
TRINITY_DN6530_c2_g1_i1.p1	157.99	54.7867	325.167	NA	NA	NA	2.74305303645732	1.24645048439143e-09	9.19711386275202e-08	1.69858857981854	9.86251049563522e-07	2.77895158282294e-05	NAD(P)H-binding	NAD_binding_10
TRINITY_DN29642_c2_g1_i1.p1	1.2	0	4.81667	NA	NA	NA	6.52901596042049	1.01950369373279e-05	0.000258716138339119	NA	NA	NA	Involved in the post-translational conjugation of arginine to the N-terminal aspartate or glutamate of a protein. This arginylation is required for degradation of the protein via the ubiquitin pathway	ATE_C,ATE_N
TRINITY_DN8542_c2_g1_i2.p1	41.2367	34.69	6.47667	NA	NA	NA	-2.25098	1.41271259898203e-11	1.52722296059930e-09	-2.48738	8.59024560062523e-13	7.67944218538795e-11	Belongs to the cytochrome P450 family	p450
TRINITY_DN863_c0_g1_i2.p1	91.5167	44.8833	37.38	-1.02513	8.13861025963277e-06	0.000546083183075475	NA	NA	NA	-1.10324	2.59375875547631e-16	3.49623820162003e-14	C2 domain	C2
TRINITY_DN7082_c0_g1_i31.p1	200.33	258.043	364.233	NA	NA	NA	NA	NA	NA	1.03947196839261	2.00987692333714e-09	1.04241722874603e-07	ATP synthase protein	-
TRINITY_DN998_c3_g1_i1.p1	0	0.0866667	17.32	NA	NA	NA	7.83312104241980	2.79553365187544e-11	2.83624638402775e-09	9.67811381430391	2.88851805106288e-13	2.75853473876505e-11
TRINITY_DN3894_c0_g1_i10.p1	12.05	17.73	49.53	NA	NA	NA	1.65561131941454	1.15496211119506e-10	1.05272428866039e-08	2.18085856804488	5.28164058832032e-10	3.03421751933461e-08	DJ-1/PfpI family	DJ-1_PfpI
TRINITY_DN435_c0_g1_i5.p1	0.416667	0.616667	4.93	NA	NA	NA	3.16133915404681	7.40998812378697e-05	0.00135661415224391	3.70414596871685	4.58062146293888e-06	0.000106608609506825	-	-
TRINITY_DN5331_c0_g1_i2.p1	221.063	903.053	44.65	NA	NA	NA	-4.13124	1.50814162695656e-10	1.34117067743994e-08	-2.16111	3.40332309181385e-08	1.37732139605455e-06	Lipase (class 3)	Lipase_3
TRINITY_DN25686_c1_g1_i1.p1	7.09667	0.356667	4.94667	-4.24968	3.58499087201957e-06	0.000273168103488380	3.91116894720711	0.000792620579972212	0.00930864968679354	NA	NA	NA
TRINITY_DN17269_c0_g1_i1.p1	53.0533	28.3033	16.47	NA	NA	NA	NA	NA	NA	-1.49553	1.35447613541413e-05	0.000273542876493058	3-ketoacyl-CoA synthase	ACP_syn_III_C,FAE1_CUT1_RppA
TRINITY_DN114604_c0_g1_i3.p1	186.28	116.83	284.173	NA	NA	NA	1.49326478766300	2.81280520001109e-09	1.89749315431883e-07	NA	NA	NA	NAD dependent epimerase/dehydratase family	Epimerase
TRINITY_DN71264_c0_g1_i6.p1	42.4533	26.2133	11.63	NA	NA	NA	NA	NA	NA	-1.60492	0.000768097007669345	0.00812869949171396	Fibronectin type III-like domain	Fn3-like,Glyco_hydro_3,Glyco_hydro_3_C
TRINITY_DN100402_c0_g1_i5.p1	0	4.9	6.76	NA	NA	NA	NA	NA	NA	9.28589487866963	1.58027196947833e-10	9.79598292361294e-09	Protein kinase domain	EGF_CA,GUB_WAK_bind,Pkinase,Pkinase_Tyr,WAK
TRINITY_DN67433_c0_g2_i5.p1	4.6	0	4.30333	-7.10098	2.18801389794779e-06	0.000180910730679077	7.26049324633193	2.00967826553026e-06	6.35515698389762e-05	NA	NA	NA	Belongs to the MCM family	MCM,MCM_N,MCM_OB
TRINITY_DN47169_c0_g1_i7.p1	10.11	10.5633	24.6433	NA	NA	NA	1.39586909294071	3.80434463927513e-14	6.37807733720310e-12	1.43242250440826	1.35143472430561e-17	2.12618883783533e-15	ankyrin repeats	Ank,Ank_2,Ank_3,Ank_4,PGG
TRINITY_DN7238_c0_g1_i12.p1	43.9167	158.25	24.9933	1.79617849122690	0.000150832724447277	0.00565871475394196	-2.47094	1.07974637191275e-08	6.34617827372258e-07	NA	NA	NA	Purple acid phosphatase	Metallophos,Metallophos_C,Pur_ac_phosph_N
TRINITY_DN1946_c1_g3_i1.p1	36.95	0.203333	18.3367	-7.77834	1.91864389786039e-09	4.24038487625230e-07	7.01738587906044	0.000322274063784862	0.00454096499795402	NA	NA	NA
TRINITY_DN46891_c0_g1_i4.p1	5.65	3.04	1.52667	NA	NA	NA	NA	NA	NA	-1.72184	6.59794484287750e-06	0.000146447780022377	Glycerol-3-phosphate dehydrogenase	NAD_Gly3P_dh_C,NAD_Gly3P_dh_N
TRINITY_DN21075_c0_g1_i3.p1	24.7833	13.31	39.06	NA	NA	NA	1.75367994930298	0.000146708821140009	0.00237023976624746	NA	NA	NA	Nitrate reductase is a key enzyme involved in the first step of nitrate assimilation in plants, fungi and bacteria	Cyt-b5,FAD_binding_6,Mo-co_dimer,NAD_binding_1,Oxidored_molyb
TRINITY_DN19027_c0_g1_i4.p1	5.99667	6.89	3	NA	NA	NA	-1.02614	5.83923265824081e-05	0.00111619933737004	NA	NA	NA	N-terminal C2 in EEIG1 and EHBP1 proteins	NT-C2
TRINITY_DN2266_c0_g1_i1.p1	25.13	11.22	43.33	-1.19259	5.26638927033242e-05	0.00249327442480621	2.12525336928149	4.34438581286995e-24	2.61348028417990e-21	NA	NA	NA	POT family	PTR2
TRINITY_DN76895_c1_g1_i15.p1	0.203333	1.01333	2.10333	2.37817400802192	0.000170296049902211	0.00619938774011694	NA	NA	NA	3.60231866865033	1.45933756464599e-12	1.27380727965668e-10	E3 ubiquitin-protein ligase UPL5	HECT,ubiquitin
TRINITY_DN86297_c0_g1_i1.p1	7.44667	0	0.796667	-6.40604	1.45685139009905e-05	0.000876610979025667	NA	NA	NA	NA	NA	NA
TRINITY_DN74064_c1_g1_i3.p1	6.49333	5.25	1.15667	NA	NA	NA	-2.00657	6.64407722497821e-05	0.00123856450901216	NA	NA	NA	RNA recognition motif	RRM_1
TRINITY_DN64122_c0_g1_i2.p1	8.89	3.3	1.1	NA	NA	NA	NA	NA	NA	-2.80794	2.32809872197754e-09	1.18840944722169e-07	Phosphatidylinositol-4-phosphate 5-Kinase	Cpn60_TCP1,PIP5K
TRINITY_DN3437_c0_g1_i4.p1	2.94333	1.25333	15.64	NA	NA	NA	NA	NA	NA	2.54648991676072	0.000448614054655080	0.00523814845093652	Domain of unknown function (DUF4220)	DUF4220,DUF594
TRINITY_DN11619_c0_g1_i6.p1	75.4933	47.1667	21.8867	NA	NA	NA	NA	NA	NA	-1.59264	2.32459192306445e-12	1.96285811630896e-10	Belongs to the sterol desaturase family	FA_hydroxylase
TRINITY_DN37826_c0_g1_i1.p1	9.23667	10.7433	23.2733	NA	NA	NA	NA	NA	NA	1.70630892580531	0.000369171023677779	0.00446151327494409	rRNA processing	BP28CT,U3snoRNP10
TRINITY_DN63994_c0_g5_i1.p1	0	0	1.38333	NA	NA	NA	7.04884978010759	6.81980984748431e-07	2.46274121992417e-05	7.05476528571356	4.04764658203291e-07	1.26134999839016e-05	transposition, RNA-mediated	RVP_2,RVT_1,Retrotrans_gag,rve
TRINITY_DN10206_c0_g1_i4.p1	3.93667	4.44	8.34	NA	NA	NA	1.08549805530814	1.68369348131589e-06	5.44898623250675e-05	NA	NA	NA	disease resistance protein	NB-ARC
TRINITY_DN258_c0_g1_i17.p1	411.07	532.407	917.13	NA	NA	NA	NA	NA	NA	1.34093661342309	1.37447258463944e-05	0.000277040792264493	-	-
TRINITY_DN9438_c0_g1_i8.p1	5.92667	4.13667	11.4567	NA	NA	NA	1.65339942209797	0.000147780421300515	0.00238378677059323	NA	NA	NA	WD domain, G-beta repeat	Pkinase,WD40
TRINITY_DN51841_c0_g1_i1.p1	23.0967	12.23	5.11333	NA	NA	NA	NA	NA	NA	-1.95665	2.31029060162718e-05	0.000430464189455811
TRINITY_DN27736_c0_g1_i1.p1	0.88	1.07667	13.5967	NA	NA	NA	3.79969951580865	1.56861556181432e-05	0.000373763225246103	4.08488485110952	8.20900350200032e-07	2.35666239748773e-05	F-box domain	F-box
TRINITY_DN22_c0_g1_i3.p1	101.647	158.02	290.617	NA	NA	NA	1.05369461364906	2.02875757504346e-13	3.04218445285256e-11	1.69384186202400	3.02183621188450e-40	2.11369275896424e-37	Belongs to the peptidase S14 family	CLP_protease
TRINITY_DN50552_c0_g1_i5.p1	11.2167	19.1367	4.67	NA	NA	NA	-1.85646	0.000173823514362759	0.00272646981086666	-1.08551	0.000192030759578673	0.00260017906236004	Prolyl 4-hydroxylase alpha subunit homologues.	2OG-FeII_Oxy_3
TRINITY_DN46688_c2_g1_i1.p1	0.0833333	0.13	2.61	NA	NA	NA	NA	NA	NA	5.25828757950172	0.000297355077483418	0.00374851343536756	transposition, RNA-mediated	RVT_2,Retrotran_gag_2,Retrotran_gag_3,gag_pre-integrs,rve
TRINITY_DN95913_c0_g1_i1.p1	0	2.42333	2.81333	NA	NA	NA	NA	NA	NA	6.30956967319700	1.96003906900041e-05	0.000374505656148136
TRINITY_DN11757_c0_g1_i5.p1	0	2.79	5.76333	NA	NA	NA	NA	NA	NA	6.44826253466704	2.50439713078049e-05	0.000462469139801387
TRINITY_DN24337_c0_g1_i1.p1	2.63	11.9033	24.9	NA	NA	NA	NA	NA	NA	3.73482336572294	1.32560571834922e-06	3.59804287296666e-05	T-complex protein 11	Tcp11
TRINITY_DN46833_c0_g1_i10.p1	33.0633	21.9733	3.05333	NA	NA	NA	-2.64136	1.17132730042359e-07	5.19017765856673e-06	-3.18575	2.70965532412682e-12	2.25489500373197e-10	RING-like zinc finger	zf-RING_2
TRINITY_DN30738_c0_g1_i1.p1	3.11	0.213333	3.03	NA	NA	NA	4.04561262537324	0.000256669056335943	0.00377231407800707	NA	NA	NA	RNA recognition motif	RRM_1
TRINITY_DN1733_c0_g1_i16.p1	78.0367	108.617	170.73	NA	NA	NA	NA	NA	NA	1.44745732507747	5.22620167663892e-06	0.000119749192113549	DAG protein	-
TRINITY_DN4783_c0_g1_i6.p1	104.503	128.15	48.37	NA	NA	NA	-1.16874	8.73316404270548e-05	0.00155650613509830	NA	NA	NA	SAM domain (Sterile alpha motif)	SAM_1,SAM_2
TRINITY_DN20132_c0_g1_i1.p1	21.04	19.54	46.8833	NA	NA	NA	NA	NA	NA	1.53096119776983	9.06006911620240e-05	0.00139945758735826	Citrate transporter	CitMHS
TRINITY_DN19065_c0_g1_i11.p1	17.4967	9.09	7.67	NA	NA	NA	NA	NA	NA	-1.02392	1.09208661919391e-07	3.96128209503125e-06	AMP-binding enzyme	ACAS_N,AMP-binding,AMP-binding_C
TRINITY_DN2439_c2_g1_i3.p1	1.16	1.70333	3.06333	NA	NA	NA	1.00900864102032	0.000243138934495329	0.00360471622977215	1.53704091704157	1.92837629875384e-07	6.57316073966505e-06	transposition, RNA-mediated	RVP_2,RVT_1,Retrotrans_gag,rve,zf-H2C2
TRINITY_DN16159_c4_g1_i1.p2	56.35	0	15.2433	-6.98911	4.68273995138015e-07	5.09021473549441e-05	NA	NA	NA	NA	NA	NA	Belongs to the UDP-glycosyltransferase family	UDPGT
TRINITY_DN2550_c0_g1_i17.p1	72.99	93.8833	36.75	NA	NA	NA	-1.17787	5.23375708071781e-09	3.31626932546994e-07	NA	NA	NA	basic region leucin zipper	bZIP_1,bZIP_2
TRINITY_DN1530_c1_g1_i4.p1	153.867	213.493	278.133	NA	NA	NA	NA	NA	NA	1.03765577075275	1.00841515020910e-08	4.59072793227558e-07	Inorganic pyrophosphatase	Pyrophosphatase
TRINITY_DN17858_c0_g2_i1.p1	0	3.03333	11.1767	NA	NA	NA	NA	NA	NA	6.36731556635507	1.42785247415691e-05	0.000285907434873640	OPT oligopeptide transporter protein	OPT
TRINITY_DN27688_c0_g1_i4.p1	4.65333	15.5667	2.44	1.74733781890184	4.18301882913784e-06	0.000311111191481953	-2.48188	2.71962211063058e-09	1.83948620376963e-07	NA	NA	NA	-	-
TRINITY_DN2989_c0_g2_i3.p3	3.67	6.04	13.73	NA	NA	NA	NA	NA	NA	2.27193445317108	0.000104402240895419	0.00157717136673684
TRINITY_DN9732_c0_g1_i1.p1	7.11667	29.9	26.4733	2.28935276449249	6.52462046427158e-05	0.00293689793542834	NA	NA	NA	2.32138151816826	6.10148807742180e-05	0.00100006055850358
TRINITY_DN16642_c2_g1_i1.p1	3.64333	0	1.26	-7.21371	3.08774353813605e-05	0.00163625845924885	5.91466201652971	0.000740062066487759	0.00885615111345309	NA	NA	NA	Jasmonate O-methyltransferase	Methyltransf_7
TRINITY_DN150110_c0_g1_i1.p1	0.773333	0	1.60333	NA	NA	NA	5.75246349280794	0.000818017498252030	0.00954988738712769	NA	NA	NA
TRINITY_DN135793_c0_g1_i1.p1	0.26	6.54667	7.74333	NA	NA	NA	NA	NA	NA	4.94532494759654	0.000922317381428457	0.00936814560049418	source UniProtKB	RVT_1,RVT_3,zf-RVT
TRINITY_DN10676_c0_g2_i11.p1	0	1.53	2.94	NA	NA	NA	NA	NA	NA	6.01817841607005	0.000117179968966298	0.00173101318997724
TRINITY_DN29893_c1_g4_i1.p2	21.5333	34.82	63.3567	NA	NA	NA	NA	NA	NA	1.96240881475476	2.20268612613232e-09	1.13151742972699e-07	Photosynthesis system II assembly factor YCF48	PSII_BNR
TRINITY_DN61246_c0_g1_i6.p1	2.01	3.22667	4.07333	NA	NA	NA	NA	NA	NA	1.19341891214816	0.000521369892589321	0.00591742720179436	Legume lectin domain	Lectin_legB,Pkinase
TRINITY_DN7261_c0_g2_i1.p1	8.39	1.61667	9.89667	NA	NA	NA	2.87877812883569	0.000122401156015547	0.00205074073122510	NA	NA	NA	disease resistance protein	NB-ARC
TRINITY_DN34384_c1_g1_i2.p1	11.16	0	2.06	-7.48499	2.74138394026720e-08	4.37804648241372e-06	NA	NA	NA	NA	NA	NA	Endonuclease/Exonuclease/phosphatase family	Exo_endo_phos,zf-RanBP
TRINITY_DN97234_c1_g1_i7.p3	395.717	462.8	598.103	NA	NA	NA	NA	NA	NA	1.28364115620721	0.000153645547349982	0.00216345135374930	photosynthetic electron transport in photosystem I	-
TRINITY_DN32035_c0_g1_i1.p2	73.97	80.85	17.6133	NA	NA	NA	-2.05459	0.000262766087117694	0.00384840497963630	-1.8024	0.000959199799536847	0.00964622903124669	Belongs to the chalcone isomerase family	Chalcone
TRINITY_DN5847_c0_g1_i2.p1	120.503	137.163	216.343	NA	NA	NA	NA	NA	NA	1.10550333344973	3.30267394137420e-08	1.34924787592321e-06	60Kd inner membrane protein	60KD_IMP
TRINITY_DN28549_c0_g1_i1.p1	3.45333	56.0467	22.4533	4.78290798170677	0.000239183670181374	0.00807664887151921	NA	NA	NA	NA	NA	NA	-	-
TRINITY_DN61143_c1_g1_i1.p1	67.2867	80.9433	33.16	NA	NA	NA	-1.08524	9.62835187095502e-05	0.00167975484329380	NA	NA	NA	-	-
TRINITY_DN6573_c0_g1_i12.p1	2.08333	0.17	6.89667	NA	NA	NA	5.39226024634700	8.72787242186554e-09	5.23815761055954e-07	1.96427232805954	7.63626347806751e-05	0.00120800927227461	Protein kinase domain	GUB_WAK_bind,Pkinase
TRINITY_DN13144_c0_g1_i4.p1	168.31	394.367	691.553	1.30825899795288	4.38292025087782e-11	1.31018410294350e-08	1.00666844384363	1.97496932821248e-09	1.38910703753531e-07	2.32455806440630	7.08571361321507e-38	4.36623359920982e-35	Protein of unknown function (DUF2488)	Ycf54
TRINITY_DN28642_c0_g1_i2.p1	9.75	17.3967	7.62333	NA	NA	NA	-1.01156	0.000745940277826900	0.00890457964288871	NA	NA	NA	Glycosyl hydrolase family 63 C-terminal domain	Glyco_hydro_63,Glyco_hydro_63N
TRINITY_DN3308_c1_g1_i3.p2	8.24	6.02333	22.3767	NA	NA	NA	2.08323464105949	5.34020257391671e-10	4.25336321518158e-08	1.64539337259940	3.46648289888259e-07	1.09944008167317e-05	May be involved in both secretory and endocytic intracellular trafficking in the endosomal prevacuolar compartments	PRA1
TRINITY_DN4611_c0_g1_i7.p1	47.82	34.15	17.2367	NA	NA	NA	NA	NA	NA	-1.26755	0.000103690315039175	0.00156704069977890	Ring finger	zf-C3HC4_3
TRINITY_DN50253_c0_g1_i3.p1	5.90667	6.95	2.88667	NA	NA	NA	-1.09463	0.000416986281439885	0.00559196866382037	NA	NA	NA	Mitogen-activated protein kinase	Pkinase
TRINITY_DN11797_c2_g1_i2.p3	25.79	20.56	10.3433	NA	NA	NA	NA	NA	NA	-1.11893	2.88939670613075e-05	0.000525133647844220	belongs to the protein kinase superfamily	Pkinase
TRINITY_DN7692_c0_g1_i3.p1	61.4	132.647	83.84	1.13217102417759	1.09454776288517e-11	3.59451026948058e-09	NA	NA	NA	NA	NA	NA	Aldo/keto reductase family	Aldo_ket_red
TRINITY_DN62777_c0_g1_i2.p1	10.12	10.0133	3.32	NA	NA	NA	-1.40841	0.000849425736775799	0.00984463636090066	-1.40478	0.000885775801990409	0.00908433550363098	Belongs to the iron ascorbate-dependent oxidoreductase family	2OG-FeII_Oxy,DIOX_N
TRINITY_DN5078_c0_g1_i2.p1	79.51	116.867	284.763	NA	NA	NA	1.49469742262236	1.86839173790732e-18	5.50947960540246e-16	2.16841103005020	1.25477611106890e-33	6.56045113990274e-31	-	-
TRINITY_DN1575_c0_g2_i1.p1	10.0267	0.0766667	11.4067	-7.16701	8.90991970008037e-17	7.28940851533067e-14	7.53176570615663	9.45271906583231e-22	4.27748085586079e-19	NA	NA	NA	PPR repeat family	PPR,PPR_1,PPR_2,PPR_3
TRINITY_DN62074_c1_g1_i2.p1	0.22	0.76	2.5	NA	NA	NA	NA	NA	NA	3.73270413847873	0.000647142137968647	0.00704897394852592	Zinc finger BED domain-containing protein RICESLEEPER	DUF4413,Dimer_Tnp_hAT,zf-BED
TRINITY_DN12655_c0_g2_i1.p1	6.34	8.22	23.91	NA	NA	NA	NA	NA	NA	2.61619843948094	0.000305509691515155	0.00382337696869341	Non-specific serine threonine protein kinase	NAF,Pkinase
TRINITY_DN2161_c0_g3_i1.p1	12.5633	4.70667	3.85333	NA	NA	NA	NA	NA	NA	-1.51718	7.70477337119427e-05	0.00121773060905767	Plant protein of unknown function	DUF247
TRINITY_DN2720_c0_g3_i2.p3	10.0733	0	12.0933	NA	NA	NA	6.62600434814451	5.79622961965645e-06	0.000158409623394716	NA	NA	NA
TRINITY_DN46285_c0_g2_i2.p1	3.33667	10.57	0.523333	NA	NA	NA	-4.19586	8.63085028704156e-10	6.64870448431046e-08	NA	NA	NA	Myb-like DNA-binding domain	Myb_DNA-binding
TRINITY_DN718_c0_g2_i6.p1	27.9767	29.9967	51.3833	NA	NA	NA	NA	NA	NA	1.02866838849188	3.91544554505814e-08	1.56258578918854e-06	Zinc finger domain	Ribosomal_L24e,zf-RanBP
TRINITY_DN41887_c1_g1_i3.p1	5.49333	5.61333	0.723333	NA	NA	NA	-2.8032	0.000773686907504188	0.00914721533602755	-2.68857	0.000886811068892630	0.00909315129495868	Xyloglucan glycosyltransferase	Glyco_tranf_2_3,Glyco_trans_2_3
TRINITY_DN950_c0_g1_i45.p1	60.3433	184.563	113.607	NA	NA	NA	NA	NA	NA	1.09206327863676	3.72291513164506e-07	1.17072788656792e-05	Belongs to the iron ascorbate-dependent oxidoreductase family	2OG-FeII_Oxy,DIOX_N
TRINITY_DN12132_c0_g1_i2.p1	3.96	0.0466667	2.42667	-6.33688	1.81831682580301e-05	0.00105595975762979	5.74643824446499	0.000473007642113666	0.00618271287623727	NA	NA	NA	Replication protein A OB domain	DUF223,Helitron_like_N,Herpes_Helicase,PIF1,REPA_OB_2,Rep_fac-A_C
TRINITY_DN80074_c0_g1_i2.p1	89.8633	51.0567	36.08	NA	NA	NA	NA	NA	NA	-1.0991	2.22387944250032e-07	7.47468985865319e-06	POT family	PTR2
TRINITY_DN18482_c0_g2_i1.p1	12.3833	4.82333	1.16	NA	NA	NA	NA	NA	NA	-3.26378	1.68797418511916e-07	5.84032298101291e-06	Belongs to the multi antimicrobial extrusion (MATE) (TC 2.A.66.1) family	MatE
TRINITY_DN1614_c2_g1_i1.p1	42.8367	34.5633	109.86	NA	NA	NA	1.85666561583429	1.26420144184797e-13	1.98903620084474e-11	1.56920508310475	3.37661290973641e-13	3.19518941171602e-11	Hsp90 protein	HATPase_c,HSP90
TRINITY_DN3647_c0_g2_i1.p1	3.61667	0	4.07667	-5.84015	0.000288916646968189	0.00935628472088026	NA	NA	NA	NA	NA	NA	Required for the formation of a threonylcarbamoyl group on adenosine at position 37 (t(6)A37) in mitochondrial tRNAs that read codons beginning with adenine. Probably involved in the transfer of the threonylcarbamoyl moiety of threonylcarbamoyl-AMP (TC-AMP) to the N6 group of A37. Involved in mitochondrial genome maintenance	Peptidase_M22
TRINITY_DN47017_c0_g1_i8.p1	10.5467	8.63667	15.4467	NA	NA	NA	1.01504564744968	1.29467145648310e-05	0.000316906320037371	NA	NA	NA	Protein tyrosine kinase	Pkinase,Usp
TRINITY_DN990_c2_g1_i6.p2	4.04333	0	3.74667	NA	NA	NA	6.17116184336627	0.000111153224044166	0.00189773254032534	NA	NA	NA
TRINITY_DN43922_c0_g2_i1.p1	0.05	0.0233333	3.21667	NA	NA	NA	7.37824047811641	5.63941431521723e-09	3.55130309845219e-07	5.95074688728794	5.14332178491147e-10	2.96462671390649e-08	disease resistance protein	DDE_Tnp_4,NB-ARC
TRINITY_DN645_c0_g1_i18.p1	0.82	0.0166667	1.16333	NA	NA	NA	6.25652926215660	4.53756066667949e-06	0.000128544945778387	NA	NA	NA	ribonuclease H protein	RVT_1,RVT_3,zf-CCHC_4,zf-RVT
TRINITY_DN3246_c0_g1_i10.p1	55.5433	71.17	138.653	NA	NA	NA	1.14412260037908	0.000125233454304171	0.00208997632258143	1.47815062094258	2.65376563544569e-05	0.000486925072868856	Belongs to the FBPase class 1 family	FBPase
TRINITY_DN5318_c4_g1_i6.p1	55.3533	18.87	15.2333	-1.55688	2.98451440115975e-06	0.000232348681250889	NA	NA	NA	-1.67026	3.99218978291315e-05	0.000695991025103966	alcohol dehydrogenase	ADH_N,ADH_zinc_N
TRINITY_DN3232_c0_g1_i7.p1	51.86	83.2733	34.39	NA	NA	NA	-1.09549	1.86011672177408e-08	1.03724327645797e-06	NA	NA	NA	Yip1 domain	Yip1
TRINITY_DN52727_c0_g1_i1.p1	15.6533	31.7333	52.3367	1.01214596471094	6.06019345182980e-05	0.00278428572649438	NA	NA	NA	1.91838804927004	1.12226328540592e-15	1.44142605250362e-13	50S ribosome-binding GTPase	MMR_HSR1
TRINITY_DN2079_c0_g1_i10.p1	2.51333	0	6.79	NA	NA	NA	9.13708690005182	0.000607937787872104	0.00756173457675801	NA	NA	NA	NB-ARC domain	NB-ARC
TRINITY_DN3402_c0_g1_i17.p1	14.3733	17.13	43.3033	NA	NA	NA	1.51474179584001	9.80681540038820e-12	1.09250914745850e-09	1.76142389015776	8.31293790654509e-18	1.33215473368632e-15	SpoU rRNA Methylase family	SpoU_methylase
TRINITY_DN16148_c0_g1_i5.p1	11.1533	2	4.95	-2.49808	1.79753751349083e-11	5.70235148752503e-09	NA	NA	NA	NA	NA	NA	Belongs to the peptidase C1 family	Inhibitor_I29,Peptidase_C1
TRINITY_DN25577_c0_g1_i1.p1	155.75	190.943	225.277	NA	NA	NA	NA	NA	NA	1.30805039104707	7.71922074894454e-05	0.00121964159092222	Fatty acid desaturase	FA_desaturase
TRINITY_DN84210_c0_g1_i1.p1	5.21	2.59	0.443333	NA	NA	NA	NA	NA	NA	-3.38422	1.81977850594569e-06	4.75244981060822e-05	Transmembrane amino acid transporter protein	Aa_trans
TRINITY_DN7846_c0_g1_i2.p1	19.82	9.83	24.13	NA	NA	NA	1.45294961192282	0.000326491810662972	0.00459468316416451	NA	NA	NA	Belongs to the GRAS family	GRAS
TRINITY_DN19122_c1_g1_i1.p1	4.52667	0	7.00333	-6.38162	1.62945304307116e-05	0.000964292941085501	7.25448582195476	1.59928656256673e-07	6.80915229727622e-06	NA	NA	NA
TRINITY_DN47045_c1_g2_i1.p1	873.957	131.93	3.32	NA	NA	NA	-5.05453	3.58545524267680e-09	2.35049574844917e-07	-7.66923	1.75739034256751e-05	0.000341201356045149
TRINITY_DN23740_c0_g1_i5.p1	7.61	0	0.906667	-8.05158	3.33638466322207e-09	7.00836153153311e-07	NA	NA	NA	NA	NA	NA	Belongs to the sulfotransferase 1 family	Sulfotransfer_1
TRINITY_DN9837_c0_g1_i4.p1	6.34667	14.0167	12.96	1.13879093730733	1.04022328731113e-05	0.000670936826517011	NA	NA	NA	1.20718547161548	6.39333123655865e-07	1.89208243645233e-05	Bifunctional dethiobiotin synthetase 7,8-diamino-pelargonic acid aminotransferase	AAA_26,Aminotran_3
TRINITY_DN50806_c0_g1_i2.p1	22.73	4.10333	1.94333	NA	NA	NA	NA	NA	NA	-3.34045	1.89011824893259e-20	3.92909279851405e-18	Enoyl-(Acyl carrier protein) reductase	adh_short_C2
TRINITY_DN102330_c0_g2_i1.p1	1.53	0	5.37667	NA	NA	NA	6.22419165692882	0.000405342578574032	0.00546736676676458	NA	NA	NA	The coatomer is a cytosolic protein complex that binds to dilysine motifs and reversibly associates with Golgi non- clathrin-coated vesicles, which further mediate biosynthetic protein transport from the ER, via the Golgi up to the trans Golgi network. Coatomer complex is required for budding from Golgi membranes, and is essential for the retrograde Golgi-to-ER transport of dilysine-tagged protei…	Motile_Sperm,Pkinase,WD40
TRINITY_DN8009_c0_g1_i1.p3	35.6167	143.72	103.647	2.15144544106372	6.43616818454267e-05	0.00290847648153979	NA	NA	NA	2.15323798975308	8.22327474332053e-09	3.80040110704477e-07	Belongs to the iron ascorbate-dependent oxidoreductase family	2OG-FeII_Oxy,DIOX_N
TRINITY_DN9553_c0_g1_i17.p1	4.06667	9.40333	16.94	NA	NA	NA	NA	NA	NA	2.42670000212747	1.80061887665316e-05	0.000347793099768144	Phospholipase/Carboxylesterase	Abhydrolase_2
TRINITY_DN10743_c0_g1_i4.p1	13.6833	7.73	5.79	NA	NA	NA	NA	NA	NA	-1.06572	5.94888554361663e-05	0.000978622052161766	Zinc-binding dehydrogenase	ADH_N,ADH_zinc_N
TRINITY_DN1965_c0_g2_i7.p1	17.7	17.1533	7.20333	NA	NA	NA	-1.08236	0.000135467275734293	0.00222161118582340	-1.10815	4.47317418718246e-06	0.000104672680426199	Belongs to the pyruvate kinase family	PK,PK_C
TRINITY_DN2436_c0_g1_i3.p1	81.1933	77.9067	215.097	NA	NA	NA	1.65482096879665	2.75187872106003e-21	1.14402086603808e-18	1.67589922193353	3.61377171455771e-15	4.37038405881359e-13	response to light intensity	-
TRINITY_DN4042_c0_g2_i4.p1	14.35	24.1467	9.80333	NA	NA	NA	-1.12329	1.64067871380117e-07	6.97377101841304e-06	NA	NA	NA	Pyridine nucleotide-disulphide oxidoreductase	EF-hand_1,Pyr_redox_2
TRINITY_DN19074_c0_g1_i5.p1	6.27333	4.69	8.77333	NA	NA	NA	1.07633830237155	0.000109453379515401	0.00187308872427729	NA	NA	NA	mTERF	mTERF
TRINITY_DN2769_c0_g1_i5.p1	48.3733	98.4233	202.66	1.00725252724358	1.16852773815278e-11	3.78416347314433e-09	1.22028563896926	8.85746665027792e-13	1.20778053252083e-10	2.23745690382143	1.50235804338856e-39	9.96968649792758e-37	Hydrolyzes ATP, and can also hydrolyze GTP with lower efficiency. Has lower affinity for GTP	MMR_HSR1,YchF-GTPase_C
TRINITY_DN8632_c0_g1_i14.p2	108.287	137.557	192.727	NA	NA	NA	NA	NA	NA	1.12405225962155	1.29240752803837e-05	0.000263060582220976	YGGT family	YGGT
TRINITY_DN70813_c0_g1_i1.p1	18.9633	18.41	6.24667	NA	NA	NA	-1.39066	6.40515907999032e-06	0.000172652295411821	-1.39443	1.03969909239038e-06	2.90823078717875e-05	Belongs to the multi antimicrobial extrusion (MATE) (TC 2.A.66.1) family	MatE
TRINITY_DN13352_c0_g1_i28.p2	38.66	11.06	7.64	NA	NA	NA	NA	NA	NA	-2.08629	9.94502707188291e-06	0.000209424144128450	Aluminium induced protein	DUF3700
TRINITY_DN115948_c0_g4_i4.p1	3.29667	3.94	0.376667	NA	NA	NA	-3.24131	0.000126173189964036	0.00210291391643449	-2.99469	0.000508247552876805	0.00579585846760438	-	F-box,FBD
TRINITY_DN37010_c0_g1_i1.p1	12.0867	12.2367	43.4267	NA	NA	NA	NA	NA	NA	2.63074288015437	0.000156217940717789	0.00219073335938594	Whirly transcription factor	Whirly
TRINITY_DN158870_c0_g1_i1.p1	1.27	23.73	0	4.50995404034408	8.60843311671174e-05	0.00363620526749654	-7.78841	1.38932071238341e-06	4.59815697780020e-05	NA	NA	NA
TRINITY_DN90807_c0_g1_i5.p2	0.59	0.19	2.80667	NA	NA	NA	4.02765534235403	2.02164736039090e-06	6.38116766211285e-05	2.41443214270475	0.000163004649953294	0.00226686826604848	Protein of unknown function, DUF594	DUF4220,DUF594
TRINITY_DN38709_c0_g2_i3.p1	19.6433	17.9867	5.27667	NA	NA	NA	NA	NA	NA	-1.59341	0.000190280052339690	0.00258375631164369	Belongs to the protein kinase superfamily. Ser Thr protein kinase family	LRRNT_2,LRR_1,LRR_6,LRR_8,Pkinase
TRINITY_DN2679_c0_g2_i1.p1	1.25	2.78	10.8233	NA	NA	NA	2.21645585999886	0.000222884399418030	0.00334222019936702	3.48918049141888	2.65731172424833e-07	8.75525857153518e-06	Protein of unknown function (DUF3326)	DUF3326
TRINITY_DN3544_c0_g1_i26.p1	32.5733	14.82	15.58	-1.13585	2.52452483825398e-06	0.000202976149624651	NA	NA	NA	NA	NA	NA
TRINITY_DN12981_c1_g1_i1.p2	3.46	4.09667	29.1733	NA	NA	NA	3.51143348812765	8.32907234060610e-05	0.00149858826553326	3.68024402914466	0.000201609807199071	0.00271047564089616
TRINITY_DN4848_c0_g2_i1.p4	0.163333	3.46333	5.38667	NA	NA	NA	NA	NA	NA	4.99838139266059	0.000901399191846550	0.00920625958349828	Nup53/35/40-type RNA recognition motif	Nup35_RRM
TRINITY_DN7361_c2_g1_i1.p1	3.21667	11.68	10.4133	1.92319442387925	7.53510141173311e-05	0.00327173542023603	NA	NA	NA	1.95699736631825	3.20810281005381e-05	0.000577380422639761
TRINITY_DN5137_c0_g1_i11.p1	9.71333	11.6033	18.2767	NA	NA	NA	NA	NA	NA	1.10089056411744	8.74559896917245e-08	3.23574659216108e-06	Formyl transferase, C-terminal domain	Formyl_trans_C,Formyl_trans_N
TRINITY_DN41021_c0_g2_i1.p1	14.3067	11.7333	4.97	NA	NA	NA	NA	NA	NA	-1.2891	0.000587295743872227	0.00652675324080348	zinc finger CCCH domain-containing protein	GYF,Plus-3,SWIB,zf-CCCH
TRINITY_DN29807_c0_g3_i1.p1	0.71	0.146667	2.86667	NA	NA	NA	4.45239670126845	1.94804250067783e-06	6.18319088948854e-05	2.16467175220943	0.000153086841181880	0.00215852029049722
TRINITY_DN5981_c0_g1_i27.p1	0.41	4.69	2.72333	3.50563926090295	5.77746643615813e-06	0.000406979746702964	NA	NA	NA	NA	NA	NA	Protein FAR1-RELATED SEQUENCE	FAR1,MULE
TRINITY_DN38305_c0_g1_i11.p1	8.04667	11.3	18.5267	NA	NA	NA	NA	NA	NA	1.44352676194543	2.30873960915285e-05	0.000430464189455811	CAAX protease self-immunity	Abi
TRINITY_DN88347_c0_g1_i1.p1	1.76333	0.106667	0.406667	-4.03795	4.42469111298901e-08	6.55036891022275e-06	NA	NA	NA	NA	NA	NA	source UniProtKB	RVT_2,Retrotran_gag_2,rve
TRINITY_DN15405_c0_g1_i5.p1	0	4.92667	31.3033	NA	NA	NA	2.99565526121835	6.21350583494496e-09	3.87465130931799e-07	8.70028407601039	3.94646783681485e-12	3.18678817006823e-10
TRINITY_DN79390_c0_g1_i8.p1	0.09	0.236667	4.38333	NA	NA	NA	4.40379028760056	1.81916614286610e-09	1.29196168818493e-07	5.61599340334565	2.92196490401070e-10	1.73444753895067e-08	Legume lectin domain	Lectin_legB,Pkinase
TRINITY_DN11797_c0_g1_i12.p1	10.4	0.116667	10.15	-6.41461	1.49093112393558e-22	2.78106364409951e-19	6.54176706279135	3.59771719441987e-32	4.84120186893331e-29	NA	NA	NA	Legume lectin domain	Lectin_legB,Pkinase,Pkinase_Tyr
TRINITY_DN1010_c0_g1_i1.p1	8.65	0	7.31667	-7.40467	9.02456770153274e-08	1.21983381340747e-05	7.42990565407862	3.30737328182332e-08	1.71694645068785e-06	NA	NA	NA	Belongs to the multi antimicrobial extrusion (MATE) (TC 2.A.66.1) family	MatE
TRINITY_DN44715_c0_g1_i1.p1	16.61	20.3567	37.2633	NA	NA	NA	NA	NA	NA	1.53946349661738	3.75984316976952e-06	9.00987232918705e-05	chloroplast organization	-
TRINITY_DN1718_c0_g1_i5.p1	5.67	5.18333	12.5067	NA	NA	NA	1.44255515905072	6.40575677325970e-08	3.06409697702396e-06	1.33326518801448	6.14799380083648e-08	2.33989931709630e-06	DYW family of nucleic acid deaminases	DYW_deaminase,PPR,PPR_2
TRINITY_DN18321_c1_g1_i2.p1	21.58	17.4767	6.67	NA	NA	NA	-1.20952	0.000113558754125666	0.00192658040260844	-1.51441	1.61595834085981e-07	5.61366575041910e-06	Belongs to the GRAS family	GRAS
TRINITY_DN84035_c0_g3_i1.p1	4.68667	2.86667	0.773333	NA	NA	NA	NA	NA	NA	-2.40157	1.97823337791422e-05	0.000376869112529326	FBD	F-box,FBD
TRINITY_DN9102_c1_g1_i1.p1	0	3.32	8.56667	NA	NA	NA	NA	NA	NA	5.93335290906419	0.000174051383682056	0.00239858191447468
TRINITY_DN8187_c0_g2_i1.p1	0.616667	0.0533333	4.01	NA	NA	NA	6.55069552387839	4.05261836252624e-06	0.000117077167994021	NA	NA	NA
TRINITY_DN2147_c11_g1_i1.p2	0.166667	7.81667	1.64333	5.67133528955861	4.91613395501718e-05	0.00236588312408995	NA	NA	NA	NA	NA	NA
TRINITY_DN23431_c0_g1_i1.p2	58.9367	61.6133	12.3933	NA	NA	NA	NA	NA	NA	-1.80732	2.47325159923017e-06	6.22352824636621e-05	DnaJ domain	DnaJ
TRINITY_DN1055_c2_g1_i5.p1	43.1533	45.3933	20.01	NA	NA	NA	-1.00508	1.77638774861238e-07	7.49453887273478e-06	NA	NA	NA	Glycosyl hydrolase family 9	Glyco_hydro_9
TRINITY_DN2996_c0_g1_i7.p1	144.353	157.423	444.993	NA	NA	NA	1.68388650912082	1.11748765385320e-11	1.23416012294016e-09	1.75289113345993	1.82001751301636e-08	7.89655712416091e-07	Rhodanese-like domain-containing protein 4 chloroplastic	-
TRINITY_DN390_c1_g2_i1.p1	1.39333	0.656667	4.48	NA	NA	NA	3.04902410226723	0.000697576088092224	0.00845457589203787	NA	NA	NA	protein serine/threonine kinase activity	-
TRINITY_DN71737_c0_g1_i6.p1	4.44	2.02	9.72333	NA	NA	NA	2.45210419168147	1.61212766427315e-05	0.000382704438184508	NA	NA	NA	Belongs to the iron ascorbate-dependent oxidoreductase family	2OG-FeII_Oxy,DIOX_N
TRINITY_DN33943_c0_g1_i13.p1	42.7967	62.77	21.08	NA	NA	NA	-1.38491	3.77055361820706e-06	0.000110173422121943	NA	NA	NA	CAF1 family ribonuclease	CAF1
TRINITY_DN48774_c1_g1_i1.p1	0.91	2.96	6.92667	NA	NA	NA	NA	NA	NA	3.56880530755893	3.83730836600244e-05	0.000673343639697163	ADP binding	NB-ARC
TRINITY_DN14160_c0_g1_i2.p1	208.81	183.627	18.4333	NA	NA	NA	-3.13399	1.98320373417766e-18	5.76188293996821e-16	-3.20059	9.20418468154056e-20	1.83237616654316e-17	-	-
TRINITY_DN2115_c0_g3_i4.p2	1768.37	873.713	638.673	NA	NA	NA	NA	NA	NA	-1.17263	0.000926554166789914	0.00939097188288634	Glutathione S-transferase, C-terminal domain	GST_C,GST_C_2,GST_N,GST_N_3
TRINITY_DN72924_c0_g1_i1.p1	0	0	1.66	NA	NA	NA	5.80858162192990	0.000426017827311572	0.00568772730593992	5.81408242713088	0.000263166694082825	0.00337590365611428
TRINITY_DN14018_c0_g1_i3.p1	0	3.18333	3.83667	NA	NA	NA	NA	NA	NA	7.61061595240987	4.26473821982474e-05	0.000736069073012165	B3 DNA binding domain	B3
TRINITY_DN16426_c0_g2_i2.p1	289.603	136.333	319.71	NA	NA	NA	1.42386957575424	1.25841995243442e-06	4.21677888910759e-05	NA	NA	NA	Transketolase, thiamine diphosphate binding domain	Transket_pyr,Transketolase_C,Transketolase_N
TRINITY_DN12266_c0_g1_i1.p1	59	51.6833	25.17	NA	NA	NA	NA	NA	NA	-1.07608	1.29612410169508e-17	2.04538657401948e-15	Hydrolyzes glycerol-phospholipids at the terminal phosphodiesteric bond	C2,PLD_C,PLDc,PLDc_2
TRINITY_DN46471_c0_g1_i1.p1	5.96667	19.6433	2.89667	NA	NA	NA	-2.48305	0.000449639164899547	0.00593491199224921	NA	NA	NA
TRINITY_DN1261_c0_g1_i4.p1	90.22	105.247	38.4533	NA	NA	NA	-1.2679	0.000477067454692239	0.00622464078291221	NA	NA	NA	Tubulin is the major constituent of microtubules. It binds two moles of GTP, one at an exchangeable site on the beta chain and one at a non-exchangeable site on the alpha chain	Tubulin,Tubulin_C
TRINITY_DN25031_c0_g1_i3.p1	1.34333	0.196667	1.84333	NA	NA	NA	3.39550797783382	0.000141325290549427	0.00229705257690858	NA	NA	NA	Domain of unknown function (DUF4220)	-
TRINITY_DN77076_c0_g1_i1.p1	12.01	5.91	1.35	NA	NA	NA	NA	NA	NA	-2.96527	1.14278156846688e-11	8.61011888870661e-10	-	-
TRINITY_DN12022_c0_g1_i14.p2	77.3933	23.89	4.84667	-1.69901	1.70991050868637e-09	3.88967106105227e-07	-2.12717	5.11007198134658e-13	7.21818841696618e-11	-3.81569	3.25783415153738e-43	2.63482427371447e-40	UPF0496 protein 4-like	BPS1
TRINITY_DN56208_c0_g1_i14.p1	12.0633	7.16	4.56	NA	NA	NA	NA	NA	NA	-1.27282	0.000175817090725130	0.00241840776854198
TRINITY_DN62107_c0_g1_i9.p1	8.79333	8.29667	15.42	NA	NA	NA	1.07357199729937	6.58958822843244e-05	0.00123109976058701	NA	NA	NA	Converts the prephenate produced from the shikimate- chorismate pathway into phenylalanine	ACT,PDT,peroxidase
TRINITY_DN1099_c1_g2_i1.p2	55.0933	59.59	175.473	NA	NA	NA	1.74615247034667	0.000223936464549797	0.00335504458783747	1.88080126895836	8.27697932630282e-05	0.00129511707046179	Rhodanese Homology Domain	Rhodanese
TRINITY_DN49446_c0_g1_i1.p1	10.36	0	5.28333	-7.93841	8.56537180989371e-10	2.09125122309305e-07	7.19252977302658	1.89444940941706e-07	7.94674127162690e-06	NA	NA	NA
TRINITY_DN23_c0_g4_i1.p1	470.377	96.6767	192.183	-2.2445	0.000222700500344723	0.00767000918210892	NA	NA	NA	NA	NA	NA	Belongs to the thioredoxin family	Thioredoxin
TRINITY_DN40168_c0_g1_i8.p1	15.7933	30.0967	11.8433	NA	NA	NA	-1.16498	1.26308596590412e-05	0.000310363468431242	NA	NA	NA	MSP (Major sperm protein) domain	Motile_Sperm,Pkinase
TRINITY_DN70965_c0_g1_i1.p1	0.183333	0.08	1.96333	NA	NA	NA	4.83951689748079	7.39865603928821e-10	5.76711704135615e-08	3.51128473239030	8.64954670512831e-06	0.000184774736691765	source UniProtKB	Exo_endo_phos,RVT_1,zf-RVT
TRINITY_DN1086_c13_g1_i1.p1	0	0.426667	82.4367	NA	NA	NA	NA	NA	NA	9.42236191873796	0.000500471412419526	0.00572610538864878
TRINITY_DN5085_c0_g1_i18.p1	0.08	5.17333	23.1267	NA	NA	NA	NA	NA	NA	8.41251512685812	9.98801776878992e-12	7.60279099603434e-10
TRINITY_DN14700_c0_g1_i1.p1	8.04	11.58	19.1467	NA	NA	NA	NA	NA	NA	1.52116033973307	1.33289396852101e-05	0.000270027102562097	Protein kinase domain	Pkinase
TRINITY_DN879_c1_g1_i8.p1	347.897	150.763	102.097	-1.20744	2.25612348960972e-14	1.28304642306061e-11	NA	NA	NA	-1.58165	5.86418699616191e-28	2.23188369932601e-25	Caspase domain	Peptidase_C14,zf-LSD1
TRINITY_DN2333_c0_g1_i6.p1	10.23	13.1933	22.0467	NA	NA	NA	NA	NA	NA	1.26008635972475	1.37990528618564e-06	3.72977950486971e-05	ADP binding	NB-ARC
TRINITY_DN42310_c0_g2_i1.p2	89.92	186.223	220.637	1.14264313363472	1.97575812038573e-06	0.000166309618100989	NA	NA	NA	1.58419834471193	4.09300290886053e-17	6.08787136682556e-15	Belongs to the universal ribosomal protein uL3 family	Ribosomal_L3
TRINITY_DN127121_c0_g1_i1.p1	2.07333	3.07333	0	NA	NA	NA	NA	NA	NA	-5.71034	0.000836270607977293	0.00868971729745842	-	-
TRINITY_DN64978_c0_g1_i35.p1	15.73	36.24	9.48333	NA	NA	NA	-1.73134	6.55031095522377e-05	0.00122555287370806	NA	NA	NA	-	-
TRINITY_DN4234_c0_g1_i9.p1	9.07333	14.15	19.9133	NA	NA	NA	NA	NA	NA	1.33322197800259	7.26984670809239e-07	2.11282726253549e-05	Belongs to the MT-A70-like family	MT-A70
TRINITY_DN16457_c0_g1_i2.p1	128.333	193.387	242.57	NA	NA	NA	NA	NA	NA	1.12439055342653	2.77359116619766e-13	2.65367564424320e-11	CS domain	CS
TRINITY_DN67852_c0_g1_i2.p1	0	5.28333	6.8	NA	NA	NA	NA	NA	NA	6.93152610291102	0.000236777868777104	0.00309647783369674
TRINITY_DN3367_c0_g1_i12.p1	16.8267	20.7	50.07	NA	NA	NA	1.45020230455363	3.17760121078327e-18	8.87887761268807e-16	1.74726724755943	1.95499306750419e-36	1.16313099042626e-33	S-adenosylmethionine-dependent methyltransferase	Methyltrans_SAM
TRINITY_DN11402_c0_g4_i1.p2	4.26333	0	8.91333	NA	NA	NA	6.84960144184283	2.85421942602064e-06	8.60540425295634e-05	NA	NA	NA	DNAJ heat shock N-terminal domain-containing protein	-
TRINITY_DN245_c1_g1_i9.p1	2.28667	7.04333	20.95	NA	NA	NA	NA	NA	NA	3.29652228290883	0.000854643709447459	0.00884030509820596	Domain of unknown function (DUF4220)	DUF4220,DUF594
TRINITY_DN9088_c0_g1_i17.p1	48.1067	56.6667	23.6833	NA	NA	NA	-1.08865	0.000143442829671047	0.00232629421262267	NA	NA	NA	ATG8-interacting protein	-
TRINITY_DN9675_c0_g1_i10.p1	1.84667	1.30333	3.83667	NA	NA	NA	1.71807121298161	2.80811875285368e-05	0.000608949721409755	1.21807894506738	4.91394621563924e-05	0.000830397551641211
TRINITY_DN73685_c0_g1_i1.p1	0	6.03	1.63667	6.20268490864796	6.22437679021664e-05	0.00284569963586444	NA	NA	NA	NA	NA	NA
TRINITY_DN6272_c1_g1_i3.p1	12.5433	8.74667	1.59333	NA	NA	NA	-2.28688	2.10733798277380e-08	1.15992056416745e-06	-2.74582	4.74769758266297e-06	0.000110002495334028	zinc-finger of the FCS-type, C2-C2	zf-FLZ
TRINITY_DN12352_c1_g1_i1.p1	95.0267	405.307	66.5133	2.89940114615346	2.83707246342432e-05	0.00152772748483679	-2.46632	3.63219022562827e-05	0.000751936902822980	NA	NA	NA	Pheophorbide a oxygenase	PaO,Rieske
TRINITY_DN16439_c1_g2_i1.p1	1.11	13.3633	17.2167	NA	NA	NA	NA	NA	NA	4.39001278421310	0.000697874968733535	0.00750679681143319
TRINITY_DN32254_c0_g1_i2.p1	0.24	0.62	9.1	NA	NA	NA	4.14106195448462	4.98416550151661e-06	0.000139115894516676	5.49138615530815	4.36972810026279e-06	0.000102576642266532	DYW family of nucleic acid deaminases	DYW_deaminase,PPR,PPR_2
TRINITY_DN26477_c0_g3_i1.p1	0.15	17.2633	5.23	6.84417573323202	6.50696631465734e-05	0.00293178125750160	NA	NA	NA	5.31207389747089	1.39859024440879e-05	0.000281135649090654	Wall-associated receptor kinase	EGF_CA,GUB_WAK_bind,Pkinase,Pkinase_Tyr,WAK
TRINITY_DN1315_c0_g1_i39.p1	108.573	211.187	320.133	NA	NA	NA	NA	NA	NA	1.78737311067693	6.19425277203134e-26	2.02924504894376e-23	Pentacotripeptide-repeat region of PRORP	PPR,PPR_2,PPR_3
TRINITY_DN1121_c1_g1_i2.p1	90.1933	59.07	125.043	NA	NA	NA	1.25476003623029	1.51244893295424e-17	3.92576465673514e-15	NA	NA	NA	PUA-like domain	ATP-sulfurylase,PUA_2
TRINITY_DN2114_c4_g1_i10.p1	152.833	220.863	318.683	NA	NA	NA	NA	NA	NA	1.25656591963572	8.01278618536991e-11	5.27382194133657e-09	Pentatricopeptide repeat-containing protein	PPR,PPR_2,PPR_3
TRINITY_DN46454_c1_g1_i1.p2	45.2533	58.7867	104.697	NA	NA	NA	NA	NA	NA	1.56779286688557	0.000308480518596592	0.00385496381532550	Preprotein translocase subunit	SecE
TRINITY_DN2075_c4_g1_i2.p1	0	0	7.65667	NA	NA	NA	6.10582474393225	0.000104832475687717	0.00180670839629786	6.11181079781504	6.22172218637769e-05	0.00101719065726183
TRINITY_DN4821_c0_g1_i3.p1	173.823	261.94	72.41	NA	NA	NA	-1.66993	4.26670166324098e-10	3.45758356336235e-08	-1.11721	0.000795253803977442	0.00834613384989383	GDSL-like Lipase/Acylhydrolase	Lipase_GDSL
TRINITY_DN7951_c0_g1_i1.p1	29.83	63.8033	146.27	NA	NA	NA	NA	NA	NA	2.94301081175386	1.33102747655692e-07	4.72209137861978e-06	Double Clp-N motif-containing P-loop nucleoside triphosphate hydrolases superfamily protein	AAA_2,Clp_N
TRINITY_DN135730_c0_g1_i1.p1	0	11.9367	11.0267	NA	NA	NA	NA	NA	NA	8.58820180433644	8.61808155855857e-12	6.60860028966741e-10
TRINITY_DN31839_c0_g1_i16.p1	47.6333	58.5933	14.68	NA	NA	NA	NA	NA	NA	-1.52755	1.01833080063434e-06	2.86000111620370e-05	Phenylalanine ammonia-lyase	Lyase_aromatic
TRINITY_DN2626_c0_g1_i3.p1	219.697	227.52	572.037	NA	NA	NA	1.52362039338073	9.56775826031645e-09	5.70207168861330e-07	1.65585488038312	3.85880868772109e-09	1.89323029843726e-07	ribosomal protein L34	Ribosomal_L34
TRINITY_DN12792_c0_g1_i1.p1	64.77	77.2267	31.4867	NA	NA	NA	-1.03763	0.000609192868031683	0.00757550294599516	NA	NA	NA	DNAJ heat shock N-terminal domain-containing protein	DnaJ
TRINITY_DN95651_c0_g2_i1.p1	0.183333	1.11	0.796667	2.60393431875625	0.000109035953270227	0.00438333931797458	NA	NA	NA	NA	NA	NA	source UniProtKB	DUF4371,Dimer_Tnp_hAT
TRINITY_DN1800_c0_g1_i21.p1	35.8633	42.9533	139.19	NA	NA	NA	1.87876034386257	3.76419164355430e-10	3.07473123804322e-08	2.13419647903293	3.42063946680219e-06	8.32028756772312e-05	Pentapeptide repeats (9 copies)	Pentapeptide
TRINITY_DN3025_c0_g1_i14.p1	143.23	26.6067	9.48667	NA	NA	NA	NA	NA	NA	-3.66944	0.000542228604250683	0.00611457351969858	Glycosyl hydrolase family 3 N terminal domain	Glyco_hydro_3,Glyco_hydro_3_C
TRINITY_DN8026_c0_g1_i16.p1	38.7967	166.833	159.917	NA	NA	NA	NA	NA	NA	2.27239417849775	5.85952492570728e-06	0.000132385364329784	WD40 repeats	WD40
TRINITY_DN18816_c2_g1_i1.p2	0.516667	0	51.5767	NA	NA	NA	8.80527991366364	0.000765648992166246	0.00908286075985168	6.96250101661592	1.79000325415828e-05	0.000346018943997268
TRINITY_DN3984_c0_g1_i2.p1	300.687	386.057	649.56	NA	NA	NA	NA	NA	NA	1.46945261394667	2.64069111681986e-07	8.71714367970107e-06	Belongs to the universal ribosomal protein uL15 family	Ribosomal_L27A
TRINITY_DN6614_c6_g1_i3.p1	21.4967	9.15667	24.9133	-1.17787	0.000284916730480461	0.00925245257137558	1.61515516517993	7.42846660775586e-08	3.49124275295026e-06	NA	NA	NA	-	-
TRINITY_DN15171_c1_g1_i1.p1	3.46	0.243333	3.85667	NA	NA	NA	4.12960192771354	1.48651005957554e-06	4.87251316579076e-05	NA	NA	NA	Belongs to the protein kinase superfamily. Ser Thr protein kinase family	LRRNT_2,LRR_1,LRR_8,Pkinase,Pkinase_Tyr
TRINITY_DN2066_c0_g2_i1.p1	3.05667	6.25	7.14	NA	NA	NA	NA	NA	NA	1.35054869793489	0.000190194811234897	0.00258375631164369	Belongs to the TRAFAC class dynamin-like GTPase superfamily. Dynamin Fzo YdjA family	Dynamin_N
TRINITY_DN91856_c0_g2_i2.p1	4.52333	1.61	0.9	NA	NA	NA	NA	NA	NA	-2.15299	6.11075094149096e-06	0.000137222811055321	TPL-binding domain in jasmonate signalling	Acetyltransf_1,Acetyltransf_10,Jas
TRINITY_DN89854_c0_g1_i1.p1	0	0	2.94	NA	NA	NA	6.02555728482762	0.000465511853069669	0.00609876584546873	6.03163922612173	0.000346223817080468	0.00423862133299482	Belongs to the peptidase A1 family	TAXi_C,TAXi_N
TRINITY_DN18985_c0_g2_i1.p1	0	0	3.53333	NA	NA	NA	NA	NA	NA	5.62342632748551	0.000853347040350619	0.00883330593593410
TRINITY_DN1116_c1_g4_i2.p1	4.68667	3	22.6967	NA	NA	NA	3.57481033287354	0.000192855089838777	0.00297121186014343	NA	NA	NA	Pathogenesis-related protein Bet v I family	Bet_v_1
TRINITY_DN9531_c0_g1_i3.p1	75.9533	100.99	21.8167	NA	NA	NA	-2.00699	2.53611812103683e-05	0.000561393350654101	-1.69134	0.000417140970013512	0.00492847152450796	Belongs to the glycosyltransferase 2 family	Cellulose_synt,WD40,zf-UDP
TRINITY_DN12974_c0_g1_i3.p1	0.0933333	2.41333	11.5067	4.64894386966262	1.59528770092671e-08	2.74095939519255e-06	2.43164364332922	1.30446788250066e-18	4.04258549719933e-16	7.08037255011667	1.57525246901331e-24	4.63276380957943e-22	Belongs to the PI3 PI4-kinase family	FAT,FATC,PI3_PI4_kinase,SMG1,WD40
TRINITY_DN85306_c0_g3_i3.p1	0	0	2.36667	NA	NA	NA	NA	NA	NA	5.52657423909683	0.000967070687398684	0.00970652430685346
TRINITY_DN10835_c0_g1_i5.p1	37.96	84.32	13.99	NA	NA	NA	-2.41377	9.93078959424592e-19	3.13457404390229e-16	NA	NA	NA	GDSL-like Lipase/Acylhydrolase	Lipase_GDSL
TRINITY_DN1281_c1_g1_i15.p1	366.473	433.853	645.71	NA	NA	NA	NA	NA	NA	1.01772111172603	0.000622117982005839	0.00683682566169941	Rhodanese Homology Domain	Rhodanese
TRINITY_DN77126_c0_g1_i6.p1	0.663333	0.333333	1.37	NA	NA	NA	2.21313739621888	7.59415990876014e-05	0.00138636120233681	NA	NA	NA	Kelch motif	Dev_Cell_Death,Kelch_1
TRINITY_DN539_c6_g1_i2.p1	5.82333	2.92333	3.66333	-1.03097	9.09735468193100e-07	8.96906851760018e-05	NA	NA	NA	NA	NA	NA	negative regulation of inclusion body assembly	zf-C3HC4_3
TRINITY_DN66767_c0_g1_i4.p1	90.7867	41.9767	29.28	NA	NA	NA	NA	NA	NA	-1.28814	0.000186590183871037	0.00254524711929327	Belongs to the cytochrome P450 family	p450
TRINITY_DN3103_c0_g1_i12.p1	90.16	109.223	172.227	NA	NA	NA	NA	NA	NA	1.11251432930909	7.19740296599690e-14	7.40645675791184e-12	Pfam:DUF3411	RETICULATA-like
TRINITY_DN2586_c0_g1_i6.p1	336.427	414.227	845.353	NA	NA	NA	1.19692136824119	4.32559299878597e-06	0.000123497974539320	1.49335710291333	7.64248048716355e-12	5.92189270203702e-10	Nuclear genome-encoded factor involved in ribosome biogenesis in chloroplasts. Binds specific group II introns in chloroplasts and facilitates their splicing	DEAD,GUCT,Helicase_C,zf-CCHC
TRINITY_DN3949_c1_g1_i2.p2	49.06	33.2933	17.36	NA	NA	NA	NA	NA	NA	-1.22642	4.04627137944663e-05	0.000704233533529042	Belongs to the protein kinase superfamily	Pkinase,Pkinase_Tyr
TRINITY_DN15941_c0_g1_i1.p1	216.12	301.22	95.2433	NA	NA	NA	-1.468	8.79517980769144e-12	9.90600714287431e-10	NA	NA	NA	Belongs to the glycosyltransferase 2 family. Plant cellulose synthase subfamily	Cellulose_synt,zf-UDP
TRINITY_DN9347_c0_g1_i1.p1	12.62	22.1467	8.14	NA	NA	NA	-1.26011	0.000166425787675022	0.00263304957517778	NA	NA	NA	May participate in a complex which severs microtubules in an ATP-dependent manner. Microtubule severing may promote rapid reorganization of cellular microtubule arrays	Katanin_con80,WD40
TRINITY_DN7021_c0_g1_i1.p1	0.97	0.133333	7.47667	NA	NA	NA	5.87742599255595	8.08911403062166e-06	0.000211574811683789	NA	NA	NA
TRINITY_DN8537_c0_g1_i4.p2	0.163333	0	6.34333	NA	NA	NA	6.14932200083912	0.000503158495213631	0.00649873869518914	NA	NA	NA
TRINITY_DN98029_c0_g1_i1.p1	7.50333	33.0433	31.7467	NA	NA	NA	NA	NA	NA	2.73220971054315	0.000579467368741087	0.00644750870021655	Belongs to the GroES chaperonin family	Cpn10
TRINITY_DN25240_c0_g1_i12.p1	462.837	219.707	50.01	NA	NA	NA	-1.88646	0.000110555035630873	0.00189004386223639	-2.89194	3.28638019138465e-18	5.48730080923423e-16	DnaJ domain	DnaJ
TRINITY_DN5595_c0_g1_i1.p1	0	0.0533333	2.86667	NA	NA	NA	5.81244797033270	0.000195261349287421	0.00300014838775931	6.77964888773192	2.35227306112594e-05	0.000437341975276365
TRINITY_DN47097_c1_g1_i2.p1	7.52667	3.63	14.01	NA	NA	NA	2.11803576066734	8.88956281324624e-06	0.000230027259885513	NA	NA	NA	Cysteine-rich receptor-like protein kinase	Pkinase_Tyr,Stress-antifung
TRINITY_DN61606_c0_g1_i1.p1	6.92333	1.83333	0.19	NA	NA	NA	NA	NA	NA	-5.09949	0.000966620832014847	0.00970652430685346	glutathione transferase activity	GST_C,GST_C_2,GST_N,GST_N_3
TRINITY_DN18570_c0_g1_i1.p1	630.19	449.427	817.277	NA	NA	NA	1.04916588743414	0.000590542747527118	0.00739574157532493	NA	NA	NA	Belongs to the mitochondrial carrier (TC 2.A.29) family	Mito_carr
TRINITY_DN61806_c0_g1_i1.p1	0	3.25333	0.473333	6.34995234506237	7.32556739122694e-05	0.00320462649301206	NA	NA	NA	NA	NA	NA	source UniProtKB	Exo_endo_phos,RVT_1,zf-RVT
TRINITY_DN21655_c0_g1_i13.p1	0	0.19	3.66667	NA	NA	NA	4.39696149121691	0.000837838053076104	0.00974268826992051	6.79975990209603	3.39098963037727e-05	0.000605299614802367
TRINITY_DN7097_c2_g1_i5.p1	1.93667	2.13	8.13667	NA	NA	NA	2.12566340509624	4.07921406893737e-06	0.000117712489955442	NA	NA	NA
TRINITY_DN12569_c0_g2_i1.p1	39.75	31.87	101.32	NA	NA	NA	1.91834184070360	6.21782936921701e-05	0.00117538812186892	1.66444278824317	9.86418047601144e-08	3.61088999730430e-06	Double Clp-N motif-containing P-loop nucleoside triphosphate hydrolases superfamily protein	AAA_2,Clp_N
TRINITY_DN25402_c0_g1_i29.p1	0	0	3.25333	NA	NA	NA	7.90182061504158	4.21753163909590e-08	2.10810618605601e-06	7.90727090267140	3.42486356476811e-08	1.38387480855552e-06	NB-ARC domain	LRR_8,NB-ARC
TRINITY_DN35900_c1_g1_i1.p1	1103.5	1257.26	97.78	NA	NA	NA	-3.43917	2.14786608087262e-23	1.18095681913269e-20	-3.17263	5.38868169086617e-60	1.03305019629972e-56	Belongs to the peptidase C1 family	Inhibitor_I29,Peptidase_C1
TRINITY_DN626_c0_g1_i2.p1	307.953	80.2867	254.563	-1.99784	6.35388151168285e-07	6.56135706681818e-05	1.84902450148434	2.00102030210041e-05	0.000459234212166092	NA	NA	NA	Belongs to the peptidase A1 family	TAXi_C,TAXi_N
TRINITY_DN35043_c0_g1_i2.p1	4.43	16.6733	10.0067	1.98143388762595	1.40037870156181e-06	0.000126803611630935	NA	NA	NA	NA	NA	NA	Belongs to the glycosyl hydrolase 31 family	Gal_mutarotas_2,Glyco_hydro_31,NtCtMGAM_N
TRINITY_DN24152_c0_g1_i5.p1	1.34333	1.43333	12.3333	NA	NA	NA	3.34488240447871	8.99436995224359e-06	0.000232098498754941	3.43459148131513	0.000371571883820963	0.00448386317399735	-	F-box-like
TRINITY_DN1779_c0_g1_i11.p1	16.7767	2.76	9.54333	-2.6411	2.98788953111707e-08	4.70723826028994e-06	NA	NA	NA	NA	NA	NA	Belongs to the UDP-glycosyltransferase family	UDPGT
TRINITY_DN12806_c0_g1_i22.p1	2.51333	3.39333	6.93333	NA	NA	NA	NA	NA	NA	1.67027154605068	9.70605064149212e-05	0.00148374154534635	Ring finger domain	zf-RING_2
TRINITY_DN4530_c0_g1_i60.p1	11.5333	13.9967	27.9533	NA	NA	NA	NA	NA	NA	1.61292514729638	3.69672370270571e-05	0.000651058576304015
TRINITY_DN51926_c0_g1_i3.p1	0.223333	0.966667	2.41667	NA	NA	NA	NA	NA	NA	3.70369867979570	1.66744757373140e-05	0.000326309088332366	L-threonine ammonia-lyase activity	-
TRINITY_DN92861_c0_g1_i1.p1	55.28	53.5433	198.48	NA	NA	NA	2.07151389266182	4.24497752610657e-12	5.08343514800781e-10	2.13906443907644	1.03447705530967e-15	1.33197927512149e-13	Protein of unknown function (DUF561)	DUF561
TRINITY_DN3034_c0_g1_i2.p1	49.9433	56.3167	154.073	NA	NA	NA	1.63566340184829	1.27611823174218e-09	9.40245384177300e-08	1.78436892845668	3.87267810464567e-10	2.26757569428240e-08	zinc metalloprotease EGY2 chloroplastic	-
TRINITY_DN3049_c0_g1_i17.p1	8.42667	5.99	20.7167	NA	NA	NA	1.94329140815241	7.19761335566174e-06	0.000191489469993968	1.44830002368630	1.40171594765515e-16	1.95038223566070e-14	Oligopeptide transporter 4	OPT
TRINITY_DN1812_c0_g1_i4.p1	87.5967	146.073	167.013	NA	NA	NA	NA	NA	NA	1.08913877003455	1.54496173641111e-10	9.58858086791072e-09	Catalyzes the rate-limiting step of the oxidative pentose-phosphate pathway, which represents a route for the dissimilation of carbohydrates besides glycolysis	G6PD_C,G6PD_N
TRINITY_DN20476_c0_g4_i1.p1	0.01	0	1.41333	NA	NA	NA	NA	NA	NA	7.20645563797598	0.000260743868571250	0.00335063639054529	ADP binding	-
TRINITY_DN87990_c0_g1_i3.p1	21.0833	30.4767	11.7233	NA	NA	NA	-1.18296	0.000200595953466853	0.00306461711519990	NA	NA	NA	basic region leucin zipper	bZIP_1,bZIP_2
TRINITY_DN46500_c0_g3_i1.p1	19.7867	38.15	168.363	NA	NA	NA	2.28933135419554	2.07748335260659e-07	8.60859268656284e-06	3.67184081681698	2.27862664420997e-21	5.12799972743272e-19	The light-harvesting complex (LHC) functions as a light receptor, it captures and delivers excitation energy to photosystems with which it is closely associated	Chloroa_b-bind
TRINITY_DN23646_c0_g1_i3.p1	42.1867	22.4067	7.96	NA	NA	NA	NA	NA	NA	-2.16041	0.000123579567874348	0.00180797117375470	-	-
TRINITY_DN32014_c0_g1_i1.p1	25.33	63.82	9.56	1.55028266196082	5.22267631485254e-05	0.00248266120887379	-2.62966	0.000208550319360099	0.00316345655003242	NA	NA	NA	Occurs in almost all aerobically respiring organisms and serves to protect cells from the toxic effects of hydrogen peroxide	Catalase,Catalase-rel
TRINITY_DN79466_c0_g1_i1.p1	2.31	0.176667	0.613333	-3.69595	7.42573455139841e-07	7.56079212522624e-05	NA	NA	NA	-1.74648	0.000123016536498481	0.00180024284582920	transposition, RNA-mediated	Retrotrans_gag,gag-asp_proteas
TRINITY_DN3138_c8_g1_i6.p2	146.653	40.03	40.07	-1.49613	8.67657070469559e-05	0.00365505439631499	NA	NA	NA	NA	NA	NA	No apical meristem (NAM) protein	NAM
TRINITY_DN90376_c0_g1_i5.p1	4.59333	4.58	15.9467	NA	NA	NA	1.97391669124615	1.58633721165031e-05	0.000377458199071787	2.08155461156067	3.69319664147410e-06	8.89734329721265e-05
TRINITY_DN28282_c0_g1_i14.p1	2.12	1.50333	7.01	NA	NA	NA	NA	NA	NA	1.95527886474315	4.21483790371538e-05	0.000728699891869168	B3 DNA binding domain	B3
TRINITY_DN1688_c3_g1_i1.p1	29.1733	23.7167	130.563	NA	NA	NA	2.61175986370668	1.14992693259995e-05	0.000286551480368254	2.65422522514413	2.31451666303820e-07	7.74413038109376e-06	The light-harvesting complex (LHC) functions as a light receptor, it captures and delivers excitation energy to photosystems with which it is closely associated	Chloroa_b-bind
TRINITY_DN39280_c0_g1_i4.p1	0.876667	0	4.63333	NA	NA	NA	7.26022724998815	8.12360943252899e-07	2.86280251359709e-05	2.61164846780420	0.000624376245002240	0.00685582070801038
TRINITY_DN26280_c0_g1_i1.p1	25.5233	27.82	2.37333	NA	NA	NA	-3.36393	0.000333285617531765	0.00467294399968995	-3.20298	0.000216266549022726	0.00286515813769269	GDSL/SGNH-like Acyl-Esterase family found in Pmr5 and Cas1p	PC-Esterase,PMR5N
TRINITY_DN8820_c0_g1_i5.p1	103.623	138.013	272.527	NA	NA	NA	1.17502638077325	1.21391951280389e-10	1.10253215573204e-08	1.65215124771850	1.22017809624061e-10	7.74940348951048e-09	Clustered mitochondria protein	CLU,CLU_N,TPR_12,eIF3_p135
TRINITY_DN5206_c1_g2_i4.p1	5.49	5.57	10.09	NA	NA	NA	1.02829753350619	0.000745824560874627	0.00890457964288871	NA	NA	NA	peptidylprolyl isomerase	FKBP_C,TPR_1,TPR_8
TRINITY_DN1841_c0_g1_i1.p1	150.737	240.803	520.607	NA	NA	NA	1.28935085184692	3.45602632455645e-13	4.95015266330167e-11	1.93553244546089	1.89248595956815e-13	1.84824463685296e-11	Associates with the EF-Tu.GDP complex and induces the exchange of GDP to GTP. It remains bound to the aminoacyl-tRNA.EF- Tu.GTP complex up to the GTP hydrolysis stage on the ribosome	EF_TS,S1
TRINITY_DN72684_c0_g1_i7.p1	0	0.0666667	3.33	NA	NA	NA	6.02744640950083	4.67250051935326e-10	3.76257703238755e-08	8.50711485700251	1.14867211632336e-11	8.64192113561243e-10	-	-
TRINITY_DN2606_c1_g2_i1.p1	1.45667	0	5.18667	NA	NA	NA	5.96498758926213	0.000206259238125642	0.00313428228300641	NA	NA	NA
TRINITY_DN91888_c0_g1_i13.p1	8.73333	0.833333	8.44333	-3.27436	3.23053832062715e-07	3.71974551866187e-05	3.46073701247063	6.25940753168087e-06	0.000169527830892463	NA	NA	NA	Wall-associated receptor kinase galacturonan-binding	GUB_WAK_bind,Pkinase
TRINITY_DN12423_c0_g1_i4.p1	26.6567	23.3633	8.97	NA	NA	NA	NA	NA	NA	-1.28455	0.000129595147813412	0.00188426248482304	Phosphate acyltransferases	Acyltransferase,HAD
TRINITY_DN45083_c0_g3_i3.p1	0	5.41333	0.39	6.16692209713964	5.78493824211896e-05	0.00268694248052523	NA	NA	NA	NA	NA	NA
TRINITY_DN40070_c1_g2_i1.p1	0.0433333	0.763333	4.34333	NA	NA	NA	NA	NA	NA	6.90936256625286	0.000511614135497074	0.00582782994442430	Catalyzes the prenylation of para-hydroxybenzoate (PHB) with an all-trans polyprenyl group. Mediates the second step in the final reaction sequence of coenzyme Q (CoQ) biosynthesis, which is the condensation of the polyisoprenoid side chain with PHB, generating the first membrane-bound Q intermediate	UbiA
TRINITY_DN31900_c0_g1_i2.p1	1.06667	0.51	3.83667	NA	NA	NA	3.14380824264580	6.55327232227561e-05	0.00122565847449613	NA	NA	NA	Protein kinase domain	GUB_WAK_bind,Pkinase,Pkinase_Tyr,WAK_assoc
TRINITY_DN14779_c0_g1_i4.p1	2.04	3.44	8.96	NA	NA	NA	1.56509274222290	1.51904960027899e-05	0.000364329654130703	NA	NA	NA	Zinc finger MYM-type protein	DUF4371,Dimer_Tnp_hAT
TRINITY_DN1207_c1_g3_i1.p1	119.28	76.6933	16.81	NA	NA	NA	-2.00763	5.82100692773503e-06	0.000159001799275002	-2.41442	0.000386568055033297	0.00463174747605983	Prokaryotic RING finger family 4	zf-RING_2
TRINITY_DN10385_c0_g1_i1.p1	43.5833	44.9833	19.8733	NA	NA	NA	-1.01065	3.99565797376391e-05	0.000812381609663793	NA	NA	NA	Tetratricopeptide repeat	DnaJ,TPR_16,TPR_2,TPR_8
TRINITY_DN2445_c1_g1_i1.p1	81.4733	88.3267	182.247	NA	NA	NA	1.22337566404973	7.84191754955675e-11	7.39831387415193e-09	1.30956825707946	6.15106227905597e-14	6.38046361976385e-12	Belongs to the class-I aminoacyl-tRNA synthetase family	Anticodon_1,tRNA-synt_1,zf-FPG_IleRS
TRINITY_DN6233_c0_g1_i8.p2	17.1467	7.00667	25.86	NA	NA	NA	2.16710890940280	0.000463384685704580	0.00607400987408819	NA	NA	NA
TRINITY_DN69482_c0_g1_i4.p1	0.65	0.236667	2.05333	NA	NA	NA	3.28777554865755	0.000339039130358954	0.00472639773494404	NA	NA	NA	Protein tyrosine kinase	GUB_WAK_bind,Pkinase,Pkinase_Tyr
TRINITY_DN31912_c1_g1_i1.p2	13.2267	36.05	58.1333	NA	NA	NA	NA	NA	NA	2.63840699932754	5.05805472921934e-06	0.000116256647797124
TRINITY_DN870_c0_g1_i9.p1	16.2167	9.53	39.7267	NA	NA	NA	2.23039398142131	4.67096758581941e-31	5.97113141333225e-28	1.44138566974823	3.90145565561896e-15	4.67461218033549e-13	Pentacotripeptide-repeat region of PRORP	PPR,PPR_2,PPR_3
TRINITY_DN20148_c5_g1_i3.p1	0.84	0	1.92667	NA	NA	NA	6.03680256147833	0.000254808441795507	0.00374946039216445	NA	NA	NA
TRINITY_DN48388_c0_g1_i1.p1	1.59	3.61667	12.8033	NA	NA	NA	NA	NA	NA	3.32623302874548	0.000931798066149383	0.00942560087980423	Leucine rich repeat	LRRNT_2,LRR_1,LRR_4,LRR_6,LRR_8,Pkinase
TRINITY_DN42115_c0_g1_i5.p1	1.08	0	2.41333	NA	NA	NA	6.73855218184555	4.30188851791050e-05	0.000866375610377453	NA	NA	NA	Phloem protein 2	F-box,F-box-like,PP2
TRINITY_DN96222_c0_g1_i1.p1	0	6	2.94	6.39115946690918	4.76291271200465e-05	0.00230403432052814	NA	NA	NA	NA	NA	NA
TRINITY_DN46522_c0_g2_i2.p1	1.22667	11.5633	1.94	3.20374715624977	0.000313790029783672	0.00996796352786238	NA	NA	NA	NA	NA	NA
TRINITY_DN11620_c0_g1_i2.p2	2.97667	0.873333	15.5	NA	NA	NA	4.16624953024389	5.18869793735671e-06	0.000144195043656956	NA	NA	NA
TRINITY_DN1527_c0_g1_i1.p1	33.4967	31.5967	65.3767	NA	NA	NA	1.23017641839496	7.04105841051801e-08	3.33676997927180e-06	1.10596438236782	4.50606989732850e-06	0.000105113984560638	ATPase domain of DNA mismatch repair MUTS family	MutS_V,Smr
TRINITY_DN30394_c0_g1_i2.p1	3.42	0	10.0933	NA	NA	NA	6.39877155234524	0.000438772595862811	0.00582304643572514	NA	NA	NA
TRINITY_DN10990_c0_g1_i13.p1	4.44667	0	3.20333	-8.69809	5.02563490788822e-12	1.87488346127641e-09	8.38218582898319	1.23173286363433e-07	5.41094744407884e-06	NA	NA	NA	TNP1/EN/SPM transposase	Transposase_23
TRINITY_DN14693_c1_g1_i11.p1	6.61667	3.95333	11.2567	NA	NA	NA	1.71747594170916	0.000107978914317819	0.00185281671299575	NA	NA	NA	Domain of unknown function	Ank_2,PGG
TRINITY_DN53489_c0_g1_i3.p1	1.79333	3.05667	8.39	NA	NA	NA	1.63688631880387	0.000856428215598178	0.00991306478125437	2.38927721619124	4.48683223420182e-06	0.000104805177945790	source UniProtKB	FAR1,MULE,SWIM
TRINITY_DN123441_c0_g1_i2.p1	1.11	0.07	3.91	NA	NA	NA	5.90050810895344	2.95555313357070e-05	0.000635530924861246	NA	NA	NA	-	NAM-associated
TRINITY_DN39693_c0_g1_i3.p1	129.147	449.173	68.29	1.78659512015104	2.37027605509745e-06	0.000191565135662668	-2.52115	5.14042040494870e-07	1.92705466999008e-05	NA	NA	NA	Belongs to the glycosyl hydrolase 32 family	DUF3357,Glyco_hydro_32C,Glyco_hydro_32N
TRINITY_DN2851_c0_g2_i2.p1	286.21	368.1	612.32	NA	NA	NA	NA	NA	NA	1.40543846019351	2.60701652420675e-08	1.08688447434882e-06	60S ribosomal protein	Ribosomal_L21e
TRINITY_DN23746_c0_g2_i1.p4	0	0	13.2033	NA	NA	NA	6.07205529099328	0.000216578747446070	0.00325925440579123	6.07798329653530	0.000145348036912334	0.00206856192978260
TRINITY_DN11488_c0_g4_i2.p1	5.35333	0	4.22	-5.83154	0.000285324097444882	0.00925923356725623	NA	NA	NA	NA	NA	NA	gag-polypeptide of LTR copia-type	DUF4219,RVT_2,Retrotran_gag_2,gag_pre-integrs,rve,zf-CCHC
TRINITY_DN13645_c0_g1_i5.p2	0	0	64.5	NA	NA	NA	9.22285170814279	1.06230728471675e-12	1.41123947846666e-10	9.22879676793125	8.26896453763034e-13	7.43072696931049e-11
TRINITY_DN2606_c0_g2_i3.p1	7.3	7.30667	19.4767	NA	NA	NA	1.58344086510863	3.06684893762709e-06	9.19227746639060e-05	1.57458860971571	0.000781897088113184	0.00824204124730723
TRINITY_DN3381_c0_g1_i3.p1	0.6	33.02	55.68	5.78351648552586	2.55751566964489e-32	1.08422389293227e-28	NA	NA	NA	6.70003417051464	2.36346790304619e-58	4.07784873765246e-55	Protein kinase domain	Pkinase,Pkinase_Tyr,Stress-antifung
TRINITY_DN99072_c0_g1_i1.p1	3.05	1.97333	9.14667	NA	NA	NA	2.43640074999652	5.14510657935973e-07	1.92739838702550e-05	1.81521987475658	4.49304158701841e-05	0.000769316326780218	Protein PHYLLO, chloroplastic	Abhydrolase_1,Abhydrolase_6,MR_MLE_C,TPP_enzyme_C,TPP_enzyme_M_2,TPP_enzyme_N
TRINITY_DN57938_c0_g1_i1.p2	4.84333	0.596667	3.42667	-3.04891	5.19730374934307e-05	0.00247817858633042	2.76406691075089	0.000222340362787515	0.00333699797792099	NA	NA	NA	Transmembrane amino acid transporter protein	Aa_trans
TRINITY_DN3764_c0_g2_i7.p3	236.043	300.937	518.043	NA	NA	NA	NA	NA	NA	1.42966936645295	2.95597443821645e-10	1.74861934738882e-08	Belongs to the universal ribosomal protein uS12 family	Ribosom_S12_S23
TRINITY_DN189325_c0_g1_i1.p1	0	7.99667	0.743333	7.66538773608769	3.38864092783040e-07	3.88261652057776e-05	NA	NA	NA	NA	NA	NA	TPL-binding domain in jasmonate signalling	Jas
TRINITY_DN32320_c0_g1_i1.p1	23.3667	56.79	47.7967	NA	NA	NA	NA	NA	NA	1.72106626694717	0.000160074477386990	0.00223392154867295	tryptophan synthase	PALP
TRINITY_DN6989_c0_g1_i1.p1	46.34	66.2	177.073	NA	NA	NA	1.59841255409287	9.63977485385142e-21	3.82108718896774e-18	2.09134734014470	8.71388431241603e-52	1.15651119460248e-48	CRS1_YhbY	CRS1_YhbY
TRINITY_DN12701_c0_g2_i19.p1	5.21	0.366667	3.60667	-3.93295	6.13132856013083e-06	0.000427387510828970	3.56283931618585	3.05882452538991e-05	0.000653068614953183	NA	NA	NA	Protein of unknown function (DUF1298)	DUF1298,WES_acyltransf
TRINITY_DN127630_c0_g1_i1.p1	0	0.383333	0.7	NA	NA	NA	NA	NA	NA	6.38628496551352	3.35234278964118e-05	0.000599587474549472	source UniProtKB	Exo_endo_phos,RVT_1,zf-RVT
TRINITY_DN84634_c1_g1_i1.p1	0.0766667	0.0133333	2.13	NA	NA	NA	7.13380934168160	0.000239364820782200	0.00355597929862783	4.94983173527556	0.000816286037632915	0.00851850435361237	RIC1	RIC1
TRINITY_DN9716_c0_g1_i7.p1	34.06	55.1733	68.3967	NA	NA	NA	NA	NA	NA	1.15573561887548	2.62419877785744e-05	0.000482183716509333	Clathrin is the major protein of the polyhedral coat of coated pits and vesicles	Clathrin,Clathrin-link,Clathrin_H_link,Clathrin_propel
TRINITY_DN6814_c3_g1_i2.p2	36.0833	0	33.14	NA	NA	NA	8.70182259719813	4.68328714671362e-11	4.59645307025056e-09	NA	NA	NA
TRINITY_DN33227_c0_g1_i3.p1	54.6767	66.4967	181.273	NA	NA	NA	1.60644065789948	0.000105211405730672	0.00181140741435427	2.22666443910488	1.51169334696559e-15	1.90381409567606e-13	Thioredoxin-like	Thioredoxin
TRINITY_DN39195_c0_g1_i15.p1	5.65667	0	3.12333	-6.13579	0.000126271134599885	0.00492523688830332	NA	NA	NA	NA	NA	NA
TRINITY_DN39_c4_g1_i5.p1	179.677	218.74	90.4067	NA	NA	NA	-1.07278	3.54829605719173e-08	1.81984524160924e-06	NA	NA	NA	Universal stress protein family	Usp
TRINITY_DN1977_c0_g1_i17.p1	197.507	285.66	369.743	NA	NA	NA	NA	NA	NA	1.11959451722363	0.000140927961661203	0.00202065712563589	60S ribosomal protein	Ribosomal_L18_c,Ribosomal_L5e
TRINITY_DN61194_c0_g1_i2.p3	43.9033	21.3467	3.05667	NA	NA	NA	-2.55274	8.66750696796335e-05	0.00154858246436002	-3.3882	1.36336129468432e-05	0.000274908235193437	No apical meristem (NAM) protein	NAM
TRINITY_DN12940_c0_g1_i1.p1	33.77	53.6067	14.62	NA	NA	NA	-1.68976	0.000317584827310735	0.00448106582773376	NA	NA	NA	Probably involved in membrane trafficking	SCAMP
TRINITY_DN30460_c0_g1_i1.p1	31.0667	24.3033	52.8167	NA	NA	NA	1.29942127389550	0.000544810820532510	0.00691617589302616	1.05770138178035	0.000153060136727651	0.00215852029049722	Translation initiation factor IF-2	GTP_EFTU,IF-2,IF2_N
TRINITY_DN557_c0_g1_i17.p3	11.9833	1.61333	17.4033	NA	NA	NA	3.85603637437884	0.000116572024297367	0.00196725870971009	NA	NA	NA
TRINITY_DN116120_c0_g1_i1.p1	6.44667	2.40333	0.84	NA	NA	NA	NA	NA	NA	-2.7328	2.26481829330731e-05	0.000423363162440880	Belongs to the protein kinase superfamily. Ser Thr protein kinase family	LRRNT_2,LRR_1,LRR_8,Pkinase
TRINITY_DN16448_c0_g1_i2.p1	197.973	242.617	398.4	NA	NA	NA	NA	NA	NA	1.40218091566307	0.000807032046464014	0.00844051908787845	-	-
TRINITY_DN58511_c0_g1_i1.p1	15.45	51.2867	10.5367	1.85793245747313	0.000190344812971801	0.00675521283357230	-1.93501	0.000210984984775139	0.00319186574304495	NA	NA	NA	isoform X1	-
TRINITY_DN106006_c0_g1_i1.p1	0	0.03	0.81	NA	NA	NA	NA	NA	NA	5.75852514487322	0.000360872020417920	0.00437927549448736	Belongs to the multicopper oxidase family	Cu-oxidase,Cu-oxidase_2,Cu-oxidase_3
TRINITY_DN5358_c0_g1_i10.p1	7.31	28.75	24.2967	NA	NA	NA	NA	NA	NA	2.16085178861365	0.000114528461327253	0.00170005956029824
TRINITY_DN25995_c0_g1_i1.p2	19.9233	42.3833	34.1733	NA	NA	NA	NA	NA	NA	1.20589889765690	0.000440053482484912	0.00515914117936615	Ribosomal protein S11	Ribosomal_S11
TRINITY_DN2438_c0_g1_i2.p1	25.4533	24.2867	53.1467	NA	NA	NA	1.30424289036074	1.87477891684599e-18	5.50947960540246e-16	1.20982791424819	1.67361864272006e-11	1.21934642536934e-09	Pentacotripeptide-repeat region of PRORP	PPR,PPR_1,PPR_2,PPR_3,RRM_1
TRINITY_DN14643_c0_g1_i9.p1	2.47667	2.40667	5.21	NA	NA	NA	1.28035216796378	8.87791944503459e-06	0.000229854953368303	NA	NA	NA	PPR repeat family	DYW_deaminase,PPR,PPR_2,PPR_3
TRINITY_DN29688_c0_g1_i1.p1	26.13	35.11	7.41	NA	NA	NA	NA	NA	NA	-1.522	0.000179198392043994	0.00245713282018997	Hydroxyproline-rich glycoprotein family protein	-
TRINITY_DN1555_c0_g1_i1.p1	216.087	116.823	90.8633	NA	NA	NA	NA	NA	NA	-1.02459	0.000361012510094039	0.00437927549448736	Fantastic Four meristem regulator	FAF
TRINITY_DN58265_c0_g2_i4.p2	27.6067	19.82	7.28667	NA	NA	NA	NA	NA	NA	-1.70829	0.000265871942977745	0.00340385793729188	UDP-glucuronic acid decarboxylase	GDP_Man_Dehyd
TRINITY_DN3911_c0_g1_i1.p1	628.457	544.273	151.333	NA	NA	NA	-1.64686	3.34615549091095e-13	4.83339872520453e-11	-1.8053	2.99291894133706e-22	7.34201314324870e-20	Domain in histone families 1 and 5	Linker_histone
TRINITY_DN116314_c0_g1_i1.p1	0	3.5	68.4867	NA	NA	NA	4.72334973658300	7.59961242450641e-05	0.00138636668467610	8.37217749541742	1.93175045581561e-06	5.01940447066554e-05
TRINITY_DN29003_c0_g1_i1.p1	0.0166667	0.0166667	1.50667	NA	NA	NA	6.70054393565099	0.000650242657482797	0.00798882942040493	6.70613628303855	0.000743605406146922	0.00790668846088144	Reverse transcriptase (RNA-dependent DNA polymerase)	RVT_1,zf-RVT
TRINITY_DN10238_c0_g1_i4.p1	1.71333	0.0166667	2.02333	NA	NA	NA	7.06024972267906	0.000300752522991402	0.00428375473834049	NA	NA	NA	Reverse transcriptase (RNA-dependent DNA polymerase)	RVT_1,zf-RVT
TRINITY_DN43868_c0_g1_i1.p1	1.98667	0	8.65333	NA	NA	NA	10.0444497735727	5.81164524861407e-16	1.22798623199435e-13	NA	NA	NA	-	-
TRINITY_DN54079_c0_g2_i1.p1	1.77	0	0.63	-6.39158	1.64265445308388e-05	0.000970873322061602	NA	NA	NA	NA	NA	NA	XH domain	XH,XS,zf-XS
TRINITY_DN18417_c0_g1_i3.p1	15.6167	5.59667	4.28333	NA	NA	NA	NA	NA	NA	-1.6627	0.000109660076764979	0.00163692619566641	Lecithin:cholesterol acyltransferase	LCAT
TRINITY_DN53009_c0_g1_i12.p1	3.44	2.78667	1.05667	NA	NA	NA	NA	NA	NA	-1.50668	0.000688000974861216	0.00742217975402072	Belongs to the formin-like family	FH2,PTEN_C2
TRINITY_DN2880_c0_g3_i2.p1	3278.08	1878.13	5430.16	NA	NA	NA	1.75176313437734	3.77232106842739e-13	5.35816293091572e-11	NA	NA	NA	Belongs to the glycosyltransferase 1 family. Bacterial plant glycogen synthase subfamily	Glyco_transf_5,Glycos_transf_1
TRINITY_DN9388_c0_g1_i1.p1	27.8933	46.45	52.5867	NA	NA	NA	NA	NA	NA	1.28042708095339	3.40207711197581e-05	0.000607014523933058	snoRNA binding domain, fibrillarin	NOP5NT,Nop
TRINITY_DN60473_c0_g1_i2.p1	1.27667	4.82667	4.98333	NA	NA	NA	NA	NA	NA	2.21943899885338	0.000302478912984278	0.00379646241876314	Molybdate transporter of MFS superfamily	MFS_MOT1
TRINITY_DN66116_c0_g1_i4.p1	25213.1	11870.5	41123.7	NA	NA	NA	1.99616157415850	3.90118366483692e-17	9.68364686979472e-15	NA	NA	NA	RuBisCO catalyzes two reactions the carboxylation of D- ribulose 1,5-bisphosphate, the primary event in carbon dioxide fixation, as well as the oxidative fragmentation of the pentose substrate. Both reactions occur simultaneously and in competition at the same active site	RbcS,RuBisCO_small
TRINITY_DN75033_c0_g1_i1.p1	10.4567	0	0.85	-7.98833	1.09327827211974e-07	1.45046176004295e-05	NA	NA	NA	-3.45505	0.000288619503944876	0.00364727396086200
TRINITY_DN24995_c0_g3_i3.p1	8.95333	1.62667	9.23667	-2.49451	2.27211998649649e-28	5.57661954369951e-25	2.66837198684503	2.81235421972082e-19	9.39914514190878e-17	NA	NA	NA	Sister chromatid cohesion protein PDS5 homolog	-
TRINITY_DN95911_c0_g1_i1.p1	1.68333	0.553333	5.53	NA	NA	NA	3.63011290637476	0.000771798272120133	0.00913544741819234	NA	NA	NA	domain in FBox and BRCT domain containing plant proteins	F-box,FBD
TRINITY_DN10961_c0_g1_i2.p1	0.4	0	4.48	NA	NA	NA	6.20282452672919	6.70517187392546e-05	0.00124858797742645	NA	NA	NA
TRINITY_DN54169_c0_g2_i2.p1	2.59667	0.58	2.13333	NA	NA	NA	2.03577412301003	4.30163011825771e-06	0.000123019885048652	NA	NA	NA	Plant phosphoribosyltransferase C-terminal	C2,PRT_C
TRINITY_DN55890_c0_g2_i10.p1	25.6967	11.41	3.46667	NA	NA	NA	-1.5438	1.39192962620427e-05	0.000338197835669942	-2.67149	3.78759777571701e-13	3.54520521643559e-11
TRINITY_DN50254_c0_g1_i9.p1	12.65	47.0667	5.72333	NA	NA	NA	-2.8707	2.43177648194194e-06	7.50884412002533e-05	NA	NA	NA	No apical meristem (NAM) protein	NAM
TRINITY_DN390_c0_g1_i9.p1	15.53	12.05	55.4233	NA	NA	NA	2.46152939083294	8.67346306645461e-06	0.000224789082838363	2.28642437447065	8.66230147179966e-05	0.00134888503755061
TRINITY_DN41216_c0_g1_i36.p1	3.98333	0.983333	7.41333	NA	NA	NA	3.22838831293782	0.000721142134744966	0.00867440176853660	NA	NA	NA	Belongs to the class I-like SAM-binding methyltransferase superfamily. RsmB NOP family	Methyltr_RsmB-F
TRINITY_DN15653_c0_g1_i1.p1	7.56333	3.40667	16.8967	NA	NA	NA	2.51895442943161	1.49978767728083e-06	4.91288552787175e-05	1.32821293901203	6.65184198170948e-05	0.00107562009626762	Glycosyltransferase family 20	Glyco_transf_20,Trehalose_PPase
TRINITY_DN62005_c0_g1_i13.p1	5.15667	2.45	1.8	NA	NA	NA	NA	NA	NA	-1.33822	0.000203456859541233	0.00272968649733379	Major Facilitator Superfamily	MFS_1,Sugar_tr
TRINITY_DN22840_c0_g1_i1.p1	2.86333	1.03667	2.00333	-1.50818	9.30950952187969e-05	0.00386580906085321	NA	NA	NA	NA	NA	NA	Component of the post-replicative DNA mismatch repair system (MMR)	MutS_I,MutS_II,MutS_III,MutS_IV,MutS_V
TRINITY_DN718_c0_g1_i1.p1	23.5933	35.72	71.36	NA	NA	NA	NA	NA	NA	1.93851610497061	2.59360497033709e-13	2.48606642351144e-11	Belongs to the universal ribosomal protein uL23 family	Ribosomal_L23,Ribosomal_L23eN
TRINITY_DN6839_c0_g1_i2.p1	0.396667	3.55667	9.03	NA	NA	NA	NA	NA	NA	4.68329544987666	1.54556967754843e-07	5.40177124102528e-06
TRINITY_DN52022_c1_g1_i11.p2	21.8433	27.1167	44.53	NA	NA	NA	NA	NA	NA	1.73069621114435	0.000772505326200036	0.00815867133022650	Transmembrane amino acid transporter protein	Aa_trans
TRINITY_DN26779_c0_g1_i2.p1	0.54	0.55	3.74667	NA	NA	NA	2.97088179310512	1.29386727338368e-07	5.63548629959124e-06	3.02079166555422	1.19519207610764e-07	4.28126900009742e-06	-	MULE,SWIM
TRINITY_DN288_c4_g1_i4.p1	29.5133	36.8967	78.01	NA	NA	NA	1.26280312609595	4.17375708385685e-06	0.000119966776124753	1.56503329922752	2.89083784095677e-08	1.19419519142668e-06	Uncharacterized protein family UPF0016	UPF0016
TRINITY_DN162098_c0_g1_i1.p1	0	0.346667	38.4433	NA	NA	NA	6.83666362217378	1.71398666769186e-18	5.12532130209096e-16	10.4252905189475	8.23503349346496e-16	1.06563392163810e-13
TRINITY_DN82576_c0_g1_i1.p1	0.46	12.3233	5.78	4.87381403566637	7.39474474961447e-05	0.00322581040139169	NA	NA	NA	3.97407733513925	0.000172778810405353	0.00238368626802839	-	-
TRINITY_DN4550_c0_g2_i1.p1	14.2333	10.15	19.9333	NA	NA	NA	1.14071832551376	0.000377166452106679	0.00515531391660596	NA	NA	NA	-	-
TRINITY_DN46441_c3_g1_i1.p1	0	2.63333	0.926667	7.09085688241161	1.53658306496557e-06	0.000137271030782643	NA	NA	NA	NA	NA	NA
TRINITY_DN11145_c0_g1_i5.p1	15.51	13.13	3.07	NA	NA	NA	-1.93542	0.000441548466560867	0.00585077462791484	NA	NA	NA	DNA recombination	DUF223,PIF1,REPA_OB_2
TRINITY_DN21753_c0_g1_i9.p1	6.93	5.16	2.77667	NA	NA	NA	NA	NA	NA	-1.17809	6.17797583064148e-05	0.00101163621312823	UDP-glucoronosyl and UDP-glucosyl transferase	LRRNT_2,Pkinase,UDPGT
TRINITY_DN59522_c0_g1_i1.p1	0.543333	0.566667	4.81667	NA	NA	NA	3.28280980573135	0.000585516263255661	0.00734479336721060	NA	NA	NA	Nitrate reductase is a key enzyme involved in the first step of nitrate assimilation in plants, fungi and bacteria	Cyt-b5,FAD_binding_6,Mo-co_dimer,NAD_binding_1,Oxidored_molyb
TRINITY_DN78343_c1_g1_i11.p1	4.42333	7.72333	2.51333	NA	NA	NA	-1.44564	9.96956282973610e-06	0.000254002803057163	NA	NA	NA	source UniProtKB	RVT_1,RVT_3,zf-RVT
TRINITY_DN36521_c0_g1_i4.p1	17.73	21.44	7.81333	NA	NA	NA	-1.28395	3.23750690987878e-08	1.68752985045608e-06	NA	NA	NA	GDSL/SGNH-like Acyl-Esterase family found in Pmr5 and Cas1p	PC-Esterase,PMR5N
TRINITY_DN17107_c0_g1_i8.p2	0	13.5867	10.41	6.53124392122942	0.000123027631936442	0.00483739254645203	NA	NA	NA	6.19770730504324	0.000226411122774125	0.00298124297275794
TRINITY_DN30435_c0_g1_i1.p1	12.6433	6.02	27.16	NA	NA	NA	2.61107749020523	1.44938401423742e-05	0.000350084091563610	NA	NA	NA	Pentacotripeptide-repeat region of PRORP	PPR,PPR_2,PPR_3
TRINITY_DN2822_c0_g5_i1.p1	11.6	4.15333	12.3167	NA	NA	NA	1.75265063267350	1.00194259464170e-05	0.000254765453179555	NA	NA	NA	-	-
TRINITY_DN15995_c0_g1_i12.p1	3.87333	0.14	2.24667	-4.75636	4.80856459935952e-13	2.11545087699936e-10	4.14952922274716	2.91006118785691e-06	8.75827361859184e-05	NA	NA	NA	NB-ARC domain	NB-ARC
TRINITY_DN9997_c0_g1_i1.p1	0.75	2.35667	8.43333	NA	NA	NA	2.00304701790651	9.26226541712609e-06	0.000237998331577550	3.67334920933884	5.08233785853873e-11	3.45232138970896e-09	Remorin, C-terminal region	Remorin_C
TRINITY_DN36759_c0_g2_i8.p1	1.07333	1.60333	2.55667	NA	NA	NA	NA	NA	NA	1.38155723349210	0.000940503591840950	0.00949881100824964	cysteine-rich RLK (RECEPTOR-like protein kinase) 8	RVT_2,Retrotran_gag_2,rve
TRINITY_DN3790_c0_g1_i4.p1	46.85	24.4	17.06	NA	NA	NA	NA	NA	NA	-1.28695	1.12390491481936e-07	4.06814281789964e-06	Peptidase family M28	Peptidase_M28
TRINITY_DN12625_c0_g1_i10.p1	35.6	39.2567	13.2167	NA	NA	NA	-1.4017	2.16450397266904e-10	1.86959030639288e-08	-1.25605	1.13058230543953e-09	6.16000744335319e-08	Methyl-CpG binding domain	MBD
TRINITY_DN36309_c0_g2_i1.p1	0.08	0.196667	6.01	NA	NA	NA	5.04673111909536	0.000454392432506154	0.00598220974350404	6.48214859877599	0.000136938026789544	0.00197328764049376
TRINITY_DN192545_c0_g1_i1.p1	0.24	3.36	0.0733333	NA	NA	NA	-5.37223	0.000631973411231064	0.00781129524048568	NA	NA	NA	Tesmin/TSO1-like CXC domain	TCR
TRINITY_DN7543_c0_g2_i1.p1	0	0	2.1	NA	NA	NA	7.60300336812456	4.38045656937494e-05	0.000879773237307220	7.60815186307844	4.94159823926773e-05	0.000834253315273114	BURP domain	BURP
TRINITY_DN57978_c0_g3_i1.p1	0	0.05	2.09	NA	NA	NA	5.45496064477424	0.000176568315512191	0.00276443485774659	6.42263410474648	1.18077556138720e-05	0.000243111073321253	Protein kinase domain	Pkinase
TRINITY_DN7362_c0_g1_i1.p1	1.22333	0.416667	12.5633	NA	NA	NA	5.06067847969839	3.06555410217084e-05	0.000653959296872773	3.57953881775335	0.000921596840737089	0.00936564723839269	Transmembrane amino acid transporter protein	Aa_trans
TRINITY_DN3610_c0_g1_i1.p1	6.49667	11.65	51.18	NA	NA	NA	2.32276896430191	3.45851401703511e-18	9.61128563842791e-16	3.14455268781807	3.84357197639045e-40	2.61772538249929e-37	DYW family of nucleic acid deaminases	DYW_deaminase,PPR,PPR_2
TRINITY_DN8186_c0_g1_i1.p1	138.897	27.2767	15.3667	-2.36464	2.80216687562616e-21	4.08354524722109e-18	NA	NA	NA	-3.01169	1.54891886682869e-61	3.48580823764869e-58	Belongs to the UDP-glycosyltransferase family	UDPGT
TRINITY_DN4401_c2_g1_i3.p1	4.7	20.67	11.0667	2.14826147293398	5.68991634091639e-09	1.09893973196996e-06	NA	NA	NA	NA	NA	NA	Protein FAR1-RELATED SEQUENCE	FAR1,MULE
TRINITY_DN13454_c0_g1_i10.p1	7.51	10.6	25.2633	NA	NA	NA	1.43525255241661	2.22094120807223e-10	1.90546321700613e-08	1.92991361826387	2.86428760255070e-18	4.82926353731683e-16	Pentacotripeptide-repeat region of PRORP	PPR
TRINITY_DN48073_c0_g1_i1.p1	10.36	3.52333	0.92	NA	NA	NA	NA	NA	NA	-3.31263	2.39435437442435e-09	1.21774346592389e-07	UDP-glucoronosyl and UDP-glucosyl transferase	UDPGT
TRINITY_DN12436_c0_g1_i2.p3	40.98	112.7	111.93	1.95003218220048	6.32340424844707e-05	0.00287126884438006	NA	NA	NA	2.16729921693581	2.01457260215017e-08	8.60365449339067e-07	Belongs to the eukaryotic ribosomal protein eL6 family	Ribosomal_L6e,Ribosomal_L6e_N
TRINITY_DN68988_c0_g1_i15.p1	21.69	2.72	8.81333	-2.93374	2.69702522879903e-05	0.00146979914764731	NA	NA	NA	NA	NA	NA
TRINITY_DN46500_c0_g2_i1.p1	35.34	12.31	77.3333	NA	NA	NA	2.75776552264899	0.000131932825914409	0.00217621068397013	1.58058832146641	0.000978687213804968	0.00979559431225758	The light-harvesting complex (LHC) functions as a light receptor, it captures and delivers excitation energy to photosystems with which it is closely associated	Chloroa_b-bind
TRINITY_DN2320_c0_g1_i57.p3	6.38667	7.18	23.99	NA	NA	NA	NA	NA	NA	2.51158188297422	0.000464930351379776	0.00538372705095494
TRINITY_DN669_c3_g1_i2.p1	32.0867	19.7667	6.89333	NA	NA	NA	NA	NA	NA	-2.07858	0.000351480034073695	0.00428573805505031	POT family	PTR2
TRINITY_DN92318_c0_g1_i5.p1	0	6.86333	1.89333	7.31730439023198	6.76196284004943e-06	0.000462361602815286	NA	NA	NA	5.68457101378893	0.000618286843491964	0.00679905360229181	Calcineurin-like phosphoesterase	Metallophos
TRINITY_DN3962_c0_g2_i3.p1	106.973	144.557	13.1467	NA	NA	NA	-3.27164	3.57536980599443e-09	2.34689293529807e-07	-2.89559	2.02738891380293e-07	6.87678096771649e-06	Removal of H(2)O(2), oxidation of toxic reductants, biosynthesis and degradation of lignin, suberization, auxin catabolism, response to environmental stresses such as wounding, pathogen attack and oxidative stress	peroxidase
TRINITY_DN71601_c0_g1_i6.p1	0.626667	5.04667	3.92333	3.07348270636584	6.46945095488678e-06	0.000448276235333187	NA	NA	NA	2.89937595102978	0.000179638420282394	0.00246116047438777	ADP binding	NB-ARC
TRINITY_DN24377_c0_g1_i7.p1	0	1.53	0.57	6.88385393098576	2.11427947201946e-06	0.000176062847533363	NA	NA	NA	NA	NA	NA	Retroviral aspartyl protease	RVP_2,RVT_1
TRINITY_DN74153_c0_g1_i4.p1	0.386667	4.46667	0.613333	3.61068116082501	6.54937875895935e-05	0.00294519941819239	NA	NA	NA	NA	NA	NA	-	-
TRINITY_DN268_c0_g1_i25.p1	3.84333	11.9533	33.84	NA	NA	NA	1.66186919338670	0.000275008067647846	0.00397688419997313	3.23557948408436	5.35819527875018e-06	0.000122340337813581	Shugoshin C terminus	Shugoshin_C
TRINITY_DN11277_c0_g1_i1.p1	13.93	3.64667	10.3467	-1.9333	6.32887991901734e-07	6.55854793918968e-05	NA	NA	NA	NA	NA	NA	-	-
TRINITY_DN3863_c0_g1_i42.p1	5.17667	4.08	14.7333	NA	NA	NA	2.03635851627258	4.13873491819376e-09	2.68566080338731e-07	1.67899979590845	5.41528550292533e-05	0.000900708846134054	Protein kinase domain	DUF3475,DUF668,Pkinase
TRINITY_DN87924_c0_g1_i2.p1	5.61	2.96	0.646667	NA	NA	NA	NA	NA	NA	-2.83185	0.000884571835629581	0.00907738358128921	Wound-induced protein WI12	WI12
TRINITY_DN26666_c0_g1_i1.p1	6.56667	8.25667	11.5867	NA	NA	NA	NA	NA	NA	1.00391605898473	0.000900525714175669	0.00919915363951979	-	-
TRINITY_DN62006_c0_g1_i3.p2	30.6733	33.0667	8.38333	NA	NA	NA	-1.79093	0.000346521326462037	0.00480841831948706	NA	NA	NA	zinc finger	zf-B_box
TRINITY_DN25541_c0_g1_i9.p1	22.1133	22.7367	8.85667	NA	NA	NA	-1.18192	3.13301624012060e-05	0.000665297559893383	-1.13605	5.65190511387494e-07	1.69790052582287e-05	Bromodomain-containing protein	Bromodomain,Myb_DNA-binding
TRINITY_DN4511_c1_g1_i1.p1	7.41333	3.41	20.14	NA	NA	NA	2.72636750647998	5.05619530571122e-10	4.05240581132034e-08	NA	NA	NA	Alpha/beta hydrolase family	Abhydrolase_1,Abhydrolase_6
TRINITY_DN6708_c0_g3_i1.p1	30.44	14.97	19.6167	-1.03501	5.46239031029248e-08	7.93544072709873e-06	NA	NA	NA	NA	NA	NA	Adaptin N terminal region	Adaptin_N,Alpha_adaptinC2
TRINITY_DN81990_c0_g2_i1.p1	5.71667	6.24	1.45	NA	NA	NA	-1.9374	0.000786532307976687	0.00924989490250228	NA	NA	NA	Belongs to the class-I aminoacyl-tRNA synthetase family	Anticodon_1,tRNA-synt_1
TRINITY_DN52577_c0_g1_i1.p1	58.61	58.5267	175.143	NA	NA	NA	NA	NA	NA	1.96921751408452	7.43021002437722e-05	0.00118373376753398
TRINITY_DN26671_c0_g1_i2.p3	196.247	127.34	42.2833	NA	NA	NA	-1.4242	0.000489152307164068	0.00635475459210555	-1.87452	2.04237708106141e-09	1.05715480092820e-07	zinc finger CCCH domain-containing protein	Ank_2,zf-CCCH
TRINITY_DN11711_c0_g1_i15.p1	22.6267	3.91	13.0667	-2.54223	2.08677361979681e-09	4.56866263906032e-07	NA	NA	NA	NA	NA	NA	Ammonium Transporter Family	Ammonium_transp,Inhibitor_I9
TRINITY_DN55153_c0_g1_i1.p1	0	3.47333	4.77333	NA	NA	NA	NA	NA	NA	5.97028547921599	0.000157580125665474	0.00220446077961368	ADP binding	NB-ARC
TRINITY_DN35988_c0_g1_i3.p1	24.8033	20.4867	10.01	NA	NA	NA	NA	NA	NA	-1.11016	8.89225411218644e-05	0.00137805977575114	Aux IAA proteins are short-lived transcriptional factors that function as repressors of early auxin response genes at low auxin concentrations	AUX_IAA
TRINITY_DN55529_c0_g1_i12.p1	71.0667	80.9733	6.10333	NA	NA	NA	-3.47263	8.39957346381752e-07	2.93979322038908e-05	-2.72734	0.000101365202289822	0.00153954349639774	Late embryogenesis abundant (LEA) group 1	LEA_1
TRINITY_DN9968_c0_g1_i16.p1	6.18667	5.02667	12.32	NA	NA	NA	1.46327281655699	1.92394075312796e-05	0.000445757981288831	1.15551272375281	6.09482541247334e-05	0.000999477803393058	C-terminus of AA_permease	AA_permease_2,AA_permease_C
TRINITY_DN161921_c0_g1_i1.p1	3.85667	1.92	0.386667	NA	NA	NA	NA	NA	NA	-3.11288	1.10185781077341e-06	3.06301085625362e-05	Regulator of chromosome condensation (RCC1) repeat	RCC1,RCC1_2
TRINITY_DN16747_c0_g1_i3.p1	0.603333	0.323333	2.49667	NA	NA	NA	3.10661812786753	0.000661092413098373	0.00809878019235780	NA	NA	NA	PAN-like domain	B_lectin,PAN_2,Pkinase,Pkinase_Tyr,S_locus_glycop
TRINITY_DN48193_c0_g1_i1.p1	15.3733	5.71667	25.1167	NA	NA	NA	2.75770202777795	0.000710686697398858	0.00857890783399273	NA	NA	NA	Belongs to the iron ascorbate-dependent oxidoreductase family	2OG-FeII_Oxy,DIOX_N
TRINITY_DN45640_c0_g1_i5.p1	6.30333	0.126667	1.95333	-5.55611	1.56954429491778e-06	0.000139680456307062	4.09743364843113	5.53957795994539e-06	0.000152454671369132	NA	NA	NA	receptor-like protein kinase	Pkinase
TRINITY_DN29565_c1_g1_i2.p1	4.35	3.6	0.816667	NA	NA	NA	-1.98967	0.000639574511028277	0.00788816066490290	-2.27724	2.74390283003874e-05	0.000501685462330044	DOMON domain	Cytochrom_B561,Cytochrom_C_asm,DM13,DOMON
TRINITY_DN16278_c0_g3_i1.p1	1.44667	0	6.57333	NA	NA	NA	8.17698975421395	3.82062551028212e-10	3.11585111391971e-08	NA	NA	NA
TRINITY_DN16084_c0_g1_i14.p1	14.4433	12.3033	6.12333	NA	NA	NA	NA	NA	NA	-1.0924	7.46147403589922e-09	3.47314170478579e-07	HNH nucleases	HNH,Helicase_C,SNF2_N
TRINITY_DN76384_c0_g1_i1.p1	83.6833	115.74	153.107	NA	NA	NA	NA	NA	NA	1.43982029968449	0.000169712939268365	0.00234817199932366	Shikimate kinase	SKI
TRINITY_DN41577_c0_g1_i5.p1	0.743333	3.21667	4.43667	NA	NA	NA	NA	NA	NA	2.98416159871188	0.000736841263281279	0.00784282143300479	NO-associated protein 1, chloroplastic	MMR_HSR1
TRINITY_DN65538_c0_g1_i4.p1	21.88	8.60667	22.26	NA	NA	NA	1.57163239026851	6.75272443714823e-05	0.00125561385952414	NA	NA	NA	RWP-RK domain	PB1,RWP-RK
TRINITY_DN91899_c0_g1_i17.p1	23.3367	12.0867	4.33667	NA	NA	NA	NA	NA	NA	-2.24462	3.56999157921222e-06	8.64982815266080e-05	Transferase family	Transferase
TRINITY_DN75715_c0_g2_i1.p1	39.5267	5.66333	21.7767	-2.77957	1.29534726825926e-07	1.67329443658543e-05	NA	NA	NA	NA	NA	NA	Belongs to the UDP-glycosyltransferase family	UDPGT
TRINITY_DN14299_c1_g2_i3.p3	4.51	0	6.54667	NA	NA	NA	5.91486901432396	0.000340003374532657	0.00473174671166107	NA	NA	NA
TRINITY_DN53743_c0_g1_i1.p1	0	0	1.79333	NA	NA	NA	5.80882645732044	0.000472461799802417	0.00617715716468851	5.81446489957900	0.000299377961515569	0.00376576006464334	CRS1 / YhbY (CRM) domain	CRS1_YhbY
TRINITY_DN110289_c0_g2_i1.p2	22.5867	9.22333	2.58	NA	NA	NA	NA	NA	NA	-2.70835	0.000927645471476119	0.00939556665381603	Glutathione S-transferase, C-terminal domain	GST_C,GST_N
TRINITY_DN3689_c0_g1_i12.p1	39.17	55.9367	73.6833	NA	NA	NA	NA	NA	NA	1.25017483089006	1.15203669462411e-05	0.000237951202515717	Protein of unknown function (DUF2462)	DUF2462
TRINITY_DN21730_c0_g2_i1.p1	3.40667	0	2.81667	-7.49862	1.64944513177096e-08	2.81753021354853e-06	7.39813453117247	5.58024091840672e-08	2.72271029696383e-06	NA	NA	NA
TRINITY_DN49252_c1_g1_i1.p1	0.966667	1.31667	4.40333	NA	NA	NA	1.90416511521528	5.35704862965334e-05	0.00104313528038345	2.33716008225120	6.88734373753806e-08	2.60596344443500e-06	Protein FAR1-RELATED SEQUENCE	FAR1,MULE
TRINITY_DN1064_c1_g1_i2.p1	25.5567	21.7533	10.5167	NA	NA	NA	NA	NA	NA	-1.11115	6.53785715136969e-06	0.000145550978069697	Nodulin-like	MFS_1,Nodulin-like
TRINITY_DN20031_c0_g1_i6.p2	13.34	7.87667	28.5533	NA	NA	NA	2.15356850608256	0.000248530337519265	0.00367043998317382	NA	NA	NA
TRINITY_DN94302_c0_g1_i9.p1	0.25	4.31667	8.76667	NA	NA	NA	NA	NA	NA	5.25894255719181	2.94320228830927e-23	7.85273678583382e-21	-	-
TRINITY_DN35721_c0_g1_i5.p1	1.00667	0.84	1.76667	NA	NA	NA	1.24107058331760	0.000449983031452326	0.00593791802071825	NA	NA	NA	Belongs to the TRAFAC class myosin-kinesin ATPase superfamily. Kinesin family	Kinesin
TRINITY_DN7609_c0_g1_i2.p1	25.69	31.4067	47.09	NA	NA	NA	NA	NA	NA	1.08779745304094	0.000757114443931686	0.00803217887525067	Leucine-rich repeat - CC (cysteine-containing) subfamily	F-box,F-box-like,LRR_6
TRINITY_DN80401_c0_g1_i17.p3	0	6.83333	4.75333	6.30472545942577	2.89193164311471e-05	0.00154832891289745	NA	NA	NA	5.98315747678271	0.000111874661423013	0.00166592184980339
TRINITY_DN5231_c0_g1_i1.p1	32.73	39.6767	59.04	NA	NA	NA	NA	NA	NA	1.03870504208642	3.44441591644061e-12	2.80766003544697e-10	chloroplast organization	-
TRINITY_DN112507_c0_g1_i12.p1	0.0633333	0.543333	1.58667	NA	NA	NA	NA	NA	NA	4.77506708184243	2.21657434541285e-06	5.66298641129884e-05	source UniProtKB	RVT_1,RVT_3,zf-RVT
TRINITY_DN16089_c0_g1_i20.p2	29.93	32.9067	10.3067	NA	NA	NA	-1.48952	0.000123338492258385	0.00206306524800139	-1.31744	1.05529945985047e-05	0.000220255465085969	Protein phosphatase 2C	PP2C
TRINITY_DN9304_c0_g1_i14.p2	27.92	50.2067	18.3767	NA	NA	NA	-1.26704	1.46084807221926e-07	6.27195678630224e-06	NA	NA	NA	Belongs to the glycosyltransferase 1 family. Bacterial plant glycogen synthase subfamily	Glyco_trans_1_4,Glyco_transf_5,Glycos_transf_1
TRINITY_DN8175_c0_g1_i2.p1	11.98	3.82667	14.9633	NA	NA	NA	2.18918183662296	5.83493394313797e-05	0.00111579473540919	NA	NA	NA	POT family	PTR2
TRINITY_DN2675_c2_g1_i1.p1	15.0567	12.6867	5.57333	NA	NA	NA	NA	NA	NA	-1.2358	0.000116000225198170	0.00171649161134434	POT family	PTR2
TRINITY_DN31011_c0_g1_i6.p1	5.97	0	2.6	-9.39181	1.42307985374292e-09	3.28527142671256e-07	8.39825016440572	1.26251549927343e-08	7.32774886944921e-07	NA	NA	NA	disease resistance	NB-ARC
TRINITY_DN30133_c0_g1_i2.p1	1.99667	0.0166667	0.686667	-6.72918	1.30415107620451e-08	2.28633372694154e-06	NA	NA	NA	NA	NA	NA	Belongs to the helicase family	Helitron_like_N,Herpes_Helicase,PIF1
TRINITY_DN3832_c1_g1_i1.p2	20.73	2.18667	29.0833	NA	NA	NA	4.92794281914777	0.000111926013787523	0.00190520132789986	NA	NA	NA	cytochrome p450	p450
TRINITY_DN7088_c0_g1_i21.p1	18.0067	43.57	56.8967	1.38497826316682	5.01957473861299e-05	0.00240573308104563	NA	NA	NA	1.98014404355170	2.86215568650006e-09	1.43693540726411e-07	Belongs to the universal ribosomal protein uS17 family	Ribosomal_S17,Ribosomal_S17_N
TRINITY_DN794_c0_g1_i7.p1	17.5233	7.75	20	-1.18483	1.14314059056477e-05	0.000724294499453896	1.54177045271443	1.71555302090635e-09	1.22861468026646e-07	NA	NA	NA	Belongs to the cytochrome P450 family	p450
TRINITY_DN35397_c0_g3_i2.p1	16.86	8.3	23.5567	NA	NA	NA	1.70345030134083	7.94238994074344e-06	0.000208376689189315	NA	NA	NA
TRINITY_DN72536_c0_g1_i8.p2	3.13	148.807	2.34333	5.52168449009686	7.94511553029421e-12	2.76495949644933e-09	-5.81816	5.61259479885567e-08	2.73588581930111e-06	NA	NA	NA	Phosphorylase superfamily	PNP_UDP_1
TRINITY_DN5887_c0_g1_i3.p1	51.57	4.03	33.2867	-3.50739	4.98797106331139e-09	9.89804487640000e-07	3.30978704276509	6.17818716362957e-08	2.96912991000972e-06	NA	NA	NA	MADS	SRF-TF
TRINITY_DN28012_c0_g1_i1.p1	0.673333	0.933333	12.3533	NA	NA	NA	3.69717624883348	0.000545104865219570	0.00691819115863428	4.67460750028424	0.000210053539893430	0.00279852588328594	Belongs to the beta-ketoacyl-ACP synthases family	Ketoacyl-synt_C,ketoacyl-synt
TRINITY_DN53739_c0_g1_i14.p1	0.58	1.20667	5.73333	NA	NA	NA	2.40866361971300	1.56044300645648e-08	8.84608566431769e-07	3.46165581575719	3.82544784561413e-21	8.45017900599496e-19	Reverse transcriptase (RNA-dependent DNA polymerase)	RVT_2
TRINITY_DN187619_c0_g1_i1.p1	3.36	1.84	0.5	NA	NA	NA	NA	NA	NA	-2.6125	1.21508283879018e-05	0.000249282214897419	Domain of unknown function (DUF4413)	DUF4413,Dimer_Tnp_hAT,zf-BED
TRINITY_DN6341_c0_g2_i1.p1	157.293	197.91	296.943	NA	NA	NA	NA	NA	NA	1.08031769459472	5.95470103018402e-10	3.39825005538429e-08	Photosynthesis system II assembly factor YCF48	PSII_BNR
TRINITY_DN27409_c0_g2_i1.p1	6.71667	26.4	7.21	NA	NA	NA	-1.69231	1.35407108738088e-05	0.000329552931852137	NA	NA	NA
TRINITY_DN6513_c0_g1_i11.p1	1149.11	1248.68	510.693	NA	NA	NA	-1.12552	1.74389585915376e-07	7.37571305723476e-06	-1.00459	2.98246148138734e-13	2.83257227042367e-11	Belongs to the peptidase A1 family	Asp,SapB_1,SapB_2
TRINITY_DN19712_c0_g1_i11.p1	99.9633	36.98	3.07	NA	NA	NA	-3.46211	2.10107474620305e-08	1.15771935422788e-06	-4.81511	8.95392885751201e-15	1.01414510195553e-12	DNA-binding domain in plant proteins such as APETALA2 and EREBPs	AP2
TRINITY_DN14122_c0_g1_i9.p1	57.18	47.2167	9.54	NA	NA	NA	-2.14108	1.63505145767208e-05	0.000387068153873167	-2.37316	2.43432031034384e-05	0.000450653982774348	Non-specific serine threonine protein kinase	NAF,Pkinase
TRINITY_DN22722_c0_g1_i1.p1	56.8667	88.04	18.3367	NA	NA	NA	-1.96831	7.68104446158943e-07	2.72941297775479e-05	NA	NA	NA	Belongs to the argonaute family	ArgoL1,ArgoL2,ArgoMid,ArgoN,PAZ,Piwi
TRINITY_DN29591_c1_g1_i11.p2	11.05	11.6933	4.45	NA	NA	NA	NA	NA	NA	-1.14982	0.000552156602503000	0.00620313501388146	FAD dependent oxidoreductase	DAO
TRINITY_DN1055_c1_g1_i1.p1	173.13	199.78	85.33	NA	NA	NA	-1.04223	3.10465725294729e-05	0.000661197600883826	NA	NA	NA	Glycosyl hydrolase family 9	Glyco_hydro_9
TRINITY_DN32365_c0_g1_i1.p1	26.54	11.7967	33.2767	NA	NA	NA	1.66745938821796	5.40160350375275e-05	0.00105021138236081	NA	NA	NA	PPR repeat	PPR,PPR_2
TRINITY_DN95749_c0_g2_i1.p1	0.136667	11.53	0.54	6.43904677615654	5.49243184951550e-06	0.000392233651513716	-4.27388	4.99644772554983e-05	0.000983782664606334	NA	NA	NA
TRINITY_DN24651_c1_g1_i2.p1	5.5	2.93667	1.44667	NA	NA	NA	NA	NA	NA	-1.7705	2.87427718126927e-07	9.33346682432112e-06	Sulfate permease family	STAS,Sulfate_transp
TRINITY_DN85975_c0_g1_i1.p1	0	2.45667	2.23	NA	NA	NA	NA	NA	NA	9.21619615825777	3.46437684864936e-13	3.26629526526302e-11	zinc-binding in reverse transcriptase	LRRNT_2,LRR_8,Pkinase,RVT_1,zf-RVT
TRINITY_DN50108_c0_g1_i2.p1	23.58	2.09333	3.54333	-3.63925	3.26681692951055e-06	0.000252220983234877	NA	NA	NA	NA	NA	NA	Belongs to the protein kinase superfamily. Ser Thr protein kinase family	LRRNT_2,LRR_1,LRR_8,Pkinase,Pkinase_Tyr
TRINITY_DN13792_c0_g2_i4.p1	84.3667	35.39	20.5633	NA	NA	NA	NA	NA	NA	-1.81951	1.51333955662935e-09	8.00940376182945e-08	CCT motif	CCT,zf-B_box
TRINITY_DN43176_c0_g1_i2.p1	3.57667	5.55333	0.87	NA	NA	NA	-2.47722	1.90075908248449e-06	6.07458843273511e-05	NA	NA	NA	Methyladenine glycosylase	Adenine_glyco
TRINITY_DN11522_c0_g1_i8.p1	13.9167	10.3233	4.10667	NA	NA	NA	NA	NA	NA	-1.57724	9.24605193270653e-06	0.000195820333096900	Solute carrier family 35	SLC35F
TRINITY_DN78430_c0_g1_i11.p1	0.66	0.0666667	2.84333	NA	NA	NA	5.51903365677603	0.000639734858946148	0.00788816066490290	NA	NA	NA	Belongs to the protein kinase superfamily. Ser Thr protein kinase family	LRRNT_2,LRR_1,LRR_6,LRR_8,Pkinase
TRINITY_DN19210_c0_g1_i14.p1	12.4067	32.36	6.85667	NA	NA	NA	-2.03932	0.000165855239823208	0.00262564762635292	NA	NA	NA	NB-ARC domain	NB-ARC
TRINITY_DN3575_c0_g1_i1.p1	285.887	381.067	868.7	NA	NA	NA	1.37672628999980	3.09373236934984e-06	9.26199712964490e-05	1.90118235604976	6.61750034139661e-17	9.51467875475083e-15	Belongs to the universal ribosomal protein uL22 family	Ribosomal_L22
TRINITY_DN16857_c3_g1_i2.p2	13.43	10.32	0	NA	NA	NA	NA	NA	NA	-6.05266	0.000296734595150608	0.00374160277212926
TRINITY_DN22179_c0_g1_i3.p1	1.58333	3.75333	4.98333	NA	NA	NA	NA	NA	NA	1.79390825957724	0.000887555799014929	0.00909674910074652	Belongs to the helicase family	Helitron_like_N,PIF1
TRINITY_DN5597_c0_g1_i1.p1	154.5	274.75	573.977	NA	NA	NA	1.23186091859522	1.50413977723151e-12	1.95209856266386e-10	2.05141810948460	1.15756114316548e-52	1.66434784253857e-49	Bacterial trigger factor protein (TF) C-terminus	Trigger_C,Trigger_N
TRINITY_DN9621_c0_g2_i1.p1	13.83	29.3	15.2033	1.09102205130423	3.66504097223178e-06	0.000278358071104373	NA	NA	NA	NA	NA	NA	Protein of unknown function (DUF3615)	DUF3615
TRINITY_DN85281_c0_g1_i1.p1	9.32	16.9067	3.49667	NA	NA	NA	-2.08957	0.000349734188911392	0.00483986685136539	NA	NA	NA	Belongs to the glycosyl hydrolase 9 (cellulase E) family	Glyco_hydro_9
TRINITY_DN35298_c0_g1_i1.p1	38.3333	80.54	166.94	NA	NA	NA	NA	NA	NA	2.71134883809174	2.36045472156748e-14	2.58854866192912e-12	Hsp90 protein	HATPase_c,HSP90,Hydrolase_4
TRINITY_DN86169_c1_g1_i1.p1	2.93	16.3533	17.18	NA	NA	NA	NA	NA	NA	3.56596136472288	0.000594810313073165	0.00658989225491868	WD domain, G-beta repeat	WD40
TRINITY_DN14073_c0_g1_i1.p1	7.17333	2.29667	39.4833	NA	NA	NA	4.26528291087859	2.15576511792229e-11	2.24050596625687e-09	2.85871425777217	6.31206193789671e-10	3.59031470293925e-08	Protein kinase domain	GUB_WAK_bind,Pkinase,Pkinase_Tyr
TRINITY_DN44_c0_g1_i4.p1	512.333	332.66	49.9333	NA	NA	NA	-2.56262	3.17247311714994e-24	2.00273136262155e-21	-3.18039	3.25804432000951e-57	5.43998813058104e-54	transcription factor	NAM
TRINITY_DN12095_c0_g1_i14.p1	4.74	1.43	17.62	NA	NA	NA	3.73036497263090	3.95714901697343e-08	1.99354539737852e-06	NA	NA	NA
TRINITY_DN63038_c0_g1_i20.p1	0	0.32	2.41333	NA	NA	NA	NA	NA	NA	5.80101308602411	0.000297604392486914	0.00374854428479107	-	-
TRINITY_DN31565_c0_g2_i2.p1	0.353333	2.16333	6.17667	NA	NA	NA	NA	NA	NA	4.27255373967662	7.30233680179300e-07	2.11751403472049e-05	Removal of H(2)O(2), oxidation of toxic reductants, biosynthesis and degradation of lignin, suberization, auxin catabolism, response to environmental stresses such as wounding, pathogen attack and oxidative stress	peroxidase
TRINITY_DN9381_c0_g1_i8.p1	8.45	10.1133	22.7067	NA	NA	NA	1.34434219808005	1.04648002083946e-09	7.85766657644709e-08	1.59836982256340	7.90800576527895e-14	8.07349677350303e-12	Pentacotripeptide-repeat region of PRORP	PPR,PPR_1,PPR_2,PPR_3
TRINITY_DN2579_c0_g1_i44.p1	34.1667	44.4667	106.913	NA	NA	NA	1.44830398741325	3.24469739774857e-05	0.000685596515439982	1.87260416880674	5.88666855508620e-07	1.76127081549027e-05	ribosome-binding factor A	RBFA
TRINITY_DN18114_c0_g1_i3.p1	14.1867	3.39333	3.63333	NA	NA	NA	NA	NA	NA	-1.82078	5.23640232949304e-08	2.03027281630629e-06
TRINITY_DN4327_c1_g1_i13.p1	30.5333	36.7133	15.9567	NA	NA	NA	-1.02851	0.000241299104825705	0.00358055380909971	NA	NA	NA	Catalyzes the hydroxylation of the N(6)-(4-aminobutyl)- L-lysine intermediate to form hypusine, an essential post- translational modification only found in mature eIF-5A factor	HEAT_2,HEAT_PBS
TRINITY_DN13846_c0_g2_i1.p1	8.01667	5.19	13.9767	NA	NA	NA	1.59388318283707	0.000607874747816768	0.00756173457675801	NA	NA	NA	PPR repeat	PPR,PPR_2
TRINITY_DN34443_c0_g1_i13.p1	35.74	17.5067	7.56	NA	NA	NA	NA	NA	NA	-2.05314	4.55199467261957e-08	1.79448435833558e-06	Belongs to the UDP-glycosyltransferase family	UDPGT
TRINITY_DN1421_c4_g2_i1.p1	1460.8	1077.4	2017.54	NA	NA	NA	1.10163326680929	9.53559684415479e-07	3.30795935569207e-05	NA	NA	NA	Glyceraldehyde-3-phosphate dehydrogenase B	CP12,Gp_dh_C,Gp_dh_N
TRINITY_DN5243_c0_g1_i1.p1	532.623	714.39	1055.19	NA	NA	NA	NA	NA	NA	1.21854970861120	5.42219356686011e-06	0.000123637956482047	Belongs to the eukaryotic ribosomal protein eS4 family	40S_S4_C,KOW,RS4NT,Ribosomal_S4e,S4
TRINITY_DN66015_c0_g3_i3.p1	19.2933	4.47333	16.2067	-2.04456	4.02151732723870e-07	4.47578562102918e-05	2.06313205730459	0.000581515615349123	0.00730595073102261	NA	NA	NA
TRINITY_DN28176_c0_g1_i1.p1	277.733	75.7233	5.92333	NA	NA	NA	-3.57008	1.01139866481693e-06	3.48261678968005e-05	-5.20924	1.15987329617681e-47	1.15454234006553e-44	Catalyzes xyloglucan endohydrolysis (XEH) and or endotransglycosylation (XET). Cleaves and religates xyloglucan polymers, an essential constituent of the primary cell wall, and thereby participates in cell wall construction of growing tissues	Glyco_hydro_16,XET_C
TRINITY_DN4277_c0_g1_i14.p1	95.9	121.253	230.997	NA	NA	NA	1.11107278933651	5.77623867158010e-12	6.75886014262189e-10	1.48726367498304	1.58088340102076e-23	4.30674240632818e-21	Ribonuclease III domain	Ribonuclease_3
TRINITY_DN41517_c0_g1_i6.p1	10.31	26.5233	52.2567	NA	NA	NA	NA	NA	NA	2.62058732736302	4.00116867233350e-09	1.95381595894957e-07	Mitochondrial glycoprotein	MAM33
TRINITY_DN21752_c2_g2_i4.p1	0.12	0.0166667	0.593333	NA	NA	NA	5.38083642852003	0.000314317781558078	0.00444676478393673	NA	NA	NA	Reverse transcriptase (RNA-dependent DNA polymerase)	RVT_1
TRINITY_DN11445_c0_g1_i10.p1	3.57333	2.05333	6.27667	NA	NA	NA	1.77574394873953	2.65181669770610e-07	1.07022884783350e-05	NA	NA	NA	Protein of unknown function, DUF594	DUF4220,DUF594
TRINITY_DN934_c0_g1_i21.p1	64.25	31.9467	81.5533	-1.02021	0.000157862501259691	0.00587049602969951	1.50952041346944	1.04019029370003e-06	3.56430841254600e-05	NA	NA	NA	Belongs to the glycosyltransferase 2 family	Cellulose_synt
TRINITY_DN2114_c6_g1_i6.p1	3.03	0.3	6.34667	-3.28534	7.48663540144201e-05	0.00325675623764408	4.54020444601811	4.49044710376401e-12	5.33987260939230e-10	NA	NA	NA	beta-galactosidase	Gal_Lectin,Glyco_hydro_35
TRINITY_DN28038_c0_g1_i1.p4	129.063	179.383	483.88	NA	NA	NA	NA	NA	NA	2.91213198010658	8.90073047389065e-07	2.53695324922387e-05	Plastid and cyanobacterial ribosomal protein (PSRP-3 / Ycf65)	PSRP-3_Ycf65
TRINITY_DN29_c0_g1_i12.p1	22.78	59.4667	142.967	1.36090194832996	5.97967686579671e-08	8.54390526777998e-06	1.43009584614952	2.41841032045214e-10	2.06449070661101e-08	2.80067697080687	9.10841129897538e-74	6.73514967494664e-70	50S ribosome-binding GTPase	MMR_HSR1
TRINITY_DN3353_c0_g1_i1.p1	804.673	503.62	208.19	NA	NA	NA	-1.11147	5.62317141994917e-05	0.00108218008049560	-1.78731	1.52325989439060e-48	1.62448805555141e-45	MFS/sugar transport protein	MFS_1,MFS_2
TRINITY_DN3341_c0_g1_i6.p1	23.3933	28.3333	57.3967	NA	NA	NA	1.19391859911945	3.51189557815360e-05	0.000732072028101534	1.46353824159396	3.37285095206622e-08	1.36884911831138e-06	Citrate transporter	CitMHS
TRINITY_DN14430_c0_g1_i9.p1	4.19333	0.626667	1.9	-2.74901	1.99515200625453e-13	9.59174469151213e-11	NA	NA	NA	NA	NA	NA	Belongs to the helicase family	Helitron_like_N,Herpes_Helicase,PIF1,REPA_OB_2
TRINITY_DN1370_c0_g1_i1.p1	5.92667	1.13333	8.94	NA	NA	NA	3.11496180696713	0.000436001148512202	0.00579077473455141	NA	NA	NA	belongs to the protein kinase superfamily	Pkinase,Pkinase_Tyr
TRINITY_DN6873_c0_g1_i24.p1	12.84	3.56333	10.3567	NA	NA	NA	1.71845274112473	1.01158540965008e-05	0.000256961790049912	NA	NA	NA	Belongs to the glycosyltransferase 2 family	Cellulose_synt
TRINITY_DN14943_c1_g1_i1.p1	0.676667	4.3	21.86	NA	NA	NA	NA	NA	NA	5.72244824062091	9.59070346919166e-05	0.00146784270333776
TRINITY_DN98319_c0_g1_i2.p2	60.6	55.69	13.24	NA	NA	NA	-1.9	0.000197316404299315	0.00302808433896794	-1.6857	2.12659914942028e-05	0.000400670374830880	Belongs to the arginase family	Arginase
TRINITY_DN170_c0_g1_i10.p1	105.733	31.14	66.2633	-1.79595	0.000193044067452450	0.00683021547610781	NA	NA	NA	NA	NA	NA	Putative Phosphatase	Put_Phosphatase
TRINITY_DN27247_c0_g1_i3.p1	10.2567	12.15	34.6833	NA	NA	NA	NA	NA	NA	2.48051404855119	9.04013516065044e-05	0.00139721240982510	50S ribosome-binding GTPase	MMR_HSR1
TRINITY_DN14403_c0_g1_i1.p1	16.2733	3.32333	35.2833	NA	NA	NA	3.61776386729429	0.000278178874131987	0.00401819168075284	NA	NA	NA	Response regulator receiver domain	Response_reg
TRINITY_DN12910_c0_g1_i20.p1	0.543333	0.85	11.1533	NA	NA	NA	NA	NA	NA	4.73934311473993	0.000159660465847900	0.00222994748320377
TRINITY_DN97092_c0_g2_i1.p1	0	0	3.30333	NA	NA	NA	6.12771497015245	9.55663910310226e-05	0.00167123523904935	6.13301995666971	5.68557428249017e-05	0.000939626470102087
TRINITY_DN102851_c1_g1_i1.p1	1.20333	48.23	0.64	5.49713136492023	2.56237585604384e-08	4.12038873430664e-06	-5.98007	2.20337605073366e-07	9.06685851727466e-06	NA	NA	NA
TRINITY_DN32901_c0_g3_i1.p1	0.22	4.82667	0.583333	4.42956556273186	3.17022074844251e-07	3.65932931094356e-05	-2.87245	4.15935770046619e-06	0.000119754840459256	NA	NA	NA	-	F-box,F-box-like
TRINITY_DN31142_c0_g1_i6.p1	2.20333	0.0833333	15.6467	NA	NA	NA	7.68072012652176	3.44976223029317e-11	3.43859925699436e-09	NA	NA	NA	Phloem protein 2	DUF1618,F-box,PP2
TRINITY_DN21407_c0_g1_i1.p1	25.03	6.84667	21.8867	-1.83446	7.21588065484584e-05	0.00318051193362407	1.88000545534067	8.63917011616402e-05	0.00154405915665827	NA	NA	NA	Hsp90 protein	HATPase_c,HSP90
TRINITY_DN37650_c0_g1_i1.p1	0	2.60333	1.39	6.42307605909535	2.93762848568949e-05	0.00156919162855851	NA	NA	NA	NA	NA	NA
TRINITY_DN33731_c0_g1_i2.p1	22.47	12.21	8.16667	NA	NA	NA	NA	NA	NA	-1.26447	8.27986194171049e-06	0.000178498098277750	ABC1 family	ABC1
TRINITY_DN48578_c0_g2_i1.p1	1.60667	0	7.65667	NA	NA	NA	5.78098119627020	0.000549168165176450	0.00696112170504031	NA	NA	NA
TRINITY_DN45288_c0_g1_i3.p1	18.3233	63.9767	4.93333	1.92618360887556	7.68493865844405e-06	0.000518627705440262	-3.52488	8.14673454681928e-15	1.50388131522403e-12	NA	NA	NA
TRINITY_DN31976_c0_g1_i5.p1	7.67	2.48667	2.83333	NA	NA	NA	NA	NA	NA	-1.25528	0.000257153804077303	0.00331376419633731	Transferase family	Transferase
TRINITY_DN3623_c0_g1_i29.p1	118.227	45.7367	50.0033	-1.38924	1.82790479717676e-09	4.05908020984494e-07	NA	NA	NA	-1.08	2.00745088066047e-08	8.58700953075953e-07	EamA-like transporter family	EamA
TRINITY_DN979_c0_g1_i4.p5	20.37	25.1433	56.63	NA	NA	NA	NA	NA	NA	1.84074588978782	5.01234634899042e-07	1.52345307909626e-05
TRINITY_DN38192_c0_g1_i1.p1	6.56	6.27333	19.18	NA	NA	NA	1.90268040021205	0.000261500783725362	0.00383359549168941	1.89953056716739	0.000230658362682112	0.00302715707677201	DYW family of nucleic acid deaminases	DYW_deaminase,PPR,PPR_2
TRINITY_DN20458_c0_g1_i14.p2	0.363333	9.12667	1.88333	4.85891965040868	0.000145947898613383	0.00551538764670817	NA	NA	NA	NA	NA	NA	NAD dependent epimerase/dehydratase family	Epimerase
TRINITY_DN4116_c0_g1_i38.p1	15.8	26.79	28.5533	NA	NA	NA	NA	NA	NA	1.00677741072213	5.34717381477895e-05	0.000890585695085769	DNA recombination	DUF223,REPA_OB_2,Rep_fac-A_C
TRINITY_DN58409_c3_g1_i1.p2	5.00667	0	3.62333	-6.01816	0.000241527237307178	0.00813223079952753	5.87563149773751	0.000364900980739331	0.00501986729866155	NA	NA	NA
TRINITY_DN22179_c1_g1_i2.p1	1.44333	2.67333	3.74	NA	NA	NA	NA	NA	NA	1.54613072695237	0.000880672377536629	0.00904274606896915	Belongs to the helicase family	Helitron_like_N,PIF1
TRINITY_DN61824_c4_g1_i2.p1	0	0	2.02333	NA	NA	NA	8.10847446579765	8.52764699558400e-10	6.58689881377934e-08	8.11400280711807	5.50840832461637e-10	3.15050522972893e-08	Domain of unknown function (DUF4283)	DUF4283,zf-CCHC_4
TRINITY_DN116718_c2_g1_i5.p1	17.7067	2.25	1.59667	-2.87661	1.97010308428623e-08	3.26945968432454e-06	NA	NA	NA	-3.2089	1.54945651231796e-08	6.80826982462564e-07
TRINITY_DN11312_c0_g1_i7.p1	8.28	11.3167	19.2767	NA	NA	NA	NA	NA	NA	1.35813695678712	4.85206370949165e-05	0.000821280803358395	Pentatricopeptide repeat domain	PPR,PPR_2,PPR_3
TRINITY_DN37278_c0_g1_i1.p1	9.34	23.4233	2.96667	NA	NA	NA	-2.67394	0.000248576444857632	0.00367043998317382	NA	NA	NA	SAD/SRA domain	SAD_SRA,zf-C3HC4,zf-C3HC4_3,zf-RING_UBOX
TRINITY_DN28352_c0_g1_i5.p1	0.273333	1.27333	7.79	NA	NA	NA	2.79067208046084	0.000311061572442153	0.00440848737396259	5.00765100302636	3.26349562120039e-09	1.61802487403212e-07	May be involved in modulation of pathogen defense and leaf cell death	Mlo
TRINITY_DN6715_c0_g1_i5.p1	405.31	438.647	127.457	NA	NA	NA	-1.61831	9.10220487427087e-08	4.17802642765679e-06	-1.51781	4.23344895584839e-09	2.05946946807959e-07	Protein of unknown function (DUF760)	DUF760
TRINITY_DN190674_c0_g1_i1.p1	1.37	3.63667	0.283333	NA	NA	NA	-3.50845	8.12020725286607e-05	0.00146647643045318	NA	NA	NA	lipid metabolic process	DUF4219,RVT_2,Retrotran_gag_2,Retrotran_gag_3,gag_pre-integrs,rve,zf-CCHC
TRINITY_DN25883_c0_g1_i14.p1	6.02333	7.20333	15.39	NA	NA	NA	NA	NA	NA	1.56207237095101	6.17240490688936e-07	1.83509391375933e-05	Starch binding domain	CBM_20,PPDK_N
TRINITY_DN99045_c0_g1_i1.p2	27.4333	21.6767	51.8967	NA	NA	NA	NA	NA	NA	1.43300395579377	4.10232904338396e-05	0.000711835915570221
TRINITY_DN57109_c0_g1_i4.p1	6.27	0	6.23	-6.35424	0.000305488166680343	0.00974406954637788	6.69833212530829	0.000169051425965351	0.00266551822858842	NA	NA	NA
TRINITY_DN979_c0_g3_i3.p1	5.34667	24.3567	52.64	NA	NA	NA	NA	NA	NA	3.64292964351704	2.62770624265962e-07	8.67981511335704e-06
TRINITY_DN1773_c0_g1_i13.p1	109.82	121.157	209.6	NA	NA	NA	NA	NA	NA	1.12850610843430	9.71471996940893e-08	3.56121544147716e-06	-	-
TRINITY_DN38733_c0_g1_i5.p1	5.97333	18.7767	10.06	1.75005853598434	5.09090837228106e-05	0.00242993173106021	NA	NA	NA	NA	NA	NA	Belongs to the protein kinase superfamily. Ser Thr protein kinase family	LRRNT_2,LRR_1,LRR_4,LRR_8,Pkinase,Pkinase_Tyr
TRINITY_DN101060_c0_g1_i1.p1	302.303	126.133	74.68	-1.20129	1.37694841488850e-07	1.76890455734148e-05	NA	NA	NA	NA	NA	NA
TRINITY_DN24159_c2_g1_i2.p3	20.35	18.9133	8.25667	NA	NA	NA	NA	NA	NA	-1.04497	0.000927739826658174	0.00939556665381603	Belongs to the ClpA ClpB family	AAA,AAA_2,ClpB_D2-small,Clp_N
TRINITY_DN18726_c0_g1_i9.p1	0.276667	0.696667	2.65333	NA	NA	NA	NA	NA	NA	3.39668842177518	0.000504116155571568	0.00576016695994258	Belongs to the TRAFAC class myosin-kinesin ATPase superfamily. Kinesin family	Kinesin,Malectin
TRINITY_DN49808_c0_g1_i11.p1	5.57	2.46333	2.00333	NA	NA	NA	NA	NA	NA	-1.29379	0.000605149789513457	0.00668013611751035	-	F-box-like
TRINITY_DN53097_c1_g1_i1.p1	7.17333	29.72	30.1867	NA	NA	NA	NA	NA	NA	2.83206201008284	0.000695725529733530	0.00748834459233463	Protein CHAPERONE-LIKE PROTEIN OF POR1-like	CPP1-like
TRINITY_DN3256_c0_g1_i21.p1	27.4333	40.2133	65.1833	NA	NA	NA	NA	NA	NA	1.47178409190990	8.56700955151099e-12	6.57918370023383e-10	-	-
TRINITY_DN61904_c0_g1_i1.p1	12.8733	32.14	4.39667	NA	NA	NA	-2.5038	0.000277800045357123	0.00401385349513736	NA	NA	NA
TRINITY_DN14218_c0_g2_i9.p1	14.7933	46.7633	20.2067	1.89044768100950	1.29340003280911e-05	0.000793620049078779	NA	NA	NA	NA	NA	NA
TRINITY_DN63121_c0_g1_i2.p1	11.29	10.7233	3.43333	NA	NA	NA	-1.47198	0.000130218439832939	0.00215627904871033	NA	NA	NA	RNA polymerase II regulatory region DNA binding	DUF4413,Dimer_Tnp_hAT,zf-BED
TRINITY_DN835_c0_g1_i2.p2	52.57	15.98	53.15	-1.72815	4.11512947688793e-05	0.00204803450262236	1.93082908914188	2.80345307277218e-07	1.12256671435499e-05	NA	NA	NA	Belongs to the glycosyl hydrolase 32 family	DUF3357,Glyco_hydro_32C,Glyco_hydro_32N
TRINITY_DN5935_c0_g1_i2.p1	38.4067	40.7033	17.25	NA	NA	NA	-1.0664	1.98496865692435e-10	1.73207145568549e-08	NA	NA	NA	GDSL/SGNH-like Acyl-Esterase family found in Pmr5 and Cas1p	PC-Esterase,PMR5N
TRINITY_DN28786_c0_g3_i9.p1	1.76333	0.41	4.54	NA	NA	NA	3.65708795858297	4.54405799225353e-05	0.000909060490516010	NA	NA	NA	Reverse transcriptase (RNA-dependent DNA polymerase)	RVP_2,RVT_1,Retrotrans_gag,rve
TRINITY_DN94912_c0_g1_i1.p1	5.19	14.4633	3.72667	NA	NA	NA	-1.78148	7.07104521761416e-08	3.34478100053175e-06	NA	NA	NA	meprin and TRAF homology	MATH
TRINITY_DN20906_c1_g4_i1.p2	5.64	23.4933	28.2867	NA	NA	NA	NA	NA	NA	2.84341035239154	0.000247497723237346	0.00321393117222485
TRINITY_DN436_c1_g3_i1.p1	11.4067	0.53	9.88	-4.25439	5.41225763232181e-05	0.00254168993119902	NA	NA	NA	NA	NA	NA	Ankyrin repeats (3 copies)	Ank_2,Ank_3,Ank_4,TPR_2,TPR_8
TRINITY_DN34940_c0_g1_i1.p1	6.16333	2.5	3.29667	-1.31142	9.35806641379847e-05	0.00387906409844146	NA	NA	NA	NA	NA	NA	SWIRM domain	Myb_DNA-binding,SWIRM,SWIRM-assoc_1
TRINITY_DN17002_c0_g1_i2.p1	116.753	60.1567	21.57	NA	NA	NA	NA	NA	NA	-2.16832	8.37473472929941e-13	7.49973433085237e-11	Catalyzes xyloglucan endohydrolysis (XEH) and or endotransglycosylation (XET). Cleaves and religates xyloglucan polymers, an essential constituent of the primary cell wall, and thereby participates in cell wall construction of growing tissues	Glyco_hydro_16,XET_C
TRINITY_DN11354_c2_g1_i2.p1	4.63	7.25333	2.31	NA	NA	NA	-1.47531	5.23715684102198e-05	0.00102329682043874	NA	NA	NA	Protein of unknown function (DUF295)	DUF295
TRINITY_DN8250_c0_g1_i7.p1	22.4	25.1533	2.68	NA	NA	NA	-3.02876	7.57165446861479e-09	4.59275183390449e-07	-2.73231	1.16677369141766e-06	3.22097989554505e-05
TRINITY_DN18704_c1_g1_i47.p1	0.03	0.623333	1.99	NA	NA	NA	NA	NA	NA	5.77561146725096	9.05527438662537e-05	0.00139913450007796	source UniProtKB	zf-B_box,zf-CCHC
TRINITY_DN14933_c0_g1_i9.p1	1.55	0.15	4.25	NA	NA	NA	4.90826818808723	5.43422382571787e-09	3.43902971663685e-07	NA	NA	NA
TRINITY_DN4552_c0_g1_i28.p1	62.65	57.6867	25.5133	NA	NA	NA	-1.00161	0.000572508435707172	0.00721050402745087	-1.11162	5.37800231013501e-05	0.000895082886092920	zinc-ribbon	zf-RING_2,zinc_ribbon_9
TRINITY_DN536_c0_g1_i12.p1	3.88333	7.27333	8.06333	NA	NA	NA	NA	NA	NA	1.24540063554254	0.000765852989597823	0.00810826684282531	D-cysteine desulfhydrase 2	PALP
TRINITY_DN82799_c0_g1_i7.p1	7.48	15.9633	3.66333	1.08651229107337	0.000114237334799235	0.00455318772110490	-1.95689	1.16491870297875e-08	6.79988047467072e-07	NA	NA	NA	Sugar-tranasporters, 12 TM	MFS_5
TRINITY_DN58758_c1_g1_i1.p1	1.66	0	2.71667	NA	NA	NA	8.39804811669258	6.78725865533967e-11	6.46293638886664e-09	NA	NA	NA	-	DUF4283
TRINITY_DN20_c23_g1_i5.p1	0.366667	0.533333	4.42	NA	NA	NA	3.20161636168745	3.04311513038287e-08	1.60750670534089e-06	3.72167079438259	2.54972787511667e-08	1.06689979967084e-06	LRR receptor-like serine threonine-protein kinase FLS2	LRRNT_2,LRR_1,LRR_6,LRR_8
TRINITY_DN43896_c0_g1_i6.p1	21.1667	15.09	7.22	NA	NA	NA	NA	NA	NA	-1.38927	8.82886336316429e-05	0.00136987648843150	Myb-like DNA-binding domain	Myb_DNA-binding
TRINITY_DN17586_c0_g2_i3.p1	14.7133	24.06	9.39667	NA	NA	NA	-1.18396	0.000186538632935650	0.00289044438076712	NA	NA	NA	Formiminotransferase domain	FTCD_N
TRINITY_DN14530_c1_g1_i2.p1	33.7533	11.22	5.21333	NA	NA	NA	NA	NA	NA	-2.53331	2.40545125114757e-32	1.16363142252944e-29	UDP-glucoronosyl and UDP-glucosyl transferase	UDPGT
TRINITY_DN72_c0_g3_i1.p1	254.313	379.293	445.877	NA	NA	NA	NA	NA	NA	1.18291528319326	1.75649113150236e-06	4.60342974469335e-05	Belongs to the universal ribosomal protein uS7 family	Ribosomal_S7
TRINITY_DN32050_c0_g1_i1.p2	14.6767	13.2933	67.13	NA	NA	NA	2.62371034301746	0.000273406173620951	0.00395931783685463	2.83443731792302	0.000183909760116468	0.00251369239328980
TRINITY_DN32367_c1_g1_i8.p1	4.43	1.07	5.17667	NA	NA	NA	2.52425985249506	0.000527699558678262	0.00673910820016340	NA	NA	NA	E3 ubiquitin-protein ligase RNF14	IBR,RWD,zf-C3HC4
TRINITY_DN38152_c1_g2_i1.p1	40.9467	20.4733	13.4	NA	NA	NA	NA	NA	NA	-1.34189	0.000139833736082131	0.00200942088099589
TRINITY_DN187231_c0_g1_i1.p1	3.42	17.49	7.52	2.25309492172489	1.77895399502250e-05	0.00103827236107489	NA	NA	NA	1.24657016975846	0.000483216552698098	0.00555817155204583	transposition, RNA-mediated	RVP_2,RVT_1,Retrotrans_gag,rve
TRINITY_DN22608_c0_g1_i7.p1	13.8733	13.0767	5.50333	NA	NA	NA	-1.07795	0.000698454176544274	0.00846120726449062	-1.13661	0.000636363207693318	0.00696086136800799	ABC1 family	ABC1
TRINITY_DN119042_c2_g1_i1.p1	0	0.21	1.48	NA	NA	NA	NA	NA	NA	5.59242964780756	0.000937344237685561	0.00946875001694815	LRR receptor-like serine threonine-protein kinase	LRRNT_2,LRR_1,LRR_6,LRR_8
TRINITY_DN15667_c0_g2_i3.p1	2.00667	6.70333	14.2067	NA	NA	NA	NA	NA	NA	3.31279296491303	0.000158347182245271	0.00221399473263033
TRINITY_DN6301_c0_g1_i1.p1	26.7067	41.7533	13.3367	NA	NA	NA	-1.47472	6.41723815188537e-07	2.35225129504306e-05	NA	NA	NA	Tubulin is the major constituent of microtubules. It binds two moles of GTP, one at an exchangeable site on the beta chain and one at a non-exchangeable site on the alpha chain	Tubulin,Tubulin_C
TRINITY_DN1532_c1_g1_i14.p1	72.5267	179.19	90.1567	1.30782735751029	5.89327123971410e-08	8.45602823758731e-06	NA	NA	NA	NA	NA	NA	Belongs to the glycosyl hydrolase 32 family	Glyco_hydro_32C,Glyco_hydro_32N
TRINITY_DN31570_c0_g1_i1.p2	4.72667	0	12.4167	NA	NA	NA	6.12813217868619	0.000125917932328192	0.00209934383817078	NA	NA	NA
TRINITY_DN14581_c0_g2_i2.p1	0.673333	0	2.75667	NA	NA	NA	7.07735448360841	1.02950838554235e-06	3.53545210116337e-05	NA	NA	NA	-	-
TRINITY_DN119526_c1_g1_i1.p1	3.56333	0	4.65	NA	NA	NA	6.67957769630593	6.28058519439867e-06	0.000169831540629498	NA	NA	NA	NB-ARC domain	NB-ARC
TRINITY_DN30208_c1_g1_i2.p2	42.11	0.706667	21.3533	-5.07396	0.000101888960230595	0.00415331108604312	4.75245928862449	0.000332846200436293	0.00466806297671678	NA	NA	NA	Protein kinase domain	ACT,Pkinase_Tyr
TRINITY_DN30822_c0_g2_i1.p1	182.54	64.11	27.6767	-1.35431	1.72540916235647e-09	3.89169109216588e-07	NA	NA	NA	-2.3007	6.40301778760665e-14	6.62853207408616e-12	MFS/sugar transport protein	MFS_1,MFS_2
TRINITY_DN128_c2_g3_i1.p2	1.5	6.72333	20.8967	NA	NA	NA	NA	NA	NA	4.46570641110077	0.000455903385204828	0.00530054248014086
TRINITY_DN1017_c0_g1_i1.p1	296.753	400.45	605.497	NA	NA	NA	NA	NA	NA	1.21982984284902	3.35863936733078e-05	0.000600298799352239	Destroys radicals which are normally produced within the cells and which are toxic to biological systems	Sod_Cu
TRINITY_DN71963_c0_g1_i15.p2	1.30667	0.993333	5.96333	NA	NA	NA	2.72657790333271	0.000157449438454377	0.00251628532216783	2.39754642572412	0.000210101651483726	0.00279852588328594	ACT domain	ACT
TRINITY_DN118102_c0_g1_i1.p1	2.38	101.58	0.48	5.58392568287363	7.73236606067656e-18	8.01296503350067e-15	-7.49492	6.17794712439637e-12	7.16333669521279e-10	NA	NA	NA
TRINITY_DN29544_c0_g1_i1.p1	2.89	6.80667	1.93333	NA	NA	NA	-1.64734	0.000132708962390536	0.00218760157410627	NA	NA	NA	Targeting protein for Xklp2 (TPX2)	TPX2
TRINITY_DN2679_c0_g1_i9.p1	1.25	2.78	10.8233	NA	NA	NA	2.21645585999886	0.000222884399418030	0.00334222019936702	3.48918049141888	2.65731172424833e-07	8.75525857153518e-06	Protein of unknown function (DUF3326)	DUF3326
TRINITY_DN32865_c0_g2_i1.p1	22.8667	17.2833	54.2333	NA	NA	NA	1.89538526122055	3.48615758072115e-08	1.79698771907858e-06	1.60977723467074	7.24807930998138e-09	3.37684818329385e-07	Cytosolic domain of 10TM putative phosphate transporter	PHM7_cyt,RSN1_7TM,RSN1_TM
TRINITY_DN15770_c1_g1_i1.p1	50.1733	0	30.8633	NA	NA	NA	7.31381345074595	1.29958286275837e-07	5.65556341313077e-06	NA	NA	NA	Eukaryotic cytochrome b561	Cytochrom_B561
TRINITY_DN16571_c0_g1_i12.p1	55.33	78.2433	25.9867	NA	NA	NA	-1.41268	6.01711433222958e-12	7.00863608802340e-10	NA	NA	NA	Kelch	F-box,Kelch_1
TRINITY_DN11773_c0_g1_i3.p1	16.5833	40.7333	13.0667	1.40584747998455	8.45391500671120e-05	0.00358718306194689	-1.43884	0.000146873737091580	0.00237215466596362	NA	NA	NA	PA domain	Bac_surface_Ag,PA
TRINITY_DN261_c1_g2_i4.p1	653.233	808.697	1356.15	NA	NA	NA	NA	NA	NA	1.25672766484896	2.43904183235996e-18	4.15286987778894e-16	Belongs to the GroES chaperonin family	Cpn10
TRINITY_DN31989_c0_g1_i1.p1	59.47	65.0433	134.023	NA	NA	NA	NA	NA	NA	1.89293142563611	7.11815065065273e-07	2.07106574383606e-05	Clustered mitochondria protein	CLU,CLU_N,TPR_12,eIF3_p135
TRINITY_DN2184_c0_g2_i1.p1	68.13	67.61	127.13	NA	NA	NA	1.13339968402556	0.000130607323938107	0.00216131873859260	1.21190913809640	1.44672857235658e-05	0.000289239542810927	Belongs to the universal ribosomal protein uS11 family	Ribosomal_S11
TRINITY_DN31284_c0_g1_i1.p1	0	3.93333	7.80667	NA	NA	NA	NA	NA	NA	6.37635294045238	1.37973103923682e-05	0.000277884273626214
TRINITY_DN16024_c2_g2_i3.p1	5.42333	0	1.95667	-9.23524	7.55218014561911e-13	3.17280015072663e-10	NA	NA	NA	NA	NA	NA	XS domain	XS
TRINITY_DN37876_c0_g1_i2.p1	4.96	5.75333	14.2567	NA	NA	NA	1.50459768822150	4.60630456616515e-06	0.000130203857206351	1.72806265301294	1.01220078232766e-07	3.70003705466539e-06	chloroplast mRNA processing	PPR,PPR_2,PPR_3
TRINITY_DN19919_c0_g1_i1.p1	84.5167	136.303	169.353	NA	NA	NA	NA	NA	NA	1.51476091131596	1.13605421551065e-05	0.000235307331928959	Ribosomal protein L34e	Ribosomal_L34e
TRINITY_DN7287_c1_g1_i6.p1	8.50667	0.336667	3.88667	-4.61335	5.63739585329499e-06	0.000400134978427253	NA	NA	NA	NA	NA	NA	ADP binding	NB-ARC
TRINITY_DN32701_c0_g1_i1.p2	10.29	93.4733	3.25667	3.33985346515819	7.09831719907249e-06	0.000483941266000508	-4.7722	2.69893477838562e-09	1.83033595434974e-07	NA	NA	NA	Cys/Met metabolism PLP-dependent enzyme	Cys_Met_Meta_PP
TRINITY_DN3794_c0_g2_i2.p1	150.437	174.737	281.07	NA	NA	NA	NA	NA	NA	1.09375806408630	3.13917041925627e-28	1.24035572573377e-25	ATP-dependent Clp protease proteolytic subunit	CLP_protease
TRINITY_DN81122_c0_g1_i5.p1	3.98667	11.8667	0.633333	NA	NA	NA	-3.95672	0.000766606362045008	0.00908661328623306	NA	NA	NA	Belongs to the UDP-glycosyltransferase family	UDPGT
TRINITY_DN9492_c0_g3_i1.p1	2.79667	4.66667	38.1367	NA	NA	NA	3.26787603219580	4.35409595054866e-13	6.16737790402645e-11	4.17971212001262	5.78478302559988e-17	8.38728723215897e-15	Belongs to the eukaryotic ribosomal protein eL13 family	Ribosomal_L13e
TRINITY_DN570_c0_g2_i1.p1	1.92333	0.883333	7.64667	NA	NA	NA	3.30228557106228	2.76850759755090e-06	8.40147581561826e-05	2.20472245272850	0.000139166052473156	0.00200200183236899	non-SMC mitotic condensation complex subunit 1	Cnd1
TRINITY_DN41938_c0_g1_i1.p1	331.823	503.523	175.747	NA	NA	NA	-1.3095	0.000136246099739305	0.00223072945689325	NA	NA	NA	Catalyzes the formation of S-adenosylmethionine from methionine and ATP	S-AdoMet_synt_C,S-AdoMet_synt_M,S-AdoMet_synt_N
TRINITY_DN90489_c1_g1_i1.p3	23.13	8.19333	35.0033	NA	NA	NA	2.45321419932577	0.000855338783430708	0.00990643111029351	NA	NA	NA
TRINITY_DN9040_c1_g1_i2.p2	197.94	77.2767	46.9867	NA	NA	NA	NA	NA	NA	-1.35378	0.000247085644410622	0.00320938520460180	No apical meristem (NAM) protein	NAM
TRINITY_DN53166_c0_g2_i2.p1	134.663	51.6433	10.21	NA	NA	NA	-2.14585	6.92846125953606e-05	0.00128408821328422	-3.42336	2.29192963673335e-09	1.17341810016770e-07	A20-like zinc finger	zf-A20,zf-AN1
TRINITY_DN4064_c1_g2_i6.p1	25.92	15.36	8.72333	NA	NA	NA	NA	NA	NA	-1.3659	5.09882281528375e-05	0.000855559463524020	C2H2-type zinc finger	zf-C2H2_6
TRINITY_DN7083_c5_g1_i1.p1	0.81	6.87667	12.56	NA	NA	NA	NA	NA	NA	4.42612438744980	0.000559450523702865	0.00626650969248604
TRINITY_DN6888_c0_g1_i34.p1	4.82667	4.05	8.84333	NA	NA	NA	1.31068987752313	6.93215108344338e-07	2.49801700846225e-05	NA	NA	NA	Pseudouridine synthase	TruD
TRINITY_DN25370_c0_g1_i10.p1	2.83667	1.38333	6.27	NA	NA	NA	2.39838245486632	0.000462141510580189	0.00606237660390133	NA	NA	NA	source UniProtKB	DUF659,Dimer_Tnp_hAT,zf-BED
TRINITY_DN260_c0_g1_i10.p1	50.1067	73.67	119.14	NA	NA	NA	NA	NA	NA	1.46882298110798	3.71128345240943e-07	1.16777959136878e-05	PAP_fibrillin	PAP_fibrillin
TRINITY_DN33420_c0_g3_i1.p1	4.15	0	23.3133	NA	NA	NA	6.62873830772025	0.000179262966823078	0.00279976559118243	NA	NA	NA	Protein tyrosine kinase	Pkinase,Pkinase_Tyr
TRINITY_DN55427_c0_g1_i2.p2	1.84333	17.2933	18.4867	3.23879947769077	2.25744929682529e-06	0.000184363630575926	NA	NA	NA	3.56095064556641	1.43276816024417e-08	6.35488541065968e-07	Protein kinase domain	Pkinase,Pkinase_Tyr,Stress-antifung
TRINITY_DN1174_c1_g1_i2.p1	2.62	0	10.3533	NA	NA	NA	7.70951969544745	3.22366905049325e-08	1.68203156355022e-06	NA	NA	NA
TRINITY_DN86566_c0_g1_i1.p1	8.51667	0	2.81333	NA	NA	NA	6.78819768865895	9.28249737432251e-05	0.00163391125899693	NA	NA	NA
TRINITY_DN28209_c0_g1_i6.p1	16.6	16.3	6.25333	NA	NA	NA	-1.20326	2.21999198772965e-05	0.000500516182983103	-1.21473	2.90371383288758e-06	7.18790682468168e-05	Cytidylyltransferase-like	CTP_transf_like
TRINITY_DN4066_c0_g1_i11.p1	32.0567	18.0833	49.0533	NA	NA	NA	1.61077404713167	6.98889137722442e-27	6.49763584878170e-24	NA	NA	NA	Glycosyltransferase family 20	Glyco_transf_20,Trehalose_PPase
TRINITY_DN3716_c0_g3_i2.p1	12.03	0	4.35333	-7.88853	1.18558453477502e-06	0.000111242180302140	NA	NA	NA	NA	NA	NA	Protein of unknown function (DUF1110)	DUF1110
TRINITY_DN44990_c0_g1_i2.p1	7.27667	10.41	2.61333	NA	NA	NA	-1.80268	3.45569821056247e-05	0.000721533982437328	NA	NA	NA	Functions as actin-binding component of the Arp2 3 complex which is involved in regulation of actin polymerization and together with an activating nucleation-promoting factor (NPF) mediates the formation of branched actin networks	P34-Arc
TRINITY_DN18993_c0_g1_i24.p1	17.0767	11.7433	5.18667	NA	NA	NA	NA	NA	NA	-1.53792	1.16290485693988e-10	7.40382758918392e-09	Belongs to the SNF7 family	Snf7
TRINITY_DN49743_c0_g1_i2.p1	8.24333	12.1367	3.35	NA	NA	NA	-1.68026	7.60978438442080e-09	4.61041131176509e-07	NA	NA	NA	-	-
TRINITY_DN52647_c0_g1_i9.p1	3.72667	3.1	0.87	NA	NA	NA	NA	NA	NA	-1.94523	0.000117879485025742	0.00173635743438174	Belongs to the peptidase C1 family	Granulin,Inhibitor_I29,Peptidase_C1
TRINITY_DN42567_c0_g1_i8.p2	17.4367	12.16	4.46667	NA	NA	NA	NA	NA	NA	-1.73975	0.000615035489031985	0.00676905208330525	WD domain, G-beta repeat	WD40
TRINITY_DN9558_c0_g1_i1.p1	13.6667	4.52667	24.4567	NA	NA	NA	2.55189602751600	5.22615984549877e-05	0.00102232003649477	NA	NA	NA	-	-
TRINITY_DN107863_c0_g1_i1.p1	20.0967	108.383	58.8167	2.43437440408529	2.20748010908602e-05	0.00124626416376523	NA	NA	NA	1.75717960326147	6.62826903590664e-07	1.94824437005999e-05	Belongs to the iron ascorbate-dependent oxidoreductase family	2OG-FeII_Oxy,DIOX_N
TRINITY_DN42627_c0_g1_i5.p1	13.46	9.31333	1.91667	NA	NA	NA	NA	NA	NA	-2.51627	0.000587346005596155	0.00652675324080348	Fantastic Four meristem regulator	FAF
TRINITY_DN94576_c0_g1_i1.p1	4.63667	26.6433	37.1033	NA	NA	NA	NA	NA	NA	3.52232495000193	7.97173071972278e-05	0.00125417858292879	SANTA (SANT Associated)	SANTA
TRINITY_DN116298_c0_g1_i1.p1	8.06333	0	3.78667	-6.56567	8.63603475230925e-05	0.00364456297379581	NA	NA	NA	NA	NA	NA	AAA domain	AAA_11,AAA_12
TRINITY_DN23656_c0_g1_i1.p1	0	0	2.93	NA	NA	NA	5.73860199882823	0.000788156962374963	0.00926473979634054	5.74356024540389	0.000531394449470948	0.00601739402736070
TRINITY_DN177082_c0_g1_i1.p1	10.7467	0.776667	0	-3.55334	0.000166645564146384	0.00611904141168372	NA	NA	NA	-6.81904	1.76011348689130e-06	4.61058877504963e-05	Late embryogenesis abundant protein	LEA_2
TRINITY_DN57298_c0_g1_i7.p1	8.01667	3.26	2.65	NA	NA	NA	NA	NA	NA	-1.40395	0.000319456858068006	0.00397485731501395	leucine-rich repeat extensin-like protein	LRRNT_2,LRR_1,LRR_6,LRR_8
TRINITY_DN94904_c0_g1_i5.p1	2.84333	5.47	15.3333	NA	NA	NA	1.65469053114390	0.000422689734120175	0.00564771802051243	2.66839539735010	1.45620032858929e-06	3.90136569400156e-05	Zinc finger domain	zf-RanBP
TRINITY_DN1606_c1_g1_i1.p1	23.8433	28.1	92.55	NA	NA	NA	1.89912249600986	1.95012566598772e-10	1.71042411328672e-08	2.13064359355559	3.68938482341240e-13	3.45953347544655e-11	mTERF	mTERF
TRINITY_DN50333_c1_g1_i1.p1	0.246667	0.306667	1.61	NA	NA	NA	NA	NA	NA	2.87223107766880	0.000172933547203866	0.00238508215742587	Domain of unknown function (DUF4413)	DUF4413,Dimer_Tnp_hAT,zf-BED
TRINITY_DN67449_c0_g1_i3.p1	0.0666667	5.22	3.33667	6.47508189694049	1.07344393835861e-07	1.43022603364220e-05	NA	NA	NA	5.98514638631458	1.50660975175573e-06	4.01770362496798e-05	Protein of unknown function (DUF295)	DUF295,F-box-like
TRINITY_DN16550_c0_g1_i17.p1	2.79	8.98667	7.46667	1.71294357334291	1.38944729266242e-06	0.000126058551748495	NA	NA	NA	1.62615091049358	4.16684548991504e-05	0.000722062569144602	A Receptor for Ubiquitination Targets	F-box
TRINITY_DN6488_c0_g1_i2.p1	407.677	539.52	702.393	NA	NA	NA	NA	NA	NA	1.46008399543702	2.62486022286298e-08	1.09304416730177e-06	-	-
TRINITY_DN3310_c0_g1_i7.p1	142.627	194.273	294.963	NA	NA	NA	NA	NA	NA	1.35493605798870	8.06733146331382e-07	2.32114032169309e-05	Belongs to the universal ribosomal protein uL11 family	Ribosomal_L11,Ribosomal_L11_N
TRINITY_DN268_c0_g2_i2.p1	21.8933	62.5367	157.623	NA	NA	NA	NA	NA	NA	2.99755222677692	9.00627626346810e-09	4.13274703611146e-07	Shugoshin C terminus	Shugoshin_C
TRINITY_DN16528_c0_g1_i7.p1	11.7167	12.98	5.10333	NA	NA	NA	-1.17052	3.18301146185125e-05	0.000673675944082374	-1.00967	0.000516305322757168	0.00586718869912611	Plant calmodulin-binding domain	CaM_binding
TRINITY_DN39477_c0_g1_i8.p1	15.9233	16.0667	4.49667	NA	NA	NA	-1.66261	6.76503668186683e-07	2.44641715481315e-05	-1.61921	2.02129164920435e-06	5.21036240311087e-05	zinc finger	zf-C2H2
TRINITY_DN19018_c0_g1_i14.p1	2.91667	3.09	7.79667	NA	NA	NA	NA	NA	NA	1.65479001131827	2.05484595066236e-05	0.000389600297627232
TRINITY_DN47251_c0_g1_i1.p1	76.4167	163.197	2.08667	NA	NA	NA	-6.11902	1.47739702018603e-13	2.30320790335953e-11	-4.90613	2.36122559649319e-13	2.28021265112097e-11	Belongs to the glycosyl hydrolase 32 family	DUF3357,Glyco_hydro_32C,Glyco_hydro_32N
TRINITY_DN81545_c0_g1_i9.p1	1.09	9.32	6.73	3.11682638720810	8.04478800579470e-10	1.98229885384157e-07	NA	NA	NA	2.84719663152550	2.00984538177613e-06	5.18860881826006e-05	Four repeated domains in the Fasciclin I family of proteins, present in many other contexts.	Fasciclin
TRINITY_DN54889_c0_g1_i5.p1	19.5933	13.5967	2.84	NA	NA	NA	-2.10435	0.000116210292947953	0.00196309782609865	-2.61401	2.28511653370385e-07	7.66061637960135e-06	Belongs to the protein disulfide isomerase family	ERp29,Thioredoxin
TRINITY_DN38722_c0_g2_i1.p1	35.99	57.82	126.667	NA	NA	NA	NA	NA	NA	2.29808227045495	3.17234222437023e-12	2.60227584588950e-10	Shikimate kinase	CS,SKI
TRINITY_DN16380_c0_g1_i5.p1	1.32	0.546667	2.79	NA	NA	NA	2.53377931625310	1.67638330289401e-06	5.43564894167296e-05	NA	NA	NA	HELICc2	DEAD_2,Helicase_C_2
TRINITY_DN74469_c0_g1_i3.p1	9.69667	19.7467	1.23	NA	NA	NA	-3.80868	5.87704290827131e-10	4.67366581759790e-08	-2.77923	1.40653717922690e-07	4.94590835149208e-06	Non-specific serine threonine protein kinase	NAF,Pkinase
TRINITY_DN40775_c0_g1_i1.p1	1.71333	1.48667	3.60667	NA	NA	NA	NA	NA	NA	1.23968471161009	4.86005017526164e-05	0.000822094957914110	DYW family of nucleic acid deaminases	DYW_deaminase,PPR,PPR_2
TRINITY_DN847_c0_g1_i2.p1	172.35	103.5	271.233	NA	NA	NA	1.55400361964920	2.14191736353506e-09	1.48810872917122e-07	NA	NA	NA	Nitrate reductase is a key enzyme involved in the first step of nitrate assimilation in plants, fungi and bacteria	Cyt-b5,FAD_binding_6,Mo-co_dimer,NAD_binding_1,Oxidored_molyb
TRINITY_DN3414_c13_g1_i23.p1	12.1367	11.88	4.15333	NA	NA	NA	NA	NA	NA	-1.35444	2.10008683794193e-05	0.000396869641543309	EamA-like transporter family	EamA
TRINITY_DN3096_c1_g1_i3.p1	31.7233	33.0733	78.4833	NA	NA	NA	NA	NA	NA	1.57417481222101	0.000105567855079809	0.00159077081420262	Required for the assembly and or stability of the 40S ribosomal subunit. Required for the processing of the 20S rRNA- precursor to mature 18S rRNA in a late step of the maturation of 40S ribosomal subunits	Ribosomal_S2
TRINITY_DN1522_c7_g1_i2.p1	145.993	1.67667	10.9533	-6.29509	1.09895262519062e-06	0.000104800527138066	NA	NA	NA	-3.41846	1.45181861266087e-08	6.42287035982388e-07	Jacalin-like lectin domain	Jacalin,Pkinase
TRINITY_DN46296_c0_g1_i4.p1	166.787	241.837	351.59	NA	NA	NA	NA	NA	NA	1.70724591731280	8.23255756677131e-08	3.06344652921387e-06	-	-
TRINITY_DN62395_c0_g2_i2.p2	6.4	9.95667	0.686667	NA	NA	NA	-3.68912	3.57930214717703e-05	0.000743446152603655	-2.95408	0.000328038056555796	0.00406599086335837	Anaphase-promoting complex subunit 11 RING-H2 finger	zf-RING_2
TRINITY_DN136520_c0_g1_i2.p1	0.266667	19.8033	1.55333	6.33689005030423	1.71223655403443e-08	2.91411413227326e-06	-3.53682	0.000602948017684062	0.00751429294083764	NA	NA	NA	Dirigent proteins impart stereoselectivity on the phenoxy radical-coupling reaction, yielding optically active lignans from two molecules of coniferyl alcohol in the biosynthesis of lignans, flavonolignans, and alkaloids and thus plays a central role in plant secondary metabolism	Dirigent
TRINITY_DN5293_c0_g1_i12.p1	93.2433	138.753	191.18	NA	NA	NA	NA	NA	NA	1.22811854368050	1.59342808282455e-08	6.97188765807958e-07	tetratricopeptide repeat	TPR_1,TPR_16,TPR_2,TPR_8
TRINITY_DN60922_c1_g1_i1.p1	17.8933	11.97	0.846667	NA	NA	NA	-3.61866	1.04661835814383e-05	0.000264154901901909	-4.09913	1.65667694234469e-05	0.000325061619456798	12-oxophytodienoate reductase 1	Oxidored_FMN
TRINITY_DN7786_c0_g1_i3.p1	51.8067	54.3333	15.8967	NA	NA	NA	-1.59593	9.98721903227159e-13	1.34391173156888e-10	-1.51423	3.67878618147528e-15	4.42831747765911e-13	Myb-like DNA-binding domain	Myb_DNA-binding
TRINITY_DN6932_c0_g1_i6.p1	0.08	0.383333	3.95667	NA	NA	NA	NA	NA	NA	5.71427358196520	1.65216008534254e-05	0.000324421313267888	Protein of unknown function (DUF295)	-
TRINITY_DN431_c0_g2_i9.p1	53.6667	77.1167	121.563	NA	NA	NA	NA	NA	NA	1.32450850069664	4.37911616290046e-10	2.54682507536956e-08	Belongs to the class-I aminoacyl-tRNA synthetase family	Anticodon_1,tRNA-synt_1g
TRINITY_DN26002_c0_g1_i1.p1	17.7933	63.2533	6.87	2.08278591868981	0.000211852589979348	0.00736465544728388	-2.77715	1.93252119849098e-05	0.000447216770079333	NA	NA	NA	NLI interacting factor-like phosphatase	NIF
TRINITY_DN8548_c0_g1_i12.p1	9.95667	12.9267	5.43667	NA	NA	NA	-1.08346	0.000474709295931664	0.00620020054614807	NA	NA	NA	Belongs to the heat shock protein 70 family	HSP70
TRINITY_DN1838_c0_g1_i10.p2	5270.3	2986.34	7881.09	NA	NA	NA	1.58160549785250	3.97594827627930e-25	2.82369637721203e-22	NA	NA	NA	The light-harvesting complex (LHC) functions as a light receptor, it captures and delivers excitation energy to photosystems with which it is closely associated	Chloroa_b-bind
TRINITY_DN3121_c1_g1_i6.p1	61.79	50.5333	93.67	NA	NA	NA	1.05825827469844	3.38962175127848e-10	2.79014044287264e-08	NA	NA	NA	Pentacotripeptide-repeat region of PRORP	PPR,PPR_1,PPR_2,PPR_3,Smr
TRINITY_DN19017_c0_g1_i1.p1	11.67	0	6.88	-8.2995	1.56892645888977e-09	3.58645821359836e-07	7.80224134561415	1.59713056959011e-08	9.03403479484743e-07	NA	NA	NA	Protein kinase domain	EGF_CA,GUB_WAK_bind,Pkinase,Pkinase_Tyr,WAK
TRINITY_DN2176_c0_g2_i1.p1	105.973	136.173	53.7467	NA	NA	NA	-1.1666	5.12687293067846e-07	1.92338606336986e-05	NA	NA	NA	GDP-mannose 4,6 dehydratase	GDP_Man_Dehyd
TRINITY_DN9019_c0_g1_i6.p1	1.75333	1.35333	67.33	NA	NA	NA	5.71278802917537	3.51503617304520e-09	2.31322856721355e-07	5.62317010539429	1.46377924028017e-08	6.46473355427831e-07
TRINITY_DN119241_c0_g1_i1.p1	3.14333	12.61	0.98	NA	NA	NA	-3.51996	2.50297213624207e-06	7.71005886834951e-05	NA	NA	NA	Regulator of chromosome condensation (RCC1) repeat	RCC1,RCC1_2
TRINITY_DN3353_c0_g2_i2.p2	201.46	183.81	346.853	NA	NA	NA	NA	NA	NA	1.41273270593715	0.000257206624232660	0.00331376419633731
TRINITY_DN6_c0_g3_i1.p1	128.843	669.587	34.4333	NA	NA	NA	-4.00786	0.000494576760777539	0.00640821945074629	-1.59625	2.30682810225863e-17	3.54313737094982e-15
TRINITY_DN2836_c0_g1_i4.p1	295.903	442.003	99.8067	NA	NA	NA	-1.95968	4.10736524238577e-06	0.000118391214376637	-1.38409	5.51880521432557e-07	1.66370924111069e-05	Catalyzes xyloglucan endohydrolysis (XEH) and or endotransglycosylation (XET). Cleaves and religates xyloglucan polymers, an essential constituent of the primary cell wall, and thereby participates in cell wall construction of growing tissues	Glyco_hydro_16,XET_C
TRINITY_DN21740_c0_g1_i8.p1	1.94333	4.26667	9.86667	NA	NA	NA	NA	NA	NA	2.50973866539078	2.34980510711666e-07	7.85205049383249e-06	Zinc finger MYM-type protein	DUF4371,Dimer_Tnp_hAT
TRINITY_DN2293_c0_g1_i10.p1	0	5.96667	4.18	NA	NA	NA	NA	NA	NA	6.19826094950998	0.000332208513432534	0.00410638232215367
TRINITY_DN42103_c0_g2_i3.p1	39.19	13.4633	6.90333	-1.48954	1.37324681179153e-06	0.000125075426902880	NA	NA	NA	-2.25248	1.65722054207704e-11	1.20986449193864e-09	cytochrome p450	p450
TRINITY_DN80120_c0_g2_i1.p1	150.85	10.7467	8.68667	-3.77929	1.84308597586071e-31	6.61143294710095e-28	NA	NA	NA	-3.88664	5.75383858348633e-21	1.25136318873881e-18
TRINITY_DN24725_c0_g1_i15.p1	7.58	3.29667	2.28	NA	NA	NA	NA	NA	NA	-1.52036	0.000150167640738816	0.00212546547779105	Annexin	Annexin
TRINITY_DN17453_c0_g1_i1.p1	0.13	4.34333	1.16333	5.21813776595341	1.92401269404594e-05	0.00110905418988188	NA	NA	NA	NA	NA	NA	Mitogen-activated protein kinase	Pkinase
TRINITY_DN10241_c0_g2_i1.p1	35.3333	2.92667	13.0467	-3.57016	2.75140053021590e-10	7.41653531361608e-08	2.39755793545559	0.000353633170786814	0.00488193265524108	-1.16016	0.000210341171314784	0.00280027504331907	G-type lectin S-receptor-like serine threonine-protein kinase SD2-5	Pkinase,Pkinase_Tyr,Thaumatin
TRINITY_DN9775_c0_g1_i2.p1	23.0867	30.3167	52.9733	NA	NA	NA	NA	NA	NA	1.64497029061699	5.25463068820732e-06	0.000120240910279531	isoform X1	SLH
TRINITY_DN24030_c0_g1_i20.p1	3.59333	8.85	17.19	NA	NA	NA	NA	NA	NA	2.53175278497081	2.13441817241403e-07	7.21617367879313e-06	Heavy-metal-associated domain	HMA
TRINITY_DN696_c0_g3_i1.p1	9.64333	0.333333	9.42	-4.93927	2.27633655852603e-19	2.79348428246695e-16	4.97997141856393	1.47525486493790e-05	0.000354824469725938	NA	NA	NA
TRINITY_DN28786_c0_g6_i1.p1	1.68333	0.0633333	5.49	NA	NA	NA	6.82948898592219	3.44992238029306e-14	5.84133546337434e-12	NA	NA	NA	Retrotransposon gag protein	RVP_2,RVT_1,Retrotrans_gag
TRINITY_DN25845_c0_g1_i5.p1	42.89	11.51	4.86	-1.89614	3.04459241923458e-06	0.000236397370501820	NA	NA	NA	-2.93954	3.06667790059354e-12	2.53569192991409e-10	SOUL heme-binding protein	SOUL
TRINITY_DN2465_c0_g2_i4.p1	21.7333	5.34333	36.9167	NA	NA	NA	2.97620157632991	2.81814031268314e-18	7.96147993086958e-16	NA	NA	NA	chorismate binding enzyme	Chorismate_bind,Porin_3
TRINITY_DN29753_c0_g1_i4.p1	2.7	0	0.746667	-6.6823	4.80724313204665e-06	0.000349184063826684	NA	NA	NA	NA	NA	NA
TRINITY_DN31246_c0_g1_i3.p1	18.5267	37.6233	9.21667	NA	NA	NA	-1.84517	2.61327174506200e-10	2.20143389476113e-08	NA	NA	NA	Pollen allergen	DPBB_1,Pollen_allerg_1
TRINITY_DN6342_c0_g1_i17.p2	32.1567	6.08333	13.9467	-2.23549	1.16724370554286e-06	0.000110186388098341	NA	NA	NA	NA	NA	NA
TRINITY_DN9164_c0_g1_i12.p1	37.2533	36.0833	14.89	NA	NA	NA	-1.11363	7.13568449238810e-05	0.00131581713246943	-1.16916	9.93837034087600e-13	8.85404453036287e-11	GAF domain	GAF,HATPase_c,HisKA,Response_reg
TRINITY_DN53540_c1_g1_i2.p1	1.26333	16.6	2.53	3.76013008484506	1.26223276405883e-05	0.000782735378807915	NA	NA	NA	NA	NA	NA
TRINITY_DN101227_c0_g1_i8.p1	6.13	11.7367	3.55	NA	NA	NA	-1.54396	0.000856996375050877	0.00991306478125437	NA	NA	NA	Belongs to the UDP-glycosyltransferase family	UDPGT
TRINITY_DN58249_c0_g1_i1.p1	26.4467	46.6967	86.4267	NA	NA	NA	1.10148905634471	0.000638137758905367	0.00787719293719409	2.04322066591766	4.77538662262836e-09	2.30792518182882e-07	RNA recognition motif. (a.k.a. RRM, RBD, or RNP domain)	RRM_1
TRINITY_DN3485_c0_g1_i3.p1	48.64	82.35	97.52	NA	NA	NA	NA	NA	NA	1.20759617285818	1.10832126674094e-07	4.01735413779957e-06	Ribosomal protein L7Ae L30e S12e Gadd45 family protein	Ribosomal_L7Ae
TRINITY_DN8399_c0_g2_i1.p3	1.47	7.07667	13.13	NA	NA	NA	NA	NA	NA	3.39825120736561	6.92142045523322e-05	0.00111433792903056
TRINITY_DN6084_c0_g4_i1.p1	0	0	1.17	NA	NA	NA	NA	NA	NA	5.80129063208236	0.000664520790505605	0.00721095610846134	ADP binding	NB-ARC
TRINITY_DN56928_c0_g2_i1.p1	5.24	3.10667	1.09333	NA	NA	NA	NA	NA	NA	-2.07308	0.000325625720426374	0.00404480751499629	Belongs to the glycosyl hydrolase 32 family	Glyco_hydro_32C,Glyco_hydro_32N
TRINITY_DN2484_c0_g1_i7.p1	16.9767	24.6767	53.08	NA	NA	NA	1.28697614691580	6.29101622140880e-06	0.000170023691049428	1.81244462763436	1.09139696739222e-07	3.96128209503125e-06	Rhodanese-like domain-containing protein 4A	-
TRINITY_DN187785_c0_g1_i1.p1	1.38667	0	5.78	NA	NA	NA	8.45137953496926	4.21284594091752e-09	2.72338387285558e-07	NA	NA	NA	Protein of unknown function (DUF1668)	DUF1668
TRINITY_DN71805_c1_g1_i6.p2	28	2.40333	0.7	-3.46234	1.49958472698694e-05	0.000895564481665014	NA	NA	NA	-5.06261	1.29406854657140e-08	5.77931682822106e-07	Catalyzes xyloglucan endohydrolysis (XEH) and or endotransglycosylation (XET). Cleaves and religates xyloglucan polymers, an essential constituent of the primary cell wall, and thereby participates in cell wall construction of growing tissues	Glyco_hydro_16,XET_C
TRINITY_DN6945_c4_g1_i1.p1	3.91	9.82333	12.8967	NA	NA	NA	NA	NA	NA	2.02287156835693	0.000432647584274728	0.00508779092652428
TRINITY_DN8292_c0_g1_i6.p1	197.013	239.373	333.46	NA	NA	NA	NA	NA	NA	1.12876138900267	8.53487432935945e-09	3.92687671255089e-07	60S ribosomal protein	Ribosomal_L21e
TRINITY_DN23781_c0_g1_i1.p1	0.78	4.86	13.81	NA	NA	NA	1.70057620117991	0.000111701155766280	0.00190327454147049	4.36607659260990	1.50627517075540e-14	1.68030838606617e-12
TRINITY_DN97234_c0_g1_i2.p1	0	2.94	16.51	NA	NA	NA	NA	NA	NA	5.89479827707898	0.000178689198836113	0.00245204974044434
TRINITY_DN60274_c1_g1_i1.p1	0	0.496667	1.70333	NA	NA	NA	NA	NA	NA	6.66200293772866	2.68908196579083e-06	6.69180632842785e-05	cysteine-rich RLK (RECEPTOR-like protein kinase) 8	RVT_2,Retrotran_gag_2,gag_pre-integrs,rve
TRINITY_DN69298_c0_g4_i1.p1	2.79333	0.75	1.97667	-1.91482	8.18146194755319e-05	0.00350084310293558	NA	NA	NA	NA	NA	NA	Salt stress response/antifungal	Pkinase,Pkinase_Tyr,Stress-antifung
TRINITY_DN57991_c0_g2_i4.p1	2.56333	19.8967	7.45333	3.01534411108291	1.30284344115497e-05	0.000797316249230705	NA	NA	NA	1.75634806419737	2.69103155897157e-05	0.000493063662031601	Holliday junction DNA helicase ruvB N-terminus	AAA
TRINITY_DN16033_c0_g1_i14.p1	15.3033	4.84	9.43	-1.6746	4.12786400729463e-07	4.56148536142584e-05	NA	NA	NA	NA	NA	NA	Flavin containing amine oxidoreductase	Amino_oxidase
TRINITY_DN85985_c0_g1_i4.p2	0	0	4.84	NA	NA	NA	6.71646430382270	6.14350997621372e-06	0.000166653707757938	6.72168221813992	3.79695193769186e-06	9.08617795870866e-05	-	Peptidase_C1
TRINITY_DN10829_c0_g1_i4.p1	4.70667	6.83333	12.0033	NA	NA	NA	NA	NA	NA	1.58258767211160	0.000165634566491630	0.00229850155393385	Component of the eukaryotic translation initiation factor 3 (eIF-3) complex, which is involved in protein synthesis and, together with other initiation factors, stimulates binding of mRNA and methionyl-tRNAi to the 40S ribosome	RRM_1,eIF2A
TRINITY_DN7548_c0_g1_i12.p1	427.59	139.073	575.43	NA	NA	NA	2.35369039714377	7.85228051306615e-13	1.07935083805141e-10	NA	NA	NA	The light-harvesting complex (LHC) functions as a light receptor, it captures and delivers excitation energy to photosystems with which it is closely associated	Chloroa_b-bind
TRINITY_DN4906_c1_g1_i7.p1	16.9167	15.19	4.19	NA	NA	NA	NA	NA	NA	-1.7656	0.000108136201770296	0.00161974888564765
TRINITY_DN11929_c2_g3_i5.p1	0	0.53	4.01667	NA	NA	NA	NA	NA	NA	6.83436888589802	7.01489643768738e-05	0.00112623466039434
TRINITY_DN5951_c0_g1_i13.p1	4.63667	25.5667	54.4333	2.47612671283850	1.25165807012134e-17	1.26888197356453e-14	1.26478609203231	6.38658754026460e-11	6.12944990477531e-09	3.75192965235854	7.57405643000127e-61	1.56816293949318e-57	Heme oxygenase	Heme_oxygenase
TRINITY_DN14663_c0_g1_i9.p1	40.6833	11.1367	11.3	-1.83772	2.95962425534882e-06	0.000231393374885953	NA	NA	NA	-1.62751	0.000146733718781176	0.00208541571055257	No apical meristem (NAM) protein	NAM
TRINITY_DN77701_c0_g1_i1.p3	45.8367	13.17	3.06	-1.66397	4.67464003702193e-05	0.00227075509215046	NA	NA	NA	-3.48622	8.89450693711409e-11	5.82770346293623e-09	Belongs to the UDP-glycosyltransferase family	UDPGT
TRINITY_DN5781_c0_g2_i5.p1	25.94	12.9667	8.95333	NA	NA	NA	NA	NA	NA	-1.34312	6.16271258662711e-05	0.00100977577143528	Belongs to the protein kinase superfamily	Pkinase
TRINITY_DN1025_c3_g1_i2.p1	21.5167	67.9667	37.2033	NA	NA	NA	NA	NA	NA	1.05693049878297	0.000202521777169925	0.00271925543659987	pentose-phosphate shunt, oxidative branch	Glucosamine_iso
TRINITY_DN26573_c0_g1_i13.p1	6.53667	6.68333	11.71	NA	NA	NA	NA	NA	NA	1.04561959920409	0.000272589364362792	0.00347524583467549	NLI interacting factor-like phosphatase	NIF
TRINITY_DN6453_c0_g1_i3.p1	32.4367	30.7067	13.2033	NA	NA	NA	NA	NA	NA	-1.11205	4.11827108234721e-06	9.75007617983570e-05	Protein of unknown function (DUF1644)	DUF1644
TRINITY_DN9730_c0_g1_i1.p2	100.643	181.387	31.71	NA	NA	NA	-2.34057	1.17623648793589e-05	0.000292395121896519	-1.41208	4.95667402125511e-12	3.92297253844321e-10	Belongs to the cytochrome P450 family	p450
TRINITY_DN80688_c0_g1_i4.p1	5.04	6.52333	0.873333	NA	NA	NA	-2.71432	0.000120011905542322	0.00201665750180779	NA	NA	NA	Lectin-domain containing receptor kinase	Lectin_legB,Pkinase,Pkinase_Tyr,Stress-antifung
TRINITY_DN53280_c0_g2_i1.p1	46.4233	11.0533	28.5633	-1.85063	0.000139290986593896	0.00531551274781762	NA	NA	NA	NA	NA	NA
TRINITY_DN5740_c0_g1_i2.p1	12.7067	13.3367	25.5367	NA	NA	NA	1.11193426881483	9.67474401462167e-09	5.75911944637561e-07	1.17566703649874	7.30215452255615e-11	4.85194891196443e-09	mTERF	mTERF
TRINITY_DN14933_c0_g2_i1.p1	0.876667	2.00333	2.75	NA	NA	NA	NA	NA	NA	1.81648347710359	0.000101055757749987	0.00153529412295189
TRINITY_DN12173_c0_g1_i2.p1	7.47	20.9933	19.9767	NA	NA	NA	NA	NA	NA	1.76484231144201	1.56223297874137e-05	0.000309344840140138	Belongs to the class-I aminoacyl-tRNA synthetase family	tRNA-synt_1c,tRNA-synt_1c_C,tRNA_synt_1c_R1,tRNA_synt_1c_R2
TRINITY_DN67241_c0_g1_i4.p1	48.9533	11.36	27.58	-2.17255	5.59621209346605e-05	0.00261491140836275	NA	NA	NA	NA	NA	NA	Jacalin-like lectin domain	Jacalin
TRINITY_DN937_c0_g1_i3.p1	5.86667	0.183333	25.1133	-4.99069	9.04160501540661e-05	0.00377811081257577	7.31626912936434	2.58786098615828e-05	0.000570132200199127	NA	NA	NA	C1 domain	C1_2
TRINITY_DN51790_c0_g1_i20.p1	5.30667	6.14	1.94333	NA	NA	NA	-1.47669	0.000779011161824450	0.00919315872345521	NA	NA	NA	BAG domain	BAG,IQ
TRINITY_DN5544_c0_g1_i3.p3	42.43	79.9633	160.507	NA	NA	NA	NA	NA	NA	2.24643954749388	3.10767598978089e-07	1.00035085141199e-05	Ferredoxins are iron-sulfur proteins that transfer electrons in a wide variety of metabolic reactions	Fer2
TRINITY_DN16739_c1_g1_i4.p1	20.7767	21.18	8.39667	NA	NA	NA	-1.16619	2.01620032934931e-09	1.41227928275271e-07	-1.16611	3.62225101885549e-06	8.75309687147428e-05	Tudor PWWP MBT superfamily protein	PWWP
TRINITY_DN37642_c0_g1_i1.p1	33.4433	91.8133	76.3333	1.83740637637827	7.28645253873203e-05	0.00319050836843841	NA	NA	NA	1.95232471480137	4.61005675093287e-05	0.000785454731682148
[truncated: 4,382 more rows]
