# Supplementary material for: Integrative physiological and transcriptome analysis of Festuca rubra L. in response to drought stress
Source: Front Plant Sci. 2026 Apr 13;17:1771252. doi: 10.3389/fpls.2026.1771252 (PMC13113267; doi:10.3389/fpls.2026.1771252)
Supplement: Supplementary Table 1 — Genes and primer sequence for reverse transcription-polymerase chain reaction (RT-PCR). [file DataSheet1.zip › Supplementary Tables/Supplementary Table S5.xlsx]

## Sheet: Sheet1
Table S5.GO analysis and list of DEGs among the well-waterd control (CK), drought treatment (DS) and rewatered (RW) groups.
Sheet2: GO analysis of 788 downregulated DEGs between the well-waterd control (CK) and drought treatment (DS).
Sheet3:GO analysis of 508 upregulated DEGs between the well-waterd control (CK) and drought treatment (DS).
Sheet4: GO analysis of 1200 downregulated DEGs between the drought treatment (DS)and rewatered (RW) groups.
Sheet5:GO analysis of 2335 upregulated DEGs between the drought treatment (DS) and rewatered (RW) groups.
Sheet 6: GO analysis of 1427 downregulated DEGs between well-waterd control (CK) and rewatered (RW) groups.
Sheet 7: GO analysis of 2514 upregulated DEGs between between well-waterd control (CK) and rewatered (RW) groups.

## Sheet: Sheet2
Table S51: GO analysis of 788 downregulated DEGs between the well-waterd control (CK) and drought treatment (DS).
Class	GO_Name	GO_ID	GO_Level	P_value	EnrichmentScore	HitsGenesCountsInSelectedSet	HitsGenesCountsInBackground	AllGenesCountsInSelectedSet	AllGenesCountsInBackground	corrected p-value(BH method)	Presented in figures
Molecular function	UDP-glucose:4-aminobenzoate acylglucosyltransferase activity	GO:0080002	8	4.55463e-10	25.6663	8	25	193	15480	1.97215e-07
Molecular function	anthocyanin 5-O-glucosyltransferase activity	GO:0080018	8	4.55463e-10	25.6663	8	25	193	15480	1.97215e-07
Molecular function	quercetin 3-O-glucosyltransferase activity	GO:0080043	8	1.86348e-09	8.13697	14	138	193	15480	2.68962e-07
Molecular function	quercetin 7-O-glucosyltransferase activity	GO:0080044	8	1.86348e-09	8.13697	14	138	193	15480	2.68962e-07
Molecular function	glucosyltransferase activity	GO:0046527	6	1.2858e-07	4.45596	18	324	193	15480	1.1135e-05
Molecular function	UDP-glucosyltransferase activity	GO:0035251	7	1.73346e-06	4.71807	14	238	193	15480	0.000107227
Molecular function	hexosyltransferase activity	GO:0016758	5	8.76592e-06	3.0672	20	523	193	15480	0.000474455
Molecular function	UDP-glycosyltransferase activity	GO:0008194	5	1.27591e-05	3.73636	15	322	193	15480	0.000613857
Molecular function	glycosyltransferase activity	GO:0016757	4	4.80122e-05	2.72351	20	589	193	15480	0.00173244
Molecular function	glutathione transferase activity	GO:0004364	5	0.000132051	10.0259	5	40	193	15480	0.00357362
Molecular function	carbohydrate:proton symporter activity	GO:0005351	9	0.000295701	6.59238	6	73	193	15480	0.00711325
Molecular function	carbohydrate:monoatomic cation symporter activity	GO:0005402	8	0.000295701	6.59238	6	73	193	15480	0.00711325
Molecular function	solute:monoatomic cation symporter activity	GO:0015294	7	0.000361649	5.29671	7	106	193	15480	0.0078297
Molecular function	symporter activity	GO:0015293	6	0.000405237	5.19862	7	108	193	15480	0.00835559
Molecular function	carbohydrate transmembrane transporter activity	GO:0015144	4	0.000656211	4.79872	7	117	193	15480	0.0118391
Molecular function	solute:proton symporter activity	GO:0015295	8	0.000759668	5.53153	6	87	193	15480	0.0131575
Molecular function	peptide binding	GO:0042277	3	0.00237302	3.84555	7	146	193	15480	0.0342506
Molecular function	lipid binding	GO:0008289	3	0.00240612	2.91663	10	275	193	15480	0.0336081
Molecular function	oxidoreductase activity	GO:0016491	3	0.00299364	1.77631	26	1174	193	15480	0.0392801
Molecular function	O-acyltransferase activity	GO:0008374	6	0.00392153	4.01036	6	120	193	15480	0.043539
Cellular component	cell periphery	GO:0071944	3	1.12827e-05	1.56729	74	4476	190	18012	0.00322685
Cellular component	phragmoplast	GO:0009524	3	0.000120616	5.41714	8	140	190	18012	0.0172482
Cellular component	apoplast	GO:0048046	4	0.000344482	3.48763	11	299	190	18012	0.0328406
Cellular component	plasma membrane	GO:0005886	4	0.000356346	1.48752	63	4015	190	18012	0.0254787
Cellular component	Golgi apparatus	GO:0005794	6	0.000357949	2.05915	26	1197	190	18012	0.0204747
Cellular component	endomembrane system	GO:0012505	3	0.000552635	1.60101	47	2783	190	18012	0.0263423
Cellular component	membrane	GO:0016020	3	0.000798831	1.30497	93	6756	190	18012	0.032638
Biological process	cell plate formation involved in plant-type cell wall biogenesis	GO:0009920	7	2.9139e-09	20.9953	8	32	212	17804	4.40581e-06
Biological process	para-aminobenzoic acid metabolic process	GO:0046482	8	3.80723e-09	20.3591	8	33	212	17804	2.87826e-06
Biological process	cell plate assembly	GO:0000919	6	1.2742e-08	17.6802	8	38	212	17804	6.42198e-06
Biological process	benzene-containing compound metabolic process	GO:0042537	3	8.27297e-08	7.4101	12	136	212	17804	3.12718e-05
Biological process	response to oxygen-containing compound	GO:1901700	4	2.70397e-07	1.89876	61	2698	212	17804	8.1768e-05	yes
Biological process	response to acid chemical	GO:0001101	4	1.45672e-06	2.07988	45	1817	212	17804	0.000367094
Biological process	response to light stimulus	GO:0009416	5	6.87589e-06	2.32474	32	1156	212	17804	0.00069309
Biological process	response to stimulus	GO:0050896	2	1.06218e-05	1.30264	134	8639	212	17804	0.000944713
Biological process	positive regulation of seed germination	GO:0010030	9	1.28524e-05	11.452	6	44	212	17804	0.00102278
Biological process	detection of hormone stimulus	GO:0009720	5	2.14844e-05	14.4795	5	29	212	17804	0.00154688
Biological process	obsolete detection of endogenous stimulus	GO:0009726	0	2.14844e-05	14.4795	5	29	212	17804	0.00154688
Biological process	response to chemical	GO:0042221	3	2.43456e-05	1.4698	87	4971	212	17804	0.00160046
Biological process	response to hormone	GO:0009725	4	2.45152e-05	1.74755	53	2547	212	17804	0.00154446
Biological process	response to radiation	GO:0009314	4	2.80091e-05	2.16726	32	1240	212	17804	0.00169399
Biological process	response to herbicide	GO:0009635	5	4.13067e-05	12.7244	5	33	212	17804	0.00240215
Biological process	response to endogenous stimulus	GO:0009719	3	4.95788e-05	1.70341	53	2613	212	17804	0.00277641
Biological process	cellular response to water deprivation	GO:0042631	7	5.80946e-05	8.84012	6	57	212	17804	0.00313711
Biological process	cellular response to water stimulus	GO:0071462	6	5.80946e-05	8.84012	6	57	212	17804	0.00313711
Biological process	positive regulation of post-embryonic development	GO:0048582	7	6.09676e-05	4.66562	10	180	212	17804	0.00307276	yes
Biological process	response to water deprivation	GO:0009414	6	6.98878e-05	2.74637	19	581	212	17804	0.00340872	yes
Biological process	response to water	GO:0009415	5	7.82532e-05	2.72294	19	586	212	17804	0.00369746
Biological process	aromatic amino acid metabolic process	GO:0009072	7	7.95036e-05	5.7423	8	117	212	17804	0.00364271	yes
Biological process	cytokinesis by cell plate formation	GO:0000911	5	7.95036e-05	5.7423	8	117	212	17804	0.00364271
Biological process	positive regulation of multicellular organismal process	GO:0051240	5	8.94255e-05	3.3307	14	353	212	17804	0.00386318
Biological process	mitotic cytokinesis	GO:0000281	6	0.000101495	4.01649	11	230	212	17804	0.00414758
Biological process	cytokinetic process	GO:0032506	4	0.000112985	5.46219	8	123	212	17804	0.00449562
Biological process	mitotic cytokinetic process	GO:1902410	5	0.000112985	5.46219	8	123	212	17804	0.00449562
Biological process	positive regulation of developmental process	GO:0051094	5	0.000116595	3.24789	14	362	212	17804	0.0044073
Biological process	pollen tube growth	GO:0009860	7	0.000126447	5.37479	8	125	212	17804	0.00466313
Biological process	plant-type cell wall biogenesis	GO:0009832	6	0.000132264	3.89786	11	237	212	17804	0.00476152
Biological process	response to salicylic acid	GO:0009751	5	0.000138459	3.19493	14	368	212	17804	0.00486859	yes
Biological process	cytoskeleton-dependent cytokinesis	GO:0061640	5	0.000158822	3.81732	11	242	212	17804	0.00510935
Biological process	cytokinesis	GO:0000910	4	0.00029515	3.55305	11	260	212	17804	0.00910748
Biological process	plant-type cell wall organization or biogenesis	GO:0071669	4	0.000318949	3.10158	13	352	212	17804	0.00964501
Biological process	response to salt stress	GO:0009651	5	0.000353808	2.2395	22	825	212	17804	0.0100935
Biological process	mitotic nuclear division	GO:0140014	8	0.000398361	4.0636	9	186	212	17804	0.0111541
Biological process	glutathione metabolic process	GO:0006749	5	0.000411791	7.92275	5	53	212	17804	0.0113205
Biological process	cell wall biogenesis	GO:0042546	5	0.000419364	3.40883	11	271	212	17804	0.0113228
Biological process	response to organic cyclic compound	GO:0014070	4	0.000423567	2.21003	22	836	212	17804	0.0108548
Biological process	detection of chemical stimulus	GO:0009593	4	0.000449464	7.77603	5	54	212	17804	0.0113265
Biological process	response to red or far red light	GO:0009639	6	0.000474251	3.35925	11	275	212	17804	0.0117552
Biological process	carbohydrate transmembrane transport	GO:0034219	6	0.000530615	4.98193	7	118	212	17804	0.0129402
Biological process	response to cold	GO:0009409	5	0.000532531	2.48725	17	574	212	17804	0.0127808
Biological process	regulation of seedling development	GO:1900140	7	0.00054584	4.33451	8	155	212	17804	0.0128955
Biological process	response to abiotic stimulus	GO:0009628	3	0.000644512	1.5161	56	3102	212	17804	0.0149923	yes
Biological process	obsolete response to inorganic substance	GO:0010035	0	0.000716393	1.79377	33	1545	212	17804	0.0164119
Biological process	pollination	GO:0009856	3	0.000779358	3.16367	11	292	212	17804	0.0175879
Biological process	carbohydrate transport	GO:0008643	5	0.000784558	4.66562	7	126	212	17804	0.0174449
Biological process	multi-multicellular organism process	GO:0044706	3	0.00080147	3.15288	11	293	212	17804	0.0175626
Biological process	obsolete response to organic substance	GO:0010033	0	0.000878715	1.51267	54	2998	212	17804	0.0189802
Biological process	cellular response to oxygen-containing compound	GO:1901701	5	0.000939541	1.93574	26	1128	212	17804	0.0200083
Biological process	cell wall organization or biogenesis	GO:0071554	3	0.0010101	2.42545	16	554	212	17804	0.0212122	yes
Biological process	pollen germination	GO:0009846	3	0.00101085	5.24882	6	96	212	17804	0.0209371
Biological process	negative regulation of response to alcohol	GO:1901420	6	0.00122756	4.32256	7	136	212	17804	0.0247475
Biological process	negative regulation of cellular response to alcohol	GO:1905958	7	0.00122756	4.32256	7	136	212	17804	0.0247475
Biological process	negative regulation of abscisic acid-activated signaling pathway	GO:0009788	8	0.00122756	4.32256	7	136	212	17804	0.0247475	yes
Biological process	cell tip growth	GO:0009932	6	0.00144011	3.73249	8	180	212	17804	0.027916
Biological process	pollen tube development	GO:0048868	4	0.00154458	3.69148	8	182	212	17804	0.0295621
Biological process	response to xenobiotic stimulus	GO:0009410	4	0.00170678	1.74025	31	1496	212	17804	0.03186
Biological process	response to cytokinin	GO:0009735	5	0.00170929	2.86892	11	322	212	17804	0.0315176	yes
Biological process	lipid homeostasis	GO:0055088	4	0.00213162	4.53952	6	111	212	17804	0.0388315	yes
Biological process	monoatomic anion homeostasis	GO:0055081	5	0.00296508	5.1208	5	82	212	17804	0.0498133

## Sheet: Sheet3
Table S52.GO analysis of 508 upregulated DEGs between the well-waterd control (CK) and drought treatment (DS).
Class	GO_Name	GO_ID	GO_Level	P_value	EnrichmentScore	HitsGenesCountsInSelectedSet	HitsGenesCountsInBackground	AllGenesCountsInSelectedSet	AllGenesCountsInBackground	corrected p-value(BH method)	Presented in figures
Molecular function	structural constituent of ribosome	GO:0003735	3	0.00017906	5.9434	7	172	106	15480	0.0290078
Cellular component	chloroplast stroma	GO:0009570	4	9.72126e-08	3.31681	25	1069	127	18012	2.38171e-05	yes
Cellular component	plastid stroma	GO:0009532	3	1.56475e-07	3.2351	25	1096	127	18012	1.91682e-05	yes
Cellular component	obsolete chloroplast part	GO:0044434	0	3.77798e-05	2.22973	28	1781	127	18012	0.00308535
Cellular component	chloroplast	GO:0009507	7	4.57571e-05	1.82686	41	3183	127	18012	0.00280262	yes
Cellular component	obsolete plastid part	GO:0044435	0	5.45001e-05	2.18435	28	1818	127	18012	0.0026705
Cellular component	small ribosomal subunit	GO:0015935	5	8.79991e-05	11.0802	5	64	127	18012	0.0035933	yes
Cellular component	plastid	GO:0009536	6	9.01922e-05	1.77446	41	3277	127	18012	0.00315673	yes
Cellular component	chloroplast envelope	GO:0009941	5	0.000293561	2.68866	16	844	127	18012	0.0089903
Cellular component	plastid envelope	GO:0009526	4	0.00030323	2.41461	19	1116	127	18012	0.00825459
Cellular component	ribosome	GO:0005840	6	0.000348578	4.63108	8	245	127	18012	0.00776379
Cellular component	cytosolic ribosome	GO:0022626	7	0.000560891	4.93924	7	201	127	18012	0.0114515	yes
Cellular component	ribosomal subunit	GO:0044391	4	0.000706226	5.6355	6	151	127	18012	0.0133096	yes
Cellular component	obsolete cytosolic part	GO:0044445	0	0.00258496	3.78926	7	262	127	18012	0.0452367

## Sheet: Sheet4
TableS53: GO analysis of 1200 downregulated DEGs between the drought treatment (DS)and rewatered (RW) groups.
Class	GO_Name	GO_ID	GO_Level	P_value	EnrichmentScore	HitsGenesCountsInSelectedSet	HitsGenesCountsInBackground	AllGenesCountsInSelectedSet	AllGenesCountsInBackground	corrected p-value(BH method)	Presented in figures
Molecular function	oxidoreductase activity	GO:0016491	3	6.03951e-05	1.76279	50	1174	374	15480	0.0099048
Molecular function	DNA-binding transcription factor activity	GO:0003700	3	8.34973e-05	1.69581	54	1318	374	15480	0.0109548
Molecular function	linoleate 13S-lipoxygenase activity	GO:0016165	6	0.000235662	6.71195	6	37	374	15480	0.0257657
Molecular function	protein serine/threonine phosphatase activity	GO:0004722	8	0.000238247	5.57178	7	52	374	15480	0.0223272
Molecular function	transcription regulator activity	GO:0140110	2	0.000436634	1.57143	56	1475	374	15480	0.035804
Molecular function	cellulose synthase activity	GO:0016759	7	0.000525744	4.91072	7	59	374	15480	0.0287407
Molecular function	N-acyltransferase activity	GO:0016410	6	0.0011366	4.32437	7	67	374	15480	0.0372804
Molecular function	carboxylic ester hydrolase activity	GO:0052689	5	0.0015201	2.74411	12	181	374	15480	0.0474851
Cellular component	Golgi apparatus	GO:0005794	6	4.41999e-06	1.89411	54	1197	429	18012	0.0012818
Cellular component	microbody	GO:0042579	6	0.000472255	2.31328	20	363	429	18012	0.0456513
Cellular component	peroxisome	GO:0005777	7	0.000472255	2.31328	20	363	429	18012	0.0456513
Biological process	response to abiotic stimulus	GO:0009628	3	7.59593e-10	1.68251	124	3102	423	17804	1.7858e-06
Biological process	response to osmotic stress	GO:0006970	4	8.62438e-10	2.41005	56	978	423	17804	1.0138e-06	yes
Biological process	phenylpropanoid biosynthetic process	GO:0009699	5	1.60281e-09	6.27655	17	114	423	17804	1.25607e-06
Biological process	plant-type cell wall organization or biogenesis	GO:0071669	4	1.62107e-09	3.5872	30	352	423	17804	9.52781e-07
Biological process	phenylpropanoid metabolic process	GO:0009698	4	4.80689e-09	5.48998	18	138	423	17804	2.2602e-06
Biological process	lignin metabolic process	GO:0009808	5	1.51364e-08	7.49545	13	73	423	17804	5.93094e-06
Biological process	cell wall organization or biogenesis	GO:0071554	3	1.61561e-08	2.81105	37	554	423	17804	5.42613e-06
Biological process	lignin biosynthetic process	GO:0009809	6	2.97733e-08	7.89184	12	64	423	17804	8.74963e-06
Biological process	response to water deprivation	GO:0009414	6	5.53476e-08	2.68042	37	581	423	17804	1.4458e-05	yes
Biological process	plant-type cell wall biogenesis	GO:0009832	6	5.64982e-08	3.90707	22	237	423	17804	1.32827e-05
Biological process	response to water	GO:0009415	5	6.88559e-08	2.65755	37	586	423	17804	1.47164e-05
Biological process	response to acid chemical	GO:0001101	4	7.50956e-08	1.82999	79	1817	423	17804	1.47125e-05
Biological process	secondary metabolite biosynthetic process	GO:0044550	4	1.11479e-07	3.62572	23	267	423	17804	2.01606e-05
Biological process	cell wall biogenesis	GO:0042546	5	1.45968e-07	3.5722	23	271	423	17804	2.45121e-05
Biological process	response to oxygen-containing compound	GO:1901700	4	3.74091e-07	1.60684	103	2698	423	17804	5.17346e-05
Biological process	plant-type secondary cell wall biogenesis	GO:0009834	7	7.6046e-07	5.94209	12	85	423	17804	9.93246e-05
Biological process	jasmonic acid biosynthetic process	GO:0009695	11	1.57461e-06	6.89997	10	61	423	17804	0.000194837
Biological process	secondary metabolic process	GO:0019748	3	2.4537e-06	2.73837	27	415	423	17804	0.000288433	yes
Biological process	jasmonic acid metabolic process	GO:0009694	10	2.8721e-06	6.47536	10	65	423	17804	0.000321539
Biological process	response to salt stress	GO:0009651	5	2.88674e-06	2.14276	42	825	423	17804	0.000308487
Biological process	chlorophyll catabolic process	GO:0015996	6	3.7516e-06	8.41797	8	40	423	17804	0.000383479	yes
Biological process	polysaccharide biosynthetic process	GO:0000271	6	3.86793e-06	3.26278	20	258	423	17804	0.000378896
Biological process	response to stimulus	GO:0050896	2	4.05146e-06	1.22289	251	8639	423	17804	0.000380999
Biological process	response to stress	GO:0006950	3	4.25406e-06	1.37337	153	4689	423	17804	0.000384665
Biological process	long-chain fatty acid biosynthetic process	GO:0042759	10	5.72612e-06	6.01283	10	70	423	17804	0.000498597
Biological process	tetrapyrrole catabolic process	GO:0033015	4	6.64623e-06	7.83067	8	43	423	17804	0.000558046
Biological process	porphyrin-containing compound catabolic process	GO:0006787	5	6.64623e-06	7.83067	8	43	423	17804	0.000558046
Biological process	green leaf volatile biosynthetic process	GO:0010597	10	1.24342e-05	10.98	6	23	423	17804	0.000974427
Biological process	lipoxygenase pathway	GO:0019372	9	1.24342e-05	10.98	6	23	423	17804	0.000974427	yes
Biological process	positive regulation of response to salt stress	GO:1901002	8	2.12789e-05	6.73437	8	50	423	17804	0.00147137
Biological process	regulation of response to osmotic stress	GO:0047484	6	2.9655e-05	5.01069	10	84	423	17804	0.00199197
Biological process	obsolete oxidation-reduction process	GO:0055114	0	3.10603e-05	1.74466	56	1351	423	17804	0.00202841
Biological process	response to chemical	GO:0042221	3	3.16971e-05	1.32086	156	4971	423	17804	0.00201405
Biological process	obsolete cellular polysaccharide biosynthetic process	GO:0033692	0	3.18943e-05	3.1521	17	227	423	17804	0.00197325
Biological process	obsolete cellular carbohydrate biosynthetic process	GO:0034637	0	3.57166e-05	2.89749	19	276	423	17804	0.00215307
Biological process	response to chitin	GO:0010200	5	3.95884e-05	3.39434	15	186	423	17804	0.00232681
Biological process	regulation of response to salt stress	GO:1901000	7	4.48197e-05	5.33533	9	71	423	17804	0.00257003
Biological process	pigment catabolic process	GO:0046149	4	5.66495e-05	5.90735	8	57	423	17804	0.00317103
Biological process	response to herbivore	GO:0080027	6	6.3528e-05	8.41797	6	30	423	17804	0.00339442
Biological process	cellulose biosynthetic process	GO:0030244	9	0.000122012	4.2515	10	99	423	17804	0.00637444	yes
Biological process	polyamine metabolic process	GO:0006595	5	0.000132787	7.42762	6	34	423	17804	0.00637106
Biological process	long-chain fatty acid metabolic process	GO:0001676	9	0.000156626	4.12645	10	102	423	17804	0.00736455
Biological process	carbohydrate biosynthetic process	GO:0016051	5	0.000179387	2.36823	22	391	423	17804	0.0082694	yes
Biological process	cellulose metabolic process	GO:0030243	8	0.000182326	3.73378	11	124	423	17804	0.00824324
Biological process	icosanoid metabolic process	GO:0006690	7	0.000190943	5.77704	7	51	423	17804	0.00831309
Biological process	beta-glucan biosynthetic process	GO:0051274	8	0.000199167	4.00856	10	105	423	17804	0.00851349
Biological process	response to heat	GO:0009408	5	0.000248306	2.36967	21	373	423	17804	0.0104244
Biological process	glucan biosynthetic process	GO:0009250	7	0.000273639	3.14464	13	174	423	17804	0.0112864
Biological process	obsolete cofactor catabolic process	GO:0051187	0	0.000285917	4.20898	9	90	423	17804	0.0115895
Biological process	aspartate family amino acid biosynthetic process	GO:0009067	10	0.000291419	6.47536	6	39	423	17804	0.0116123
Biological process	carboxylic acid catabolic process	GO:0046395	7	0.000323138	3.09134	13	177	423	17804	0.0126616
Biological process	organic acid catabolic process	GO:0016054	5	0.000323138	3.09134	13	177	423	17804	0.0126616
Biological process	obsolete response to inorganic substance	GO:0010035	0	0.000325574	1.58007	58	1545	423	17804	0.0123456
Biological process	positive regulation of response to water deprivation	GO:1902584	7	0.000385866	6.15949	6	41	423	17804	0.0143995
Biological process	response to karrikin	GO:0080167	4	0.000397627	2.75698	15	229	423	17804	0.0146066
Biological process	small molecule catabolic process	GO:0044282	4	0.000397627	2.75698	15	229	423	17804	0.0146066
Biological process	response to lipid	GO:0033993	4	0.000454495	1.55206	59	1600	423	17804	0.0161897
Biological process	beta-glucan metabolic process	GO:0051273	7	0.000490704	3.33085	11	139	423	17804	0.0172186
Biological process	non-proteinogenic amino acid metabolic process	GO:0170041	7	0.000502675	5.873	6	43	423	17804	0.0173792
Biological process	fatty acid biosynthetic process	GO:0006633	9	0.000532134	3.09864	12	163	423	17804	0.0181311	yes
Biological process	aspartate family amino acid metabolic process	GO:0009066	9	0.000648466	4.75208	7	62	423	17804	0.020602
Biological process	obsolete response to organic substance	GO:0010033	0	0.000677436	1.36181	97	2998	423	17804	0.0212354
Biological process	response to temperature stimulus	GO:0009266	4	0.000685701	1.75177	37	889	423	17804	0.0209361
Biological process	obsolete organonitrogen compound catabolic process	GO:1901565	0	0.000714262	1.70404	40	988	423	17804	0.0215286
Biological process	regulation of cell wall organization or biogenesis	GO:1903338	5	0.000754448	6.78868	5	31	423	17804	0.022452	yes
Biological process	polysaccharide metabolic process	GO:0005976	5	0.000889918	2.10449	22	440	423	17804	0.0261525
Biological process	fatty acid derivative metabolic process	GO:1901568	5	0.00102683	3.26278	10	129	423	17804	0.0298036
Biological process	response to jasmonic acid	GO:0009753	6	0.00108427	2.21525	19	361	423	17804	0.0310869	yes
Biological process	cell wall modification	GO:0042545	7	0.00134402	4.20898	7	70	423	17804	0.0376164
Biological process	plant-type primary cell wall biogenesis	GO:0009833	7	0.00134402	4.20898	7	70	423	17804	0.0376164
Biological process	obsolete response to organonitrogen compound	GO:0010243	0	0.00141829	2.06999	21	427	423	17804	0.0383263
Biological process	response to fatty acid	GO:0070542	5	0.00148807	2.15554	19	371	423	17804	0.0397551
Biological process	obsolete cellular polysaccharide metabolic process	GO:0044264	0	0.00158256	2.14399	19	373	423	17804	0.0418046
Biological process	lipid oxidation	GO:0034440	7	0.00159443	3.32288	9	114	423	17804	0.0416502
Biological process	indole-containing compound metabolic process	GO:0042430	3	0.0016634	3.62063	8	93	423	17804	0.0411647
Biological process	cell wall thickening	GO:0052386	8	0.00172233	5.68782	5	37	423	17804	0.042179
Biological process	callose deposition in cell wall	GO:0052543	9	0.00172233	5.68782	5	37	423	17804	0.042179
Biological process	hormone biosynthetic process	GO:0042446	6	0.00176629	2.23602	17	320	423	17804	0.0423729
Biological process	fatty acid metabolic process	GO:0006631	8	0.00176629	2.23602	17	320	423	17804	0.0423729

## Sheet: Sheet5
Table S54:GO analysis of 2335 upregulated DEGs between the drought treatment (DS) and rewatered (RW) groups.
Class	GO_Name	GO_ID	GO_Level	P_value	EnrichmentScore	HitsGenesCountsInSelectedSet	HitsGenesCountsInBackground	AllGenesCountsInSelectedSet	AllGenesCountsInBackground	corrected p-value(BH method)	Presented in figures
Molecular function	endonuclease activity	GO:0004519	6	0	2.53157	92	960	586	15480	0
Molecular function	chlorophyll binding	GO:0016168	5	0	12.1922	24	52	586	15480	0
Molecular function	pigment binding	GO:0031409	3	1.11022e-16	13.4892	24	47	586	15480	2.67564e-14
Molecular function	tetrapyrrole binding	GO:0046906	4	1.11022e-15	7.42033	25	89	586	15480	2.00673e-13
Molecular function	nuclease activity	GO:0004518	5	1.44329e-15	2.33156	97	1099	586	15480	2.087e-13
Molecular function	RNA binding	GO:0003723	5	8.89289e-13	1.80436	139	2035	586	15480	1.07159e-10
Molecular function	beta-fructofuranosidase activity	GO:0004564	6	3.02536e-08	7.54754	12	42	586	15480	3.12476e-06
Molecular function	nitrate reductase [NAD(P)H] activity	GO:0050463	6	7.21708e-08	15.4096	7	12	586	15480	6.52243e-06
Molecular function	nitrate reductase (NADH) activity	GO:0009703	7	7.21708e-08	15.4096	7	12	586	15480	6.52243e-06
Molecular function	oxidoreductase activity, acting on other nitrogenous compounds as donors, with NAD or NADP as acceptor	GO:0046857	5	7.21708e-08	15.4096	7	12	586	15480	6.52243e-06
Molecular function	structural constituent of ribosome	GO:0003735	3	1.42205e-07	3.53242	23	172	586	15480	9.34673e-06
Molecular function	heterocyclic compound binding	GO:1901363	4	4.53056e-07	1.34979	205	4012	586	15480	2.72966e-05
Molecular function	hydrolase activity, acting on ester bonds	GO:0016788	4	4.69811e-07	1.61669	103	1683	586	15480	2.61287e-05
Molecular function	organic cyclic compound binding	GO:0097159	3	6.25396e-07	1.34265	206	4053	586	15480	3.22972e-05
Molecular function	rRNA binding	GO:0019843	6	8.29688e-07	4.55455	15	87	586	15480	3.99909e-05
Molecular function	oxidoreductase activity, acting on other nitrogenous compounds as donors	GO:0016661	4	1.19134e-06	9.18831	8	23	586	15480	5.38335e-05
Molecular function	nitrate reductase activity	GO:0008940	5	1.50132e-06	10.8773	7	17	586	15480	6.38503e-05
Molecular function	oxidoreductase activity, acting on the CH-NH2 group of donors, iron-sulfur protein as acceptor	GO:0016643	5	3.89308e-06	16.5102	5	8	586	15480	0.000156372
Molecular function	glutamate synthase (ferredoxin) activity	GO:0016041	6	3.89308e-06	16.5102	5	8	586	15480	0.000156372
Molecular function	obsolete cofactor binding	GO:0048037	0	1.75052e-05	2.31723	30	342	586	15480	0.000632814
Molecular function	hydrolase activity	GO:0016787	3	3.67386e-05	1.28469	192	3948	586	15480	0.00126486
Molecular function	catalytic activity, acting on a tRNA	GO:0140101	5	6.0218e-05	2.53782	22	229	586	15480	0.00197898
Molecular function	protein folding chaperone	GO:0044183	2	6.71677e-05	4.95307	9	48	586	15480	0.00186778
Molecular function	structural molecule activity	GO:0005198	2	0.000112355	2.23722	26	307	586	15480	0.00300861
Molecular function	hydrolase activity, acting on glycosyl bonds	GO:0016798	4	0.000159161	1.95252	34	460	586	15480	0.00410975
Molecular function	small molecule binding	GO:0036094	3	0.000167489	1.2188	227	4920	586	15480	0.00417567
Molecular function	monoatomic anion transmembrane transporter activity	GO:0008509	5	0.000261758	2.05461	28	360	586	15480	0.00610488
Molecular function	hydrolase activity, hydrolyzing O-glycosyl compounds	GO:0004553	5	0.000277788	1.96381	31	417	586	15480	0.00627627
Molecular function	glutamate synthase activity	GO:0015930	5	0.000323741	7.76952	5	17	586	15480	0.00709287
Molecular function	catalytic activity, acting on RNA	GO:0140098	4	0.000347886	1.64896	50	801	586	15480	0.00739769
Molecular function	cytokinin dehydrogenase activity	GO:0019139	5	0.000434384	7.33788	5	18	586	15480	0.00897314
Molecular function	sucrose alpha-glucosidase activity	GO:0004575	8	0.000571294	6.95168	5	19	586	15480	0.0114735
Molecular function	ligase activity, forming carbon-oxygen bonds	GO:0016875	4	0.000612944	2.62414	15	151	586	15480	0.0119773
Molecular function	aminoacyl-tRNA ligase activity	GO:0004812	6	0.000612944	2.62414	15	151	586	15480	0.0119773
Molecular function	catalytic activity, acting on a nucleic acid	GO:0140640	3	0.000891446	1.50317	61	1072	586	15480	0.0161129
Molecular function	monosaccharide transmembrane transporter activity	GO:0015145	6	0.000904886	3.54847	9	67	586	15480	0.0159569
Molecular function	secondary active transmembrane transporter activity	GO:0015291	5	0.00101203	2.16528	20	244	586	15480	0.0170163
Molecular function	nucleic acid binding	GO:0003676	4	0.00107304	1.24249	161	3423	586	15480	0.017632
Molecular function	inorganic anion transmembrane transporter activity	GO:0015103	5	0.00171504	2.37273	15	167	586	15480	0.0258327
Molecular function	unfolded protein binding	GO:0051082	4	0.00193557	2.96813	10	89	586	15480	0.0285596
Molecular function	alpha-glucosidase activity	GO:0090599	7	0.00259626	5.08007	5	26	586	15480	0.0368058
Molecular function	single-stranded RNA binding	GO:0003727	6	0.00260224	2.55642	12	124	586	15480	0.0361812
Molecular function	obsolete glucose transmembrane transporter activity	GO:0005355	0	0.00334102	3.20199	8	66	586	15480	0.0447325
Molecular function	hexose transmembrane transporter activity	GO:0015149	7	0.00334102	3.20199	8	66	586	15480	0.0447325
Cellular component	organelle envelope	GO:0031967	3	0	2.93633	182	1611	693	18012	0
Cellular component	plastid thylakoid	GO:0031976	7	0	4.61965	99	557	693	18012	0
Cellular component	plastid envelope	GO:0009526	4	0	4.14557	178	1116	693	18012	0
Cellular component	chloroplast thylakoid	GO:0009534	8	0	4.64466	99	554	693	18012	0
Cellular component	chloroplast thylakoid membrane	GO:0009535	7	0	4.74207	79	433	693	18012	0
Cellular component	chloroplast stroma	GO:0009570	4	0	4.06039	167	1069	693	18012	0
Cellular component	obsolete plastid part	GO:0044435	0	0	3.54557	248	1818	693	18012	0
Cellular component	outer membrane	GO:0019867	4	0	3.90748	89	592	693	18012	0
Cellular component	chloroplast envelope	GO:0009941	5	0	4.34216	141	844	693	18012	0
Cellular component	plastoglobule	GO:0010287	3	1.11022e-16	6.7385	28	108	693	18012	4.66294e-15
Cellular component	organelle outer membrane	GO:0031968	6	1.11022e-16	3.91409	89	591	693	18012	4.66294e-15
Cellular component	plastid	GO:0009536	6	1.11022e-16	2.87118	362	3277	693	18012	4.66294e-15
Cellular component	obsolete thylakoid part	GO:0044436	0	1.11022e-16	4.5246	90	517	693	18012	4.66294e-15
Cellular component	photosynthetic membrane	GO:0034357	4	1.11022e-16	4.56379	82	467	693	18012	4.66294e-15
Cellular component	thylakoid membrane	GO:0042651	5	1.11022e-16	4.56379	82	467	693	18012	4.66294e-15
Cellular component	plastid membrane	GO:0042170	5	2.22045e-16	4.08262	101	643	693	18012	5.82867e-15
Cellular component	obsolete envelope	GO:0031975	0	2.22045e-16	2.78276	147	1373	693	18012	5.82867e-15
Cellular component	plastid thylakoid membrane	GO:0055035	6	2.22045e-16	4.74728	80	438	693	18012	5.82867e-15
Cellular component	thylakoid	GO:0009579	6	3.33067e-16	4.37708	113	671	693	18012	7.36253e-15
Cellular component	chloroplast	GO:0009507	7	4.44089e-16	2.90698	356	3183	693	18012	9.32587e-15
Cellular component	plastid stroma	GO:0009532	3	5.55112e-16	4.12636	174	1096	693	18012	1.11022e-14
Cellular component	obsolete chloroplast part	GO:0044434	0	9.99201e-16	3.54626	243	1781	693	18012	1.90757e-14
Cellular component	nucleoid	GO:0009295	3	6.94222e-13	6.72717	22	85	693	18012	1.26771e-11
Cellular component	obsolete cytoplasmic part	GO:0044444	0	3.83279e-11	1.21655	466	9956	693	18012	6.70738e-10
Cellular component	non-membrane-bounded organelle	GO:0043228	4	3.84231e-10	1.52038	189	3231	693	18012	6.45509e-09
Cellular component	intracellular non-membrane-bounded organelle	GO:0043232	5	3.84231e-10	1.52038	189	3231	693	18012	6.45509e-09
Cellular component	plastid nucleoid	GO:0042646	6	1.69346e-09	6.49784	16	64	693	18012	2.63427e-08
Cellular component	organelle subcompartment	GO:0031984	3	7.07246e-09	1.76824	103	1514	693	18012	1.06087e-07
Cellular component	intracellular membrane-bounded organelle	GO:0043231	5	1.30349e-08	1.12001	572	13274	693	18012	1.88781e-07
Cellular component	membrane-bounded organelle	GO:0043227	4	3.50737e-08	1.11547	572	13328	693	18012	4.91031e-07
Cellular component	thylakoid lumen	GO:0031977	3	2.93023e-07	4.62068	16	90	693	18012	3.96999e-06
Cellular component	intracellular organelle	GO:0043229	4	9.49933e-07	1.09647	579	13725	693	18012	1.24679e-05
Cellular component	bounding membrane of organelle	GO:0098588	5	1.54436e-06	1.55193	111	1859	693	18012	1.96555e-05
Cellular component	organelle	GO:0043226	3	1.98858e-06	1.09288	579	13770	693	18012	2.45649e-05
Cellular component	plastid ribosome	GO:0009547	8	4.22557e-06	16.2446	5	8	693	18012	5.07069e-05
Cellular component	obsolete organelle part	GO:0044422	0	8.04663e-06	1.19993	333	7213	693	18012	9.38773e-05
Cellular component	cytoplasm	GO:0005737	3	8.20358e-06	1.1181	500	11623	693	18012	9.31217e-05
Cellular component	obsolete intracellular organelle part	GO:0044446	0	8.31444e-06	1.20016	332	7190	693	18012	9.18964e-05
Cellular component	magnesium chelatase complex	GO:0010007	4	9.20564e-06	14.4396	5	9	693	18012	9.91377e-05
Cellular component	chloroplast membrane	GO:0031969	6	1.42861e-05	2.78931	22	205	693	18012	0.000150004
Cellular component	apoplast	GO:0048046	4	9.7385e-05	2.26012	26	299	693	18012	0.00097385
Cellular component	chloroplast inner membrane	GO:0009706	7	0.00011603	3.86358	11	74	693	18012	0.00113332
Cellular component	organellar ribosome	GO:0000313	7	0.00018278	6.78035	6	23	693	18012	0.00174472
Cellular component	chloroplast thylakoid membrane protein complex	GO:0098807	4	0.00018278	6.78035	6	23	693	18012	0.00174472
Cellular component	plastid inner membrane	GO:0009528	6	0.000236093	3.57381	11	80	693	18012	0.00215563
Cellular component	chloroplast nucleoid	GO:0042644	7	0.000635679	4.66511	7	39	693	18012	0.00568054
Cellular component	plastid thylakoid lumen	GO:0031978	4	0.00102577	5.03058	6	31	693	18012	0.00897544
Cellular component	chloroplast thylakoid lumen	GO:0009543	5	0.00102577	5.03058	6	31	693	18012	0.00897544
Cellular component	plastid chromosome	GO:0009508	7	0.00126834	5.90712	5	22	693	18012	0.010654
Cellular component	chromocenter	GO:0010369	6	0.00279001	4.99833	5	26	693	18012	0.0221095
Cellular component	ribosome	GO:0005840	6	0.00305281	2.01566	19	245	693	18012	0.0237441
Cellular component	organelle membrane	GO:0031090	4	0.0050366	1.24485	124	2589	693	18012	0.0377745
Cellular component	ribosomal subunit	GO:0044391	4	0.00560042	2.23767	13	151	693	18012	0.0412662
Biological process	photosynthesis, light harvesting	GO:0009765	5	2.22045e-16	9.1539	27	77	682	17804	6.18394e-13
Biological process	photosynthesis	GO:0015979	4	2.22045e-16	5.10334	52	266	682	17804	6.18394e-13
Biological process	plastid organization	GO:0009657	6	4.44089e-16	3.57436	56	409	682	17804	4.12263e-13
Biological process	RNA modification	GO:0009451	7	5.55112e-16	2.54996	101	1034	682	17804	3.86496e-13
Biological process	photosynthesis, light harvesting in photosystem I	GO:0009768	6	5.55112e-16	13.3305	24	47	682	17804	3.86496e-13	yes
Biological process	photosynthesis, light reaction	GO:0019684	5	5.55112e-16	6.03445	46	199	682	17804	3.86496e-13
Biological process	obsolete cellular nitrogen compound metabolic process	GO:0034641	0	4.21885e-15	1.50535	275	4769	682	17804	1.6785e-12
Biological process	chloroplast organization	GO:0009658	7	4.95382e-13	3.48074	44	330	682	17804	1.72455e-10
Biological process	obsolete nucleic acid phosphodiester bond hydrolysis	GO:0090305	0	9.36362e-13	2.12436	97	1192	682	17804	2.89752e-10
Biological process	obsolete heterocycle metabolic process	GO:0046483	0	1.59949e-11	1.45063	248	4463	682	17804	4.45457e-09
Biological process	obsolete cellular aromatic compound metabolic process	GO:0006725	0	3.50219e-11	1.43207	253	4612	682	17804	8.8669e-09
Biological process	generation of precursor metabolites and energy	GO:0006091	4	3.997e-11	2.77951	51	479	682	17804	9.27638e-09
Biological process	obsolete organic cyclic compound metabolic process	GO:1901360	0	7.1288e-10	1.39504	251	4697	682	17804	1.52721e-07
Biological process	plastid translation	GO:0032544	7	1.92341e-09	17.4037	8	12	682	17804	3.82621e-07	yes
Biological process	Group II intron splicing	GO:0000373	8	3.09665e-09	6.75144	15	58	682	17804	5.74945e-07
Biological process	response to light stimulus	GO:0009416	5	4.09939e-08	1.85178	82	1156	682	17804	7.13551e-06
Biological process	chloroplast rRNA processing	GO:1901259	9	4.362e-08	13.0528	8	16	682	17804	7.14597e-06
Biological process	chloroplast RNA processing	GO:0031425	5	6.97817e-08	6.40325	13	53	682	17804	1.07968e-05
Biological process	vitamin K biosynthetic process	GO:0042371	7	1.31404e-07	9.78959	9	24	682	17804	1.92611e-05
Biological process	phylloquinone biosynthetic process	GO:0042372	8	1.31404e-07	9.78959	9	24	682	17804	1.92611e-05	yes
Biological process	vitamin K metabolic process	GO:0042373	6	1.31404e-07	9.78959	9	24	682	17804	1.92611e-05
Biological process	phylloquinone metabolic process	GO:0042374	7	1.31404e-07	9.78959	9	24	682	17804	1.92611e-05
Biological process	response to radiation	GO:0009314	4	4.01577e-07	1.74739	83	1240	682	17804	4.86257e-05
Biological process	ribosome biogenesis	GO:0042254	6	4.28686e-07	2.36785	40	441	682	17804	4.97455e-05
Biological process	quinone metabolic process	GO:1901661	5	4.51444e-07	6.67817	11	43	682	17804	5.02909e-05
Biological process	quinone biosynthetic process	GO:1901663	6	4.51444e-07	6.67817	11	43	682	17804	5.02909e-05
Biological process	ribulose bisphosphate carboxylase complex assembly	GO:0110102	7	4.72453e-07	21.7546	5	6	682	17804	4.87327e-05
Biological process	ketone biosynthetic process	GO:0042181	5	5.81264e-07	6.52639	11	44	682	17804	5.7815e-05
Biological process	establishment of protein localization to chloroplast	GO:0072596	8	1.28401e-06	5.06526	13	67	682	17804	0.000123309
Biological process	obsolete cofactor biosynthetic process	GO:0051188	0	2.51995e-06	2.55937	30	306	682	17804	0.000226389
Biological process	protein localization to chloroplast	GO:0072598	7	2.55411e-06	4.77989	13	71	682	17804	0.000222287
Biological process	nitric oxide metabolic process	GO:0046209	4	3.08464e-06	6.21561	10	42	682	17804	0.000260325
Biological process	nitric oxide biosynthetic process	GO:0006809	5	3.08464e-06	6.21561	10	42	682	17804	0.000260325
Biological process	reactive oxygen species biosynthetic process	GO:1903409	5	3.46304e-06	5.52233	11	52	682	17804	0.000275559	yes
Biological process	obsolete positive regulation of glycine hydroxymethyltransferase activity	GO:0080114	0	4.13482e-06	16.316	5	8	682	17804	0.000319874
Biological process	protein targeting to chloroplast	GO:0045036	9	4.78337e-06	4.89479	12	64	682	17804	0.000360046	yes
Biological process	glutamine metabolic process	GO:0006541	10	7.00033e-06	7.45873	8	28	682	17804	0.00051305
Biological process	ammonia assimilation cycle	GO:0019676	11	7.00033e-06	7.45873	8	28	682	17804	0.00051305
Biological process	porphyrin-containing compound biosynthetic process	GO:0006779	5	7.05841e-06	3.66394	16	114	682	17804	0.000491442
Biological process	response to strigolactone	GO:1902347	5	7.99546e-06	6.35	9	37	682	17804	0.000543106	yes
Biological process	protein import into chloroplast stroma	GO:0045037	9	7.99546e-06	6.35	9	37	682	17804	0.000543106
Biological process	tetrapyrrole biosynthetic process	GO:0033014	4	9.90452e-06	3.56999	16	117	682	17804	0.00064149
Biological process	fat-soluble vitamin biosynthetic process	GO:0042362	6	1.01235e-05	6.1829	9	38	682	17804	0.000640773
Biological process	fat-soluble vitamin metabolic process	GO:0006775	5	1.01235e-05	6.1829	9	38	682	17804	0.000640773
Biological process	obsolete neurotransmitter biosynthetic process	GO:0042136	0	1.05923e-05	4.95106	11	58	682	17804	0.000641297
Biological process	obsolete neurotransmitter metabolic process	GO:0042133	0	1.07774e-05	4.5401	12	69	682	17804	0.000638617
Biological process	pigment biosynthetic process	GO:0046148	4	1.21795e-05	2.74168	23	219	682	17804	0.000706666	yes
Biological process	obsolete regulation of neurotransmitter levels	GO:0001505	0	1.74153e-05	4.04015	13	84	682	17804	0.000989828
Biological process	obsolete ncRNA metabolic process	GO:0034660	0	2.90381e-05	1.87037	47	656	682	17804	0.00161742
Biological process	intracellular nitrogen homeostasis	GO:0141067	5	2.95074e-05	5.46396	9	43	682	17804	0.00161133
Biological process	nitrogen utilization	GO:0019740	6	2.95074e-05	5.46396	9	43	682	17804	0.00161133
Biological process	chloroplast mRNA processing	GO:0010239	9	3.09812e-05	11.8662	5	11	682	17804	0.00162797
Biological process	peptide biosynthetic process	GO:0043043	4	3.12276e-05	2.15371	33	400	682	17804	0.00161054
Biological process	chlorophyll biosynthetic process	GO:0015995	6	4.17343e-05	3.72937	13	91	682	17804	0.00211327	yes
Biological process	tetrapyrrole metabolic process	GO:0033013	3	4.27618e-05	2.93688	18	160	682	17804	0.00212663
Biological process	porphyrin-containing compound metabolic process	GO:0006778	4	4.27618e-05	2.93688	18	160	682	17804	0.00212663
Biological process	obsolete cellular nitrogen compound biosynthetic process	GO:0044271	0	4.50736e-05	1.50832	91	1575	682	17804	0.00216431
Biological process	translation	GO:0006412	6	6.3294e-05	1.9605	38	506	682	17804	0.00298769
Biological process	ribonucleoprotein complex biogenesis	GO:0022613	5	7.07513e-05	1.87746	42	584	682	17804	0.00328404
Biological process	RNA processing	GO:0006396	4	0.000124515	1.55339	72	1210	682	17804	0.00568482
Biological process	obsolete organonitrogen compound biosynthetic process	GO:1901566	0	0.000140124	1.50682	80	1386	682	17804	0.00629426
Biological process	chloroplast RNA modification	GO:1900865	8	0.000165484	4.97249	8	42	682	17804	0.00731546	yes
Biological process	chlorophyll metabolic process	GO:0015994	5	0.000177133	2.94424	15	133	682	17804	0.00770806
Biological process	peptide metabolic process	GO:0006518	3	0.000200095	1.89095	36	497	682	17804	0.00857328
Biological process	reactive nitrogen species metabolic process	GO:2001057	3	0.000219475	3.89635	10	67	682	17804	0.00926118
Biological process	thylakoid membrane organization	GO:0010027	7	0.000220846	4.27182	9	55	682	17804	0.00917996
Biological process	chaperone-mediated protein folding	GO:0061077	4	0.000240387	2.99572	14	122	682	17804	0.00970257
Biological process	de-etiolation	GO:0009704	6	0.00024964	8.15799	5	16	682	17804	0.00993209
Biological process	nectar secretion	GO:0071836	6	0.00024964	8.15799	5	16	682	17804	0.00993209
Biological process	plastid membrane organization	GO:0009668	6	0.000291902	4.12193	9	57	682	17804	0.011291
Biological process	ribosome assembly	GO:0042255	8	0.000297894	3.2632	12	96	682	17804	0.0113649
Biological process	RNA metabolic process	GO:0016070	6	0.000395199	1.21086	227	4894	682	17804	0.0148734
Biological process	nitrate metabolic process	GO:0042126	6	0.000442903	4.93889	7	37	682	17804	0.0164465
Biological process	nitrate assimilation	GO:0042128	7	0.000442903	4.93889	7	37	682	17804	0.0164465
Biological process	glutamate biosynthetic process	GO:0006537	11	0.000459446	7.25155	5	18	682	17804	0.0166176
Biological process	RNA splicing	GO:0008380	5	0.000459872	1.93375	30	405	682	17804	0.0164198
Biological process	glutamate metabolic process	GO:0006536	10	0.000574954	4.17689	8	50	682	17804	0.0190625
Biological process	monoatomic anion transmembrane transport	GO:0098656	7	0.000633839	1.89629	30	413	682	17804	0.0207675
Biological process	pigment metabolic process	GO:0042440	3	0.00073544	1.98463	26	342	682	17804	0.0238163
Biological process	cellular ketone metabolic process	GO:0042180	4	0.000746474	2.48624	16	168	682	17804	0.0238957
Biological process	photosystem II assembly	GO:0010207	7	0.000780149	6.52639	5	20	682	17804	0.02469	yes
Biological process	amide biosynthetic process	GO:0043604	4	0.000946996	1.77164	34	501	682	17804	0.0289823	yes
Biological process	heme biosynthetic process	GO:0006783	6	0.00100253	5.05269	6	31	682	17804	0.0303483	yes
Biological process	monosaccharide transmembrane transport	GO:0015749	7	0.00110059	3.45515	9	68	682	17804	0.0319285
Biological process	rRNA processing	GO:0006364	8	0.00130017	2.00143	23	300	682	17804	0.0369486
Biological process	nitrogen cycle metabolic process	GO:0071941	3	0.00149787	4.06087	7	45	682	17804	0.0417157
Biological process	heme metabolic process	GO:0042168	5	0.00166124	4.60687	6	34	682	17804	0.0453584
Biological process	amino acid metabolic process	GO:0006520	4	0.00170336	1.68122	36	559	682	17804	0.0460568
Biological process	response to red light	GO:0010114	7	0.00175616	3.53974	8	59	682	17804	0.0461407
Biological process	superoxide metabolic process	GO:0006801	5	0.00188404	5.43866	5	24	682	17804	0.0490378

## Sheet: Sheet6
Table S55: GO analysis of 1427 downregulated DEGs between well-waterd control (CK) and rewatered (RW) groups.
Class	GO_Name	GO_ID	GO_Level	P_value	EnrichmentScore	HitsGenesCountsInSelectedSet	HitsGenesCountsInBackground	AllGenesCountsInSelectedSet	AllGenesCountsInBackground	corrected p-value(BH method)	Presented in figures
Molecular function	DNA-binding transcription factor activity	GO:0003700	3	6.4227e-09	2.01344	72	1318	420	15480	4.17475e-06
Molecular function	oligopeptide binding	GO:1900750	4	1.59813e-08	15.5188	8	19	420	15480	5.19391e-06
Molecular function	glutathione binding	GO:0043295	6	1.59813e-08	15.5188	8	19	420	15480	5.19391e-06
Molecular function	sulfur compound binding	GO:1901681	3	1.67188e-07	8.57143	10	43	420	15480	2.7168e-05
Molecular function	transcription regulator activity	GO:0140110	2	2.77214e-07	1.82412	73	1475	420	15480	3.60378e-05
Molecular function	12-oxophytodienoate reductase activity	GO:0016629	6	2.88329e-07	26.3265	5	7	420	15480	3.12357e-05
Molecular function	modified amino acid binding	GO:0072341	3	7.14906e-07	10.1675	8	29	420	15480	6.63841e-05
Molecular function	oxidoreductase activity, acting on paired donors, with incorporation or reduction of molecular oxygen	GO:0016705	4	7.42969e-07	3.61345	20	204	420	15480	6.03662e-05
Molecular function	glutathione transferase activity	GO:0004364	5	9.48144e-07	8.29286	9	40	420	15480	6.84771e-05
Molecular function	calcium ion binding	GO:0005509	7	8.96371e-06	3.46172	17	181	420	15480	0.000582641
Molecular function	oxidoreductase activity, acting on paired donors, with incorporation or reduction of molecular oxygen, NAD(P)H as one donor, and incorporation of one atom of oxygen	GO:0016709	5	9.65898e-06	4.3166	13	111	420	15480	0.000570758
Molecular function	quercetin 3-O-glucosyltransferase activity	GO:0080043	8	2.33094e-05	3.73913	14	138	420	15480	0.00126259
Molecular function	quercetin 7-O-glucosyltransferase activity	GO:0080044	8	2.33094e-05	3.73913	14	138	420	15480	0.00126259
Molecular function	UDP-glycosyltransferase activity	GO:0008194	5	2.45389e-05	2.63265	23	322	420	15480	0.0011393
Molecular function	oxidoreductase activity, acting on the CH-CH group of donors, NAD or NADP as acceptor	GO:0016628	5	2.90146e-05	6.40994	8	46	420	15480	0.0012573
Molecular function	monooxygenase activity	GO:0004497	4	3.87676e-05	2.97502	18	223	420	15480	0.00148229
Molecular function	monoatomic anion transmembrane transporter activity	GO:0008509	5	4.99061e-05	2.45714	24	360	420	15480	0.00180216
Molecular function	quercetin 3'-O-glucosyltransferase activity	GO:0080045	8	5.24063e-05	6.97297	7	37	420	15480	0.00179285
Molecular function	quercetin 4'-O-glucosyltransferase activity	GO:0080046	8	6.27553e-05	6.78947	7	38	420	15480	0.00203955
Molecular function	UDP-glucosyltransferase activity	GO:0035251	7	9.03312e-05	2.78752	18	238	420	15480	0.00279597
Molecular function	organic anion transmembrane transporter activity	GO:0008514	4	0.000176222	2.73612	17	229	420	15480	0.00520656
Molecular function	hexosyltransferase activity	GO:0016758	5	0.000225932	2.0437	29	523	420	15480	0.00587423
Molecular function	alcohol transmembrane transporter activity	GO:0015665	5	0.000322492	8.01242	5	23	420	15480	0.00806231
Molecular function	glycosyltransferase activity	GO:0016757	4	0.000343311	1.93985	31	589	420	15480	0.00826489
Molecular function	polygalacturonate 4-alpha-galacturonosyltransferase activity	GO:0047262	6	0.000398358	7.67857	5	24	420	15480	0.00924759
Molecular function	protein serine/threonine phosphatase activity	GO:0004722	8	0.000479994	4.96154	7	52	420	15480	0.0103999
Molecular function	carbohydrate derivative transmembrane transporter activity	GO:1901505	4	0.00048665	3.90252	9	85	420	15480	0.010204
Molecular function	glucosyltransferase activity	GO:0046527	6	0.000565978	2.27513	20	324	420	15480	0.0114964
Molecular function	sequence-specific DNA binding	GO:0043565	6	0.000836234	1.65089	43	960	420	15480	0.0129417
Molecular function	monoatomic ion transmembrane transporter activity	GO:0015075	4	0.000907322	1.70801	38	820	420	15480	0.0137153
Molecular function	transferase activity, transferring alkyl or aryl (other than methyl) groups	GO:0016765	4	0.00228103	2.92517	10	126	420	15480	0.0274568
Molecular function	dicarboxylic acid transmembrane transporter activity	GO:0005310	6	0.00238193	5.26531	5	35	420	15480	0.0281501
Molecular function	oxidoreductase activity, acting on the CH-CH group of donors	GO:0016627	4	0.00327693	3.24019	8	91	420	15480	0.0380358
Molecular function	nitrate transmembrane transporter activity	GO:0015112	6	0.00344621	4.84962	5	38	420	15480	0.0392989
Molecular function	organic hydroxy compound transmembrane transporter activity	GO:1901618	4	0.00386656	4.72527	5	39	420	15480	0.0425977
Molecular function	xenobiotic transmembrane transporter activity	GO:0042910	4	0.00462971	2.65159	10	139	420	15480	0.0449151
Molecular function	cation binding	GO:0043169	5	0.00512139	1.6046	33	758	420	15480	0.0489545
Biological process	response to oxygen-containing compound	GO:1901700	4	0	2.21814	160	2698	476	17804	0
Biological process	response to water	GO:0009415	5	0	3.95735	62	586	476	17804	0
Biological process	response to chemical	GO:0042221	3	0	1.73812	231	4971	476	17804	0
Biological process	response to osmotic stress	GO:0006970	4	0	3.02133	79	978	476	17804	0
Biological process	response to water deprivation	GO:0009414	6	1.11022e-16	3.92703	61	581	476	17804	4.92495e-14
Biological process	response to abiotic stimulus	GO:0009628	3	1.11022e-16	1.89308	157	3102	476	17804	4.92495e-14
Biological process	response to acid chemical	GO:0001101	4	3.33067e-16	2.63491	128	1817	476	17804	1.05535e-13
Biological process	response to salt stress	GO:0009651	5	3.33067e-15	2.94693	65	825	476	17804	9.23428e-13
Biological process	obsolete response to organic substance	GO:0010033	0	3.68483e-13	1.78408	143	2998	476	17804	9.08106e-11
Biological process	response to hormone	GO:0009725	4	6.05072e-13	1.86503	127	2547	476	17804	1.34205e-10
Biological process	response to endogenous stimulus	GO:0009719	3	1.70008e-12	1.83224	128	2613	476	17804	3.42799e-10
Biological process	obsolete response to inorganic substance	GO:0010035	0	2.49856e-12	2.15463	89	1545	476	17804	4.61817e-10
Biological process	response to stress	GO:0006950	3	5.78593e-12	1.53953	193	4689	476	17804	9.87168e-10
Biological process	response to temperature stimulus	GO:0009266	4	1.18062e-11	2.56648	61	889	476	17804	1.87044e-09
Biological process	response to stimulus	GO:0050896	2	1.19953e-11	1.31187	303	8639	476	17804	1.7737e-09
Biological process	positive regulation of response to salt stress	GO:1901002	8	4.36327e-10	9.72487	13	50	476	17804	6.04858e-08
Biological process	response to cold	GO:0009409	5	1.1715e-09	2.80199	43	574	476	17804	1.52847e-07
Biological process	response to lipid	GO:0033993	4	1.21269e-09	1.96368	84	1600	476	17804	1.4943e-07
Biological process	regulation of response to salt stress	GO:1901000	7	4.70832e-09	7.37531	14	71	476	17804	5.49635e-07
Biological process	regulation of response to osmotic stress	GO:0047484	6	5.58428e-09	6.67917	15	84	476	17804	6.19297e-07
Biological process	positive regulation of response to water deprivation	GO:1902584	7	6.80843e-09	10.035	11	41	476	17804	7.191e-07
Biological process	positive regulation of leaf senescence	GO:1900057	6	7.1577e-09	8.80079	12	51	476	17804	7.21626e-07
Biological process	secondary metabolic process	GO:0019748	3	7.58108e-09	3.06437	34	415	476	17804	7.3108e-07
Biological process	positive regulation of leaf development	GO:1905623	6	1.14586e-08	8.46869	12	53	476	17804	1.05897e-06
Biological process	toxin metabolic process	GO:0009404	4	1.18107e-08	9.5683	11	43	476	17804	1.04785e-06
Biological process	2,4,6-trinitrotoluene catabolic process	GO:0046256	8	6.78635e-08	22.442	6	10	476	17804	5.78928e-06
Biological process	trinitrotoluene catabolic process	GO:0046260	7	6.78635e-08	22.442	6	10	476	17804	5.78928e-06
Biological process	nitrotoluene catabolic process	GO:0046263	6	6.78635e-08	22.442	6	10	476	17804	5.78928e-06
Biological process	trinitrotoluene metabolic process	GO:0018973	6	6.78635e-08	22.442	6	10	476	17804	5.78928e-06
Biological process	2,4,6-trinitrotoluene metabolic process	GO:0018974	7	6.78635e-08	22.442	6	10	476	17804	5.78928e-06
Biological process	toluene-containing compound catabolic process	GO:0072491	5	6.78635e-08	22.442	6	10	476	17804	5.78928e-06
Biological process	toluene-containing compound metabolic process	GO:0072490	4	6.78635e-08	22.442	6	10	476	17804	5.78928e-06
Biological process	nitrotoluene metabolic process	GO:0019326	5	6.78635e-08	22.442	6	10	476	17804	5.78928e-06
Biological process	response to xenobiotic stimulus	GO:0009410	4	7.55191e-08	1.87517	75	1496	476	17804	4.92651e-06
Biological process	leaf senescence	GO:0010150	4	9.66777e-08	3.22649	27	313	476	17804	6.1266e-06
Biological process	regulation of leaf senescence	GO:1900055	5	1.282e-07	5.75436	14	91	476	17804	7.89854e-06
Biological process	regulation of response to water deprivation	GO:2000070	6	1.29326e-07	6.90524	12	65	476	17804	7.75258e-06
Biological process	response to fungus	GO:0009620	6	1.32526e-07	2.30021	46	748	476	17804	7.73532e-06
Biological process	plant organ senescence	GO:0090693	3	1.61496e-07	3.14608	27	321	476	17804	9.18456e-06
Biological process	positive regulation of seed germination	GO:0010030	9	1.86415e-07	8.50076	10	44	476	17804	1.03367e-05
Biological process	secondary metabolite biosynthetic process	GO:0044550	4	2.3557e-07	3.3621	24	267	476	17804	1.27438e-05
Biological process	response to karrikin	GO:0080167	4	2.38994e-07	3.59334	22	229	476	17804	1.26211e-05
Biological process	putrescine metabolic process	GO:0009445	6	2.85261e-07	18.7017	6	12	476	17804	1.47141e-05
Biological process	putrescine biosynthetic process	GO:0009446	7	2.85261e-07	18.7017	6	12	476	17804	1.47141e-05
Biological process	response to chitin	GO:0010200	5	6.21742e-07	3.82077	19	186	476	17804	3.0645e-05
Biological process	toxin catabolic process	GO:0009407	5	7.84988e-07	12.4678	7	21	476	17804	3.78501e-05	yes
Biological process	phenylpropanoid metabolic process	GO:0009698	4	8.8811e-07	4.33662	16	138	476	17804	4.19113e-05
Biological process	olefinic compound metabolic process	GO:0120254	3	1.10801e-06	4.84858	14	108	476	17804	5.11991e-05
Biological process	response to abscisic acid	GO:0009737	6	1.18174e-06	2.01552	52	965	476	17804	5.34917e-05	yes
Biological process	response to herbicide	GO:0009635	5	1.89769e-06	9.06748	8	33	476	17804	8.41816e-05
Biological process	phenylpropanoid biosynthetic process	GO:0009699	5	2.14188e-06	4.5934	14	114	476	17804	9.31507e-05
Biological process	defense response to fungus	GO:0050832	7	2.75842e-06	2.42497	33	509	476	17804	0.000117657
Biological process	response to alcohol	GO:0097305	5	3.06702e-06	1.95083	52	997	476	17804	0.000128352
Biological process	response to heat	GO:0009408	5	9.03723e-06	2.6072	26	373	476	17804	0.000371196
Biological process	oxylipin biosynthetic process	GO:0031408	8	9.0698e-06	15.5847	5	12	476	17804	0.00036576
Biological process	positive regulation of multicellular organismal process	GO:0051240	5	1.02304e-05	2.64896	25	353	476	17804	0.000405199
Biological process	regulation of leaf development	GO:2000024	5	1.43944e-05	3.90781	14	134	476	17804	0.000560121
Biological process	transpiration	GO:0010148	7	1.44148e-05	14.3859	5	13	476	17804	0.000551242
Biological process	oxylipin metabolic process	GO:0031407	7	1.44148e-05	14.3859	5	13	476	17804	0.000551242
Biological process	positive regulation of developmental process	GO:0051094	5	1.57148e-05	2.58311	25	362	476	17804	0.000580925
Biological process	plant-type secondary cell wall biogenesis	GO:0009834	7	1.59401e-05	4.84043	11	85	476	17804	0.000579594
Biological process	benzene-containing compound metabolic process	GO:0042537	3	1.70538e-05	3.85035	14	136	476	17804	0.000610086
Biological process	cellular response to acid chemical	GO:0071229	5	2.40443e-05	2.18462	33	565	476	17804	0.000846512
Biological process	polyamine biosynthetic process	GO:0006596	6	2.42566e-05	9.7574	6	23	476	17804	0.000840644
Biological process	polyamine metabolic process	GO:0006595	5	2.68725e-05	7.70069	7	34	476	17804	0.000916974
Biological process	plant-type cell wall organization or biogenesis	GO:0071669	4	2.85384e-05	2.55023	24	352	476	17804	0.000959062
Biological process	cell wall organization or biogenesis	GO:0071554	3	3.95894e-05	2.16048	32	554	476	17804	0.00131059	yes
Biological process	ammonium ion metabolic process	GO:0097164	3	4.92629e-05	5.98454	8	50	476	17804	0.00160684
Biological process	plant-type cell wall biogenesis	GO:0009832	6	7.25536e-05	2.84076	18	237	476	17804	0.00233223
Biological process	response to wounding	GO:0009611	4	8.00731e-05	2.2936	26	424	476	17804	0.00253717
Biological process	cellular response to water deprivation	GO:0042631	7	0.000128754	5.24959	8	57	476	17804	0.00391201
Biological process	cellular response to water stimulus	GO:0071462	6	0.000128754	5.24959	8	57	476	17804	0.00391201
Biological process	cell wall biogenesis	GO:0042546	5	0.000133455	2.62238	19	271	476	17804	0.0039467
Biological process	regulation of DNA-templated transcription	GO:0006355	9	0.000143329	1.44962	91	2348	476	17804	0.00418294
Biological process	cellular response to oxygen-containing compound	GO:1901701	5	0.000164296	1.69111	51	1128	476	17804	0.00473257
Biological process	olefin biosynthetic process	GO:1900674	5	0.000177556	7.01313	6	32	476	17804	0.00504897
Biological process	ethylene metabolic process	GO:0009692	6	0.000177556	7.01313	6	32	476	17804	0.00504897	yes
Biological process	ethylene biosynthetic process	GO:0009693	7	0.000177556	7.01313	6	32	476	17804	0.00504897
Biological process	cellular alkene metabolic process	GO:0043449	5	0.000177556	7.01313	6	32	476	17804	0.00504897
Biological process	alkene biosynthetic process	GO:0043450	6	0.000177556	7.01313	6	32	476	17804	0.00504897
Biological process	olefinic compound biosynthetic process	GO:0120255	4	0.000185895	4.98711	8	60	476	17804	0.00485078
Biological process	cellular response to heat	GO:0034605	6	0.00018868	4.02187	10	93	476	17804	0.00486619
Biological process	jasmonic acid biosynthetic process	GO:0009695	11	0.000209027	4.90536	8	61	476	17804	0.00532899	yes
Biological process	regulation of RNA biosynthetic process	GO:2001141	8	0.000250063	1.42312	92	2418	476	17804	0.00602868
Biological process	obsolete regulation of nucleic acid-templated transcription	GO:1903506	0	0.000250063	1.42312	92	2418	476	17804	0.00602868
Biological process	lignin biosynthetic process	GO:0009809	6	0.000292974	4.67542	8	64	476	17804	0.00691295	yes
Biological process	negative regulation of response to alcohol	GO:1901420	6	0.000294057	3.3003	12	136	476	17804	0.00686546
Biological process	negative regulation of cellular response to alcohol	GO:1905958	7	0.000294057	3.3003	12	136	476	17804	0.00686546
Biological process	negative regulation of abscisic acid-activated signaling pathway	GO:0009788	8	0.000294057	3.3003	12	136	476	17804	0.00686546
Biological process	leaf development	GO:0048366	6	0.000310915	1.88682	34	674	476	17804	0.00703683
Biological process	jasmonic acid metabolic process	GO:0009694	10	0.000326408	4.60349	8	65	476	17804	0.00731287
Biological process	monoatomic anion transmembrane transport	GO:0098656	7	0.000331637	2.17356	24	413	476	17804	0.00735572
Biological process	hormone biosynthetic process	GO:0042446	6	0.000410032	2.33771	20	320	476	17804	0.00891619
Biological process	protein autoubiquitination	GO:0051865	10	0.000440416	3.96036	9	85	476	17804	0.0094839
Biological process	glutathione metabolic process	GO:0006749	5	0.000497133	4.94007	7	53	476	17804	0.0106023
Biological process	long-chain fatty acid biosynthetic process	GO:0042759	10	0.000543501	4.27467	8	70	476	17804	0.0114808
Biological process	obsolete regulation of cellular macromolecule biosynthetic process	GO:2000112	0	0.00062635	1.37566	95	2583	476	17804	0.0126295
Biological process	olefin metabolic process	GO:1900673	4	0.000627804	5.6105	6	40	476	17804	0.0125448
Biological process	chlorophyll catabolic process	GO:0015996	6	0.000627804	5.6105	6	40	476	17804	0.0125448	yes
Biological process	DNA-templated transcription	GO:0006351	8	0.00066689	1.38531	91	2457	476	17804	0.0130899
Biological process	lignin metabolic process	GO:0009808	5	0.000721825	4.099	8	73	476	17804	0.0136838
Biological process	response to oxidative stress	GO:0006979	4	0.000731238	1.85818	31	624	476	17804	0.0137448
Biological process	response to light intensity	GO:0009642	6	0.000783222	2.40855	17	264	476	17804	0.0145982
Biological process	regulation of seed germination	GO:0010029	8	0.000790015	3.14074	11	131	476	17804	0.0146021
Biological process	tetrapyrrole catabolic process	GO:0033015	4	0.000932014	5.21907	6	43	476	17804	0.0170844
Biological process	peptidyl-threonine phosphorylation	GO:0018107	8	0.000932014	5.21907	6	43	476	17804	0.0170844
Biological process	peptidyl-threonine modification	GO:0018210	7	0.000932014	5.21907	6	43	476	17804	0.0170844
Biological process	porphyrin-containing compound catabolic process	GO:0006787	5	0.000932014	5.21907	6	43	476	17804	0.0170844
Biological process	response to light stimulus	GO:0009416	5	0.000937882	1.58544	49	1156	476	17804	0.0166418
Biological process	xylan metabolic process	GO:0045491	8	0.000958949	4.43769	7	59	476	17804	0.0168805
Biological process	organic anion transport	GO:0015711	5	0.00100973	2.22779	19	319	476	17804	0.0176345
Biological process	response to fatty acid	GO:0070542	5	0.00107049	2.11717	21	371	476	17804	0.0185496
Biological process	response to cytokinin	GO:0009735	5	0.00112695	2.20703	19	322	476	17804	0.0193765
Biological process	response to high light intensity	GO:0009644	7	0.00125732	2.80525	12	160	476	17804	0.0214517
Biological process	hormone metabolic process	GO:0042445	5	0.00136416	1.96429	24	457	476	17804	0.023097
Biological process	response to radiation	GO:0009314	4	0.00142249	1.53836	51	1240	476	17804	0.0239021
Biological process	monoatomic anion homeostasis	GO:0055081	5	0.0015537	3.64911	8	82	476	17804	0.0259105
Biological process	response to nitrogen compound	GO:1901698	4	0.00155733	1.73602	33	711	476	17804	0.0257774
Biological process	hormone-mediated signaling pathway	GO:0009755	6	0.00160626	1.57128	46	1095	476	17804	0.0263903
Biological process	monocarboxylic acid metabolic process	GO:0032787	7	0.00170146	1.76216	31	658	476	17804	0.0277488
Biological process	xenobiotic transmembrane transport	GO:0006855	6	0.00172165	2.70386	12	166	476	17804	0.0278732
Biological process	hydrocarbon biosynthetic process	GO:0120251	4	0.00186832	4.58	6	49	476	17804	0.0283831
Biological process	abscisic acid metabolic process	GO:0009687	9	0.00186832	4.58	6	49	476	17804	0.0283831
Biological process	tertiary alcohol metabolic process	GO:1902644	5	0.00186832	4.58	6	49	476	17804	0.0283831
Biological process	apocarotenoid metabolic process	GO:0043288	7	0.00186832	4.58	6	49	476	17804	0.0283831
Biological process	cellular response to hormone stimulus	GO:0032870	5	0.0018873	1.52542	50	1226	476	17804	0.0279069
Biological process	response to toxic substance	GO:0009636	4	0.0020887	1.93321	23	445	476	17804	0.0300827
Biological process	response to antibiotic	GO:0046677	4	0.00212641	1.81962	27	555	476	17804	0.028412
Biological process	response to cadmium ion	GO:0046686	5	0.00213288	1.79639	28	583	476	17804	0.0283277
Biological process	xenobiotic transport	GO:0042908	5	0.0022088	2.6248	12	171	476	17804	0.0291614
Biological process	dicarboxylic acid transport	GO:0006835	7	0.00223908	5.34334	5	35	476	17804	0.0293862
Biological process	sulfur compound transport	GO:0072348	5	0.00230071	4.4004	6	51	476	17804	0.0300175
Biological process	regulation of RNA metabolic process	GO:0051252	7	0.00255754	1.32112	93	2633	476	17804	0.0331733
Biological process	obsolete response to organonitrogen compound	GO:0010243	0	0.00268815	1.92711	22	427	476	17804	0.0346646
Biological process	carboxylic acid catabolic process	GO:0046395	7	0.0029364	2.53582	12	177	476	17804	0.037647
Biological process	organic acid catabolic process	GO:0016054	5	0.0029364	2.53582	12	177	476	17804	0.037647
Biological process	regulation of seedling development	GO:1900140	7	0.00304698	2.65443	11	155	476	17804	0.0383989
Biological process	sesquiterpenoid metabolic process	GO:0006714	8	0.00308519	4.15593	6	54	476	17804	0.0386608
Biological process	inorganic anion transmembrane transport	GO:0098661	7	0.00331829	2.97903	9	113	476	17804	0.0413481
Biological process	response to reactive oxygen species	GO:0000302	5	0.00340747	2.04638	18	329	476	17804	0.0422221
Biological process	small molecule catabolic process	GO:0044282	4	0.00354312	2.28667	14	229	476	17804	0.0431794
Biological process	response to ozone	GO:0010193	6	0.00359301	3.53816	7	74	476	17804	0.043548
Biological process	cellular response to endogenous stimulus	GO:0071495	4	0.00369878	1.46849	51	1299	476	17804	0.0445864
Biological process	response to external biotic stimulus	GO:0043207	4	0.00378064	1.35454	75	2071	476	17804	0.0453268
Biological process	response to biotic stimulus	GO:0009607	3	0.00392025	1.35258	75	2074	476	17804	0.0467479
Biological process	response to ethylene	GO:0009723	5	0.00397702	1.93299	20	387	476	17804	0.0471713
Biological process	pigment catabolic process	GO:0046149	4	0.00405383	3.9372	6	57	476	17804	0.0478265
Biological process	organic hydroxy compound transport	GO:0015850	5	0.00405383	3.9372	6	57	476	17804	0.0478265
Biological process	regulation of response to red or far red light	GO:2000030	5	0.0044218	3.86931	6	58	476	17804	0.0492842

## Sheet: Sheet7
Table S56: GO analysis of 2514 upregulated DEGs between between well-waterd control (CK) and rewatered (RW) groups.
Class	GO_Name	GO_ID	GO_Level	P_value	EnrichmentScore	HitsGenesCountsInSelectedSet	HitsGenesCountsInBackground	AllGenesCountsInSelectedSet	AllGenesCountsInBackground	corrected p-value(BH method)	Presented in figures
Molecular function	structural molecule activity	GO:0005198	2	0	6.01954	77	307	645	15480	0
Molecular function	rRNA binding	GO:0019843	6	0	8	29	87	645	15480	0
Molecular function	RNA binding	GO:0003723	5	0	2.41769	205	2035	645	15480	0
Molecular function	structural constituent of ribosome	GO:0003735	3	0	10.7442	77	172	645	15480	0
Molecular function	heterocyclic compound binding	GO:1901363	4	0	1.56132	261	4012	645	15480	0
Molecular function	endonuclease activity	GO:0004519	6	1.11022e-16	2.675	107	960	645	15480	1.21384e-14
Molecular function	organic cyclic compound binding	GO:0097159	3	3.33067e-16	1.54552	261	4053	645	15480	3.12131e-14
Molecular function	nuclease activity	GO:0004518	5	7.77156e-16	2.4677	113	1099	645	15480	6.37268e-14
Molecular function	nucleic acid binding	GO:0003676	4	2.10942e-15	1.60561	229	3423	645	15480	1.53754e-13
Molecular function	small molecule binding	GO:0036094	3	3.88578e-15	1.45366	298	4920	645	15480	2.54907e-13
Molecular function	hydrolase activity, acting on ester bonds	GO:0016788	4	4.42403e-10	1.73975	122	1683	645	15480	2.63833e-08
Molecular function	catalytic activity, acting on RNA	GO:0140098	4	6.69692e-09	2.06742	69	801	645	15480	3.66098e-07
Molecular function	binding	GO:0005488	2	6.94713e-08	1.2131	375	7419	645	15480	3.50563e-06
Molecular function	unfolded protein binding	GO:0051082	4	1.28181e-07	4.58427	17	89	645	15480	6.00621e-06
Molecular function	hydrolase activity	GO:0016787	3	2.61001e-07	1.34347	221	3948	645	15480	1.14144e-05
Molecular function	catalytic activity, acting on a tRNA	GO:0140101	5	3.28721e-07	2.9345	28	229	645	15480	1.34775e-05
Molecular function	5S rRNA binding	GO:0008097	7	1.73797e-06	10.5	7	16	645	15480	6.70651e-05
Molecular function	catalytic activity, acting on a nucleic acid	GO:0140640	3	3.18144e-06	1.70149	76	1072	645	15480	0.000115946
Molecular function	ligase activity, forming carbon-oxygen bonds	GO:0016875	4	4.64186e-06	3.17881	20	151	645	15480	0.000160266
Molecular function	aminoacyl-tRNA ligase activity	GO:0004812	6	4.64186e-06	3.17881	20	151	645	15480	0.000160266
Molecular function	mRNA binding	GO:0003729	6	5.74168e-06	2.02247	45	534	645	15480	0.000179359
Molecular function	GTPase activity	GO:0003924	8	2.03575e-05	2.98039	19	153	645	15480	0.000607024
Molecular function	protein folding chaperone	GO:0044183	2	2.29147e-05	5	10	48	645	15480	0.000653567
Molecular function	small ribosomal subunit rRNA binding	GO:0070181	7	2.86127e-05	9	6	16	645	15480	0.00078208
Molecular function	RNA helicase activity	GO:0003724	5	6.30769e-05	2.41004	24	239	645	15480	0.00159148
Molecular function	ATP-dependent activity, acting on RNA	GO:0008186	3	6.30769e-05	2.41004	24	239	645	15480	0.00159148
Molecular function	protein-folding chaperone binding	GO:0051087	4	6.82478e-05	3.54545	13	88	645	15480	0.00159895
Molecular function	peptidyl-prolyl cis-trans isomerase activity	GO:0003755	5	0.000168395	4	10	60	645	15480	0.00306853
Molecular function	single-stranded RNA binding	GO:0003727	6	0.00019935	2.90323	15	124	645	15480	0.00353442
Molecular function	obsolete drug binding	GO:0008144	0	0.000263958	1.96825	31	378	645	15480	0.00455675
Molecular function	macrolide binding	GO:0005527	4	0.000280962	6.26087	6	23	645	15480	0.0044954
Molecular function	FK506 binding	GO:0005528	5	0.000280962	6.26087	6	23	645	15480	0.0044954
Molecular function	beta-fructofuranosidase activity	GO:0004564	6	0.000292288	4.57143	8	42	645	15480	0.00445909
Molecular function	cis-trans isomerase activity	GO:0016859	4	0.00048159	3.52941	10	68	645	15480	0.00718007
Molecular function	obsolete purine NTP-dependent helicase activity	GO:0070035	0	0.000489062	2.06897	25	290	645	15480	0.00712944
Molecular function	G protein-coupled receptor activity	GO:0004930	5	0.00067382	6.66667	5	18	645	15480	0.00960926
Molecular function	O-methyltransferase activity	GO:0008171	6	0.000789576	3.6	9	60	645	15480	0.0101561
Molecular function	copper ion binding	GO:0005507	8	0.000830187	2.64567	14	127	645	15480	0.0104731
Molecular function	rRNA methyltransferase activity	GO:0008649	7	0.00086226	4.42105	7	38	645	15480	0.0106725
Molecular function	catalytic activity, acting on a rRNA	GO:0140102	5	0.00086226	4.42105	7	38	645	15480	0.0106725
Molecular function	ribosomal small subunit binding	GO:0043024	6	0.000883368	6.31579	5	19	645	15480	0.0105362
Molecular function	helicase activity	GO:0004386	4	0.00127583	1.93548	25	310	645	15480	0.0149455
Molecular function	ligase activity	GO:0016874	3	0.00143819	1.89091	26	330	645	15480	0.0165518
Molecular function	isomerase activity	GO:0016853	3	0.00161264	2	22	264	645	15480	0.0182395
Cellular component	photosynthetic membrane	GO:0034357	4	0	3.60291	78	467	835	18012	0
Cellular component	large ribosomal subunit	GO:0015934	5	0	8.43015	34	87	835	18012	0
Cellular component	small ribosomal subunit	GO:0015935	5	0	9.77448	29	64	835	18012	0
Cellular component	nucleoid	GO:0009295	3	0	9.13606	36	85	835	18012	0
Cellular component	cytosolic ribosome	GO:0022626	7	0	6.86846	64	201	835	18012	0
Cellular component	plastid nucleoid	GO:0042646	6	0	10.4486	31	64	835	18012	0
Cellular component	thylakoid membrane	GO:0042651	5	0	3.60291	78	467	835	18012	0
Cellular component	plastid membrane	GO:0042170	5	0	3.48897	104	643	835	18012	0
Cellular component	ribosome	GO:0005840	6	0	6.5154	74	245	835	18012	0
Cellular component	obsolete polysome	GO:0005844	0	0	7.45673	28	81	835	18012	0
Cellular component	intracellular organelle	GO:0043229	4	0	1.15204	733	13725	835	18012	0
Cellular component	plastid thylakoid membrane	GO:0055035	6	0	3.69371	75	438	835	18012	0
Cellular component	plastid stroma	GO:0009532	3	0	4.5465	231	1096	835	18012	0
Cellular component	chloroplast thylakoid	GO:0009534	8	0	3.89373	100	554	835	18012	0
Cellular component	chloroplast thylakoid membrane	GO:0009535	7	0	3.68654	74	433	835	18012	0
Cellular component	thylakoid	GO:0009579	6	0	4.14708	129	671	835	18012	0
Cellular component	obsolete plastid part	GO:0044435	0	0	3.83252	323	1818	835	18012	0
Cellular component	obsolete thylakoid part	GO:0044436	0	0	3.71343	89	517	835	18012	0
Cellular component	outer membrane	GO:0019867	4	0	3.20654	88	592	835	18012	0
Cellular component	obsolete cytoplasmic part	GO:0044444	0	0	1.339	618	9956	835	18012	0
Cellular component	obsolete intracellular organelle part	GO:0044446	0	0	1.41608	472	7190	835	18012	0
Cellular component	organelle	GO:0043226	3	1.11022e-16	1.14827	733	13770	835	18012	1.82682e-15
Cellular component	organelle envelope	GO:0031967	3	1.11022e-16	2.71817	203	1611	835	18012	1.82682e-15
Cellular component	ribosomal subunit	GO:0044391	4	1.11022e-16	8.99993	63	151	835	18012	1.82682e-15
Cellular component	cytosolic large ribosomal subunit	GO:0022625	6	2.22045e-16	8.91612	31	75	835	18012	3.21521e-15
Cellular component	chloroplast	GO:0009507	7	2.22045e-16	3.24619	479	3183	835	18012	3.21521e-15
Cellular component	obsolete chloroplast part	GO:0044434	0	2.22045e-16	3.82735	316	1781	835	18012	3.21521e-15
Cellular component	obsolete cytosolic part	GO:0044445	0	2.22045e-16	5.26931	64	262	835	18012	3.21521e-15
Cellular component	cytoplasm	GO:0005737	3	3.33067e-16	1.22676	661	11623	835	18012	4.15759e-15
Cellular component	chloroplast envelope	GO:0009941	5	3.33067e-16	4.06378	159	844	835	18012	4.15759e-15
Cellular component	plastid	GO:0009536	6	3.33067e-16	3.18599	484	3277	835	18012	4.15759e-15
Cellular component	cytosolic small ribosomal subunit	GO:0022627	6	4.44089e-16	10.0972	22	47	835	18012	5.02376e-15
Cellular component	obsolete envelope	GO:0031975	0	4.44089e-16	2.62374	167	1373	835	18012	5.02376e-15
Cellular component	plastid envelope	GO:0009526	4	4.44089e-16	3.82716	198	1116	835	18012	5.02376e-15
Cellular component	chloroplast stroma	GO:0009570	4	4.44089e-16	4.4999	223	1069	835	18012	5.02376e-15
Cellular component	non-membrane-bounded organelle	GO:0043228	4	5.55112e-16	1.88273	282	3231	835	18012	5.58195e-15
Cellular component	intracellular non-membrane-bounded organelle	GO:0043232	5	5.55112e-16	1.88273	282	3231	835	18012	5.58195e-15
Cellular component	organelle outer membrane	GO:0031968	6	5.55112e-16	3.21196	88	591	835	18012	5.58195e-15
Cellular component	plastid thylakoid	GO:0031976	7	5.55112e-16	3.87276	100	557	835	18012	5.58195e-15
Cellular component	obsolete polysomal ribosome	GO:0042788	0	5.55112e-16	10.0666	28	60	835	18012	5.58195e-15
Cellular component	obsolete organelle part	GO:0044422	0	5.55112e-16	1.41157	472	7213	835	18012	5.58195e-15
Cellular component	ribonucleoprotein complex	GO:1990904	3	1.33227e-15	2.38843	95	858	835	18012	1.14829e-14
Cellular component	chloroplast nucleoid	GO:0042644	7	2.02061e-14	9.95596	18	39	835	18012	1.70107e-13
Cellular component	intracellular membrane-bounded organelle	GO:0043231	5	2.10942e-14	1.14568	705	13274	835	18012	1.73548e-13
Cellular component	membrane-bounded organelle	GO:0043227	4	9.19265e-14	1.14104	705	13328	835	18012	7.39497e-13
Cellular component	obsolete intracellular part	GO:0044424	0	9.27314e-12	1.08412	780	15520	835	18012	7.29756e-11
Cellular component	intracellular anatomical structure	GO:0005622	3	1.62153e-11	1.08154	782	15597	835	18012	1.24892e-10
Cellular component	thylakoid lumen	GO:0031977	3	9.17542e-11	5.27297	22	90	835	18012	6.91979e-10
Cellular component	chloroplast membrane	GO:0031969	6	3.75333e-10	3.47245	33	205	835	18012	2.77287e-09
Cellular component	plastid ribosome	GO:0009547	8	3.4489e-09	18.8749	7	8	835	18012	2.497e-08
Cellular component	plastid chromosome	GO:0009508	7	1.69093e-08	9.80512	10	22	835	18012	1.20023e-07
Cellular component	organellar ribosome	GO:0000313	7	4.30329e-07	8.44093	9	23	835	18012	2.99575e-06
Cellular component	TOC-TIC supercomplex I	GO:0061927	3	4.30329e-07	8.44093	9	23	835	18012	2.99575e-06
Cellular component	obsolete cytoplasmic chromosome	GO:0000229	0	1.10488e-06	6.74102	10	32	835	18012	7.40681e-06
Cellular component	plastid inner membrane	GO:0009528	6	3.42599e-06	4.04461	15	80	835	18012	2.25492e-05
Cellular component	chloroplast outer membrane	GO:0009707	8	5.54481e-06	3.52607	17	104	835	18012	3.58433e-05
Cellular component	chloroplast inner membrane	GO:0009706	7	6.47663e-06	4.08105	14	74	835	18012	4.11323e-05
Cellular component	plastid outer membrane	GO:0009527	7	9.34597e-06	3.39548	17	108	835	18012	5.83317e-05
Cellular component	organellar small ribosomal subunit	GO:0000314	6	1.05406e-05	13.482	5	8	835	18012	6.46731e-05
Cellular component	organelle subcompartment	GO:0031984	3	1.73343e-05	1.49603	105	1514	835	18012	0.000104583
Cellular component	magnesium chelatase complex	GO:0010007	4	2.28085e-05	11.984	5	9	835	18012	0.000135355
Cellular component	chloroplast stromal thylakoid	GO:0009533	9	3.4029e-05	8.6285	6	15	835	18012	0.000198686
Cellular component	apoplast	GO:0048046	4	0.00014762	2.0922	29	299	835	18012	0.000797587
Cellular component	bounding membrane of organelle	GO:0098588	5	0.000232623	1.36924	118	1859	835	18012	0.00123838
Cellular component	nucleolus	GO:0005730	6	0.000348789	1.53416	66	928	835	18012	0.00182988
Cellular component	obsolete cell part	GO:0044464	0	0.000454418	1.01633	828	17574	835	18012	0.00234999
Cellular component	obsolete cell	GO:0005623	0	0.000454418	1.01633	828	17574	835	18012	0.00234999
Cellular component	obsolete intrinsic component of plastid outer membrane	GO:0031354	0	0.00265334	4.17508	6	31	835	18012	0.0128068
Cellular component	obsolete integral component of plastid outer membrane	GO:0031355	0	0.00265334	4.17508	6	31	835	18012	0.0128068
Cellular component	obsolete intrinsic component of chloroplast outer membrane	GO:0031358	0	0.00265334	4.17508	6	31	835	18012	0.0128068
Cellular component	obsolete integral component of chloroplast outer membrane	GO:0031359	0	0.00265334	4.17508	6	31	835	18012	0.0128068
Cellular component	plastid thylakoid lumen	GO:0031978	4	0.00265334	4.17508	6	31	835	18012	0.0128068
Cellular component	chloroplast thylakoid lumen	GO:0009543	5	0.00265334	4.17508	6	31	835	18012	0.0128068
Cellular component	chloroplast thylakoid membrane protein complex	GO:0098807	4	0.00354384	4.6894	5	23	835	18012	0.0158379
Cellular component	mitochondrion	GO:0005739	6	0.00416562	1.30948	93	1532	835	18012	0.0183897
Cellular component	mitochondrial matrix	GO:0005759	6	0.00457082	2.20436	14	137	835	18012	0.0199354
Cellular component	obsolete intrinsic component of plastid membrane	GO:0031350	0	0.0066202	3.49804	6	37	835	18012	0.0285299
Cellular component	obsolete integral component of plastid membrane	GO:0031351	0	0.0066202	3.49804	6	37	835	18012	0.0285299
Biological process	ribosome assembly	GO:0042255	8	0	7.89694	33	96	775	17804	0
Biological process	obsolete cellular nitrogen compound biosynthetic process	GO:0044271	0	0	2.33376	160	1575	775	17804	0
Biological process	peptide metabolic process	GO:0006518	3	2.22045e-16	4.06764	88	497	775	17804	1.64535e-13
Biological process	RNA modification	GO:0009451	7	3.33067e-16	2.91049	131	1034	775	17804	1.85102e-13
Biological process	RNA processing	GO:0006396	4	4.44089e-16	2.31628	122	1210	775	17804	1.97442e-13
Biological process	translation	GO:0006412	6	4.44089e-16	4.17689	92	506	775	17804	1.97442e-13
Biological process	rRNA metabolic process	GO:0016072	7	4.44089e-16	4.02392	55	314	775	17804	1.97442e-13
Biological process	obsolete heterocycle metabolic process	GO:0046483	0	5.55112e-16	1.72438	335	4463	775	17804	1.54252e-13
Biological process	amide metabolic process	GO:0043603	3	5.55112e-16	2.98859	99	761	775	17804	1.54252e-13
Biological process	amide biosynthetic process	GO:0043604	4	5.55112e-16	3.98931	87	501	775	17804	1.54252e-13
Biological process	ribosome biogenesis	GO:0042254	6	6.66134e-16	5.15718	99	441	775	17804	1.3462e-13
Biological process	plastid organization	GO:0009657	6	6.66134e-16	5.61685	100	409	775	17804	1.3462e-13
Biological process	obsolete nucleic acid phosphodiester bond hydrolysis	GO:0090305	0	7.77156e-16	2.27416	118	1192	775	17804	1.32894e-13
Biological process	obsolete organonitrogen compound biosynthetic process	GO:1901566	0	7.77156e-16	2.50282	151	1386	775	17804	1.32894e-13
Biological process	obsolete cellular nitrogen compound metabolic process	GO:0034641	0	7.77156e-16	1.89795	394	4769	775	17804	1.32894e-13
Biological process	peptide biosynthetic process	GO:0043043	4	7.77156e-16	4.82431	84	400	775	17804	1.32894e-13
Biological process	rRNA processing	GO:0006364	8	7.77156e-16	4.2117	55	300	775	17804	1.32894e-13
Biological process	obsolete cellular aromatic compound metabolic process	GO:0006725	0	7.77156e-16	1.67864	337	4612	775	17804	1.32894e-13
Biological process	obsolete organic cyclic compound metabolic process	GO:1901360	0	8.88178e-16	1.63848	335	4697	775	17804	1.03917e-13
Biological process	ribonucleoprotein complex biogenesis	GO:0022613	5	8.88178e-16	3.93372	100	584	775	17804	1.03917e-13
Biological process	chloroplast organization	GO:0009658	7	9.99201e-16	5.29073	76	330	775	17804	1.05773e-13
Biological process	obsolete ncRNA metabolic process	GO:0034660	0	1.11022e-15	3.08173	88	656	775	17804	1.12183e-13
Biological process	Group II intron splicing	GO:0000373	8	1.33227e-15	8.71386	22	58	775	17804	1.28767e-13
Biological process	chloroplast RNA processing	GO:0031425	5	2.33147e-15	9.10247	21	53	775	17804	2.15952e-13
Biological process	plastid translation	GO:0032544	7	1.23235e-14	21.0585	11	12	775	17804	1.0958e-12
Biological process	establishment of protein localization to chloroplast	GO:0072596	8	3.66374e-14	7.54334	22	67	775	17804	3.13249e-12
Biological process	obsolete ncRNA processing	GO:0034470	0	1.35003e-13	2.61906	70	614	775	17804	1.11153e-11
Biological process	protein targeting to chloroplast	GO:0045036	9	1.39888e-13	7.53798	21	64	775	17804	1.11061e-11
Biological process	protein localization to chloroplast	GO:0072598	7	1.40221e-13	7.11836	22	71	775	17804	1.07487e-11
Biological process	obsolete nitrogen compound metabolic process	GO:0006807	0	4.84279e-13	1.26278	468	8514	775	17804	3.58851e-11
Biological process	chloroplast RNA modification	GO:1900865	8	5.58331e-13	9.29856	17	42	775	17804	4.00377e-11
Biological process	thylakoid membrane organization	GO:0010027	7	7.06213e-13	7.93609	19	55	775	17804	4.90597e-11
Biological process	plastid membrane organization	GO:0009668	6	1.47649e-12	7.65763	19	57	775	17804	9.94614e-11
Biological process	non-membrane-bounded organelle assembly	GO:0140694	7	1.72062e-12	3.91955	36	211	775	17804	1.12498e-10
Biological process	ribosomal large subunit biogenesis	GO:0042273	6	2.27951e-12	5.46974	25	105	775	17804	1.44781e-10
Biological process	porphyrin-containing compound biosynthetic process	GO:0006779	5	2.40752e-12	5.23943	26	114	775	17804	1.48664e-10
Biological process	chloroplast rRNA processing	GO:1901259	9	3.54927e-12	15.7939	11	16	775	17804	2.13244e-10
Biological process	tetrapyrrole biosynthetic process	GO:0033014	4	4.55358e-12	5.10509	26	117	775	17804	2.66384e-10
Biological process	photosynthesis	GO:0015979	4	2.63271e-11	3.36821	39	266	775	17804	1.50064e-09	yes
Biological process	chloroplast mRNA processing	GO:0010239	9	2.72743e-11	18.796	9	11	775	17804	1.51577e-09
Biological process	ribosomal large subunit assembly	GO:0000027	8	6.05082e-11	7.82056	16	47	775	17804	3.28072e-09
Biological process	RNA metabolic process	GO:0016070	6	6.69897e-11	1.38006	294	4894	775	17804	3.54567e-09
Biological process	gene expression	GO:0010467	6	1.14186e-10	1.38479	285	4728	775	17804	5.90315e-09
Biological process	protein-RNA complex assembly	GO:0022618	7	1.14395e-10	3.40339	36	243	775	17804	5.77957e-09
Biological process	protein-RNA complex organization	GO:0071826	6	1.30341e-10	3.3203	37	256	775	17804	6.43885e-09
Biological process	heme biosynthetic process	GO:0006783	6	1.81867e-10	9.6338	13	31	775	17804	8.7889e-09
Biological process	protein import into chloroplast stroma	GO:0045037	9	1.87671e-10	8.69245	14	37	775	17804	8.87642e-09
Biological process	tetrapyrrole metabolic process	GO:0033013	3	2.80288e-10	4.02026	28	160	775	17804	1.29808e-08
Biological process	porphyrin-containing compound metabolic process	GO:0006778	4	2.80288e-10	4.02026	28	160	775	17804	1.29808e-08
Biological process	pigment biosynthetic process	GO:0046148	4	4.36663e-10	3.46167	33	219	775	17804	1.94141e-08
Biological process	chaperone-mediated protein folding	GO:0061077	4	4.45538e-10	4.51926	24	122	775	17804	1.94202e-08
Biological process	photosynthesis, light reaction	GO:0019684	5	6.39601e-10	3.57869	31	199	775	17804	2.7343e-08
Biological process	heme metabolic process	GO:0042168	5	7.24753e-10	8.78376	13	34	775	17804	3.03986e-08
Biological process	ribosomal small subunit assembly	GO:0000028	8	2.7975e-09	8.89274	12	31	775	17804	1.15164e-07
Biological process	ribulose bisphosphate carboxylase complex assembly	GO:0110102	7	6.67798e-09	22.9729	6	6	775	17804	2.69912e-07
Biological process	nucleic acid metabolic process	GO:0090304	5	9.80605e-09	1.30004	316	5584	775	17804	3.89265e-07
Biological process	cellular component biogenesis	GO:0044085	4	1.10019e-08	1.58243	143	2076	775	17804	4.29075e-07
Biological process	cellular biosynthetic process	GO:0044249	4	1.54156e-08	1.24005	388	7188	775	17804	5.90842e-07
Biological process	obsolete cofactor biosynthetic process	GO:0051188	0	1.92547e-08	2.77777	37	306	775	17804	7.25478e-07
Biological process	superoxide metabolic process	GO:0006801	5	2.59553e-08	9.57204	10	24	775	17804	9.61644e-07
Biological process	biosynthetic process	GO:0009058	3	3.9156e-08	1.22763	394	7373	775	17804	1.42695e-06
Biological process	cellular response to superoxide	GO:0071451	9	6.09777e-08	12.2522	8	15	775	17804	2.18635e-06	yes
Biological process	cellular response to oxygen radical	GO:0071450	8	6.09777e-08	12.2522	8	15	775	17804	2.18635e-06
Biological process	removal of superoxide radicals	GO:0019430	6	6.09777e-08	12.2522	8	15	775	17804	2.18635e-06	yes
Biological process	nucleobase-containing compound metabolic process	GO:0006139	4	6.89266e-08	1.26324	334	6074	775	17804	2.35729e-06
Biological process	ribosomal small subunit biogenesis	GO:0042274	6	1.01144e-07	4.19697	19	104	775	17804	3.40671e-06
Biological process	positive regulation of removal of superoxide radicals	GO:1904833	9	1.54365e-07	22.9729	5	5	775	17804	5.1217e-06	yes
Biological process	regulation of superoxide dismutase activity	GO:1901668	6	1.54365e-07	22.9729	5	5	775	17804	5.1217e-06
Biological process	positive regulation of superoxide dismutase activity	GO:1901671	7	1.54365e-07	22.9729	5	5	775	17804	5.1217e-06
Biological process	photosystem I assembly	GO:0048564	7	1.59895e-07	9.39801	9	22	775	17804	5.0778e-06
Biological process	rRNA modification	GO:0000154	9	1.71541e-07	5.06755	15	68	775	17804	5.37091e-06
Biological process	regulation of superoxide metabolic process	GO:0090322	7	1.88557e-07	13.4009	7	12	775	17804	5.8217e-06	yes
Biological process	regulation of isopentenyl diphosphate biosynthetic process, methylerythritol 4-phosphate pathway	GO:0010322	10	1.88557e-07	13.4009	7	12	775	17804	5.8217e-06
Biological process	obsolete cellular macromolecule biosynthetic process	GO:0034645	0	2.44001e-07	1.6322	107	1506	775	17804	7.32993e-06
Biological process	chlorophyll biosynthetic process	GO:0015995	6	3.39239e-07	4.29164	17	91	775	17804	1.0055e-05
Biological process	obsolete organic substance biosynthetic process	GO:1901576	0	3.9182e-07	1.38544	196	3250	775	17804	1.14607e-05
Biological process	RNA secondary structure unwinding	GO:0010501	7	6.2325e-07	3.15057	24	175	775	17804	1.79933e-05
Biological process	'de novo' protein folding	GO:0006458	4	6.43213e-07	4.11094	17	95	775	17804	1.83316e-05
Biological process	regulation of phospholipid biosynthetic process	GO:0071071	9	7.56731e-07	11.4865	7	14	775	17804	2.12938e-05
Biological process	organelle assembly	GO:0070925	6	7.66743e-07	2.4396	36	339	775	17804	2.13059e-05
Biological process	positive regulation of response to reactive oxygen species	GO:1901033	8	8.92802e-07	19.1441	5	6	775	17804	2.45025e-05	yes
Biological process	cellular metabolic process	GO:0044237	3	1.12049e-06	1.10951	594	12299	775	17804	3.03762e-05
Biological process	regulation of removal of superoxide radicals	GO:2000121	8	3.01227e-06	16.4092	5	7	775	17804	8.06781e-05
Biological process	organelle organization	GO:0006996	5	3.39865e-06	1.36369	182	3066	775	17804	8.9943e-05
Biological process	regulation of phospholipid metabolic process	GO:1903725	8	3.82262e-06	9.45943	7	17	775	17804	9.88103e-05
Biological process	response to oxygen radical	GO:0000305	6	4.55174e-06	6.66955	9	31	775	17804	0.000116305	yes
Biological process	protein-containing complex organization	GO:0043933	5	4.66509e-06	1.64517	83	1159	775	17804	0.000117846
Biological process	chlorophyll metabolic process	GO:0015994	5	4.94013e-06	3.28184	19	133	775	17804	0.000123392
Biological process	protein-containing complex assembly	GO:0065003	6	5.53333e-06	1.67511	77	1056	775	17804	0.000136673
Biological process	pigment metabolic process	GO:0042440	3	6.67242e-06	2.28386	34	342	775	17804	0.000162998
Biological process	response to superoxide	GO:0000303	7	6.94952e-06	7.35133	8	25	775	17804	0.000167922	yes
Biological process	protein transmembrane transport	GO:0071806	8	8.60464e-06	3.42578	17	114	775	17804	0.000205679
Biological process	obsolete organic substance metabolic process	GO:0071704	0	1.08126e-05	1.12933	500	10171	775	17804	0.000255708
Biological process	intracellular protein transmembrane transport	GO:0065002	9	1.34494e-05	3.46761	16	106	775	17804	0.000314715
Biological process	positive regulation of cellular response to oxidative stress	GO:1900409	8	1.67972e-05	12.7627	5	9	775	17804	0.00038896
Biological process	tRNA metabolic process	GO:0006399	7	1.7058e-05	2.28256	31	312	775	17804	0.000390927
Biological process	protein folding	GO:0006457	3	1.70641e-05	2.55254	25	225	775	17804	0.000387077
Biological process	tRNA aminoacylation for protein translation	GO:0006418	9	1.96119e-05	2.88967	20	159	775	17804	0.000427425
Biological process	macromolecule biosynthetic process	GO:0009059	5	2.2114e-05	1.21823	295	5563	775	17804	0.000477276
Biological process	mRNA modification	GO:0016556	8	2.37398e-05	3.48074	15	99	775	17804	0.000507438
Biological process	rRNA pseudouridine synthesis	GO:0031118	10	2.38235e-05	9.18916	6	15	775	17804	0.000504378
Biological process	obsolete cofactor metabolic process	GO:0051186	0	2.60504e-05	1.87779	47	575	775	17804	0.000546322
Biological process	fat-soluble vitamin biosynthetic process	GO:0042362	6	2.79883e-05	5.44095	9	38	775	17804	0.000581476
Biological process	fat-soluble vitamin metabolic process	GO:0006775	5	2.79883e-05	5.44095	9	38	775	17804	0.000581476
Biological process	amino acid activation	GO:0043038	5	3.37602e-05	2.78459	20	165	775	17804	0.000688523
Biological process	tRNA aminoacylation	GO:0043039	8	3.37602e-05	2.78459	20	165	775	17804	0.000688523
Biological process	embryo development ending in seed dormancy	GO:0009793	6	3.51199e-05	1.79099	52	667	775	17804	0.000703347
Biological process	de-etiolation	GO:0009704	6	3.67158e-05	8.61484	6	16	775	17804	0.000728743
Biological process	isopentenyl diphosphate biosynthetic process, methylerythritol 4-phosphate pathway	GO:0019288	9	3.83177e-05	6.99175	7	23	775	17804	0.000753807
Biological process	RNA splicing	GO:0008380	5	4.16925e-05	2.04204	36	405	775	17804	0.000813004
Biological process	maturation of SSU-rRNA from tricistronic rRNA transcript (SSU-rRNA, 5.8S rRNA, LSU-rRNA)	GO:0000462	10	4.42317e-05	3.68701	13	81	775	17804	0.000855018
Biological process	glyceraldehyde-3-phosphate metabolic process	GO:0019682	6	5.64981e-05	4.14265	11	61	775	17804	0.00106437
Biological process	maturation of SSU-rRNA	GO:0030490	9	6.78358e-05	3.35022	14	96	775	17804	0.00126722
Biological process	response to cytokinin	GO:0009735	5	7.7017e-05	2.14033	30	322	775	17804	0.00142674
Biological process	chloroplast mRNA modification	GO:1900871	9	7.89761e-05	7.65763	6	18	775	17804	0.00145094
Biological process	positive regulation of reactive oxygen species metabolic process	GO:2000379	7	9.46253e-05	9.57204	5	12	775	17804	0.00160574
Biological process	obsolete regulation of cellular carbohydrate metabolic process	GO:0010675	0	9.63204e-05	4.699	9	44	775	17804	0.00162212
Biological process	cellular component organization or biogenesis	GO:0071840	3	9.81397e-05	1.21291	268	5076	775	17804	0.00164034
Biological process	generation of precursor metabolites and energy	GO:0006091	4	0.000135862	1.87045	39	479	775	17804	0.00225389
Biological process	positive regulation of oxidoreductase activity	GO:0051353	6	0.000148263	8.83573	5	13	775	17804	0.0024414
Biological process	positive regulation of response to oxidative stress	GO:1902884	7	0.000148263	8.83573	5	13	775	17804	0.0024414	yes
Biological process	regulation of cellular response to oxidative stress	GO:1900407	7	0.000148263	8.83573	5	13	775	17804	0.0024414
Biological process	regulation of isoprenoid metabolic process	GO:0019747	7	0.000156049	4.96711	8	37	775	17804	0.00251375
Biological process	isopentenyl diphosphate biosynthetic process	GO:0009240	8	0.000194159	5.54518	7	29	775	17804	0.00310515
Biological process	isopentenyl diphosphate metabolic process	GO:0046490	7	0.000194159	5.54518	7	29	775	17804	0.00310515
Biological process	regulation of response to reactive oxygen species	GO:1901031	7	0.000222387	8.20461	5	14	775	17804	0.00350615	yes
Biological process	cellular oxidant detoxification	GO:0098869	4	0.000239188	2.74303	16	134	775	17804	0.00374447	yes
Biological process	protein peptidyl-prolyl isomerization	GO:0000413	8	0.000241105	3.82882	10	60	775	17804	0.00374809
Biological process	negative regulation of RNA catabolic process	GO:1902369	9	0.00024382	5.36034	7	30	775	17804	0.00376396
Biological process	RNA stabilization	GO:0043489	11	0.00024382	5.36034	7	30	775	17804	0.00376396
Biological process	pseudouridine synthesis	GO:0001522	8	0.000273397	6.26534	6	22	775	17804	0.00416275
Biological process	metabolic process	GO:0008152	2	0.000319099	1.06919	619	13300	775	17804	0.00472905
Biological process	chaperone cofactor-dependent protein refolding	GO:0051085	6	0.00033113	4.48252	8	41	775	17804	0.00487485
Biological process	reactive oxygen species biosynthetic process	GO:1903409	5	0.000366249	3.97608	9	52	775	17804	0.00535639
Biological process	nitric oxide metabolic process	GO:0046209	4	0.000393633	4.37579	8	42	775	17804	0.00568212
Biological process	rRNA methylation	GO:0031167	10	0.000393633	4.37579	8	42	775	17804	0.00568212
Biological process	nitric oxide biosynthetic process	GO:0006809	5	0.000393633	4.37579	8	42	775	17804	0.00568212
Biological process	cellular detoxification	GO:1990748	3	0.00042759	2.60685	16	141	775	17804	0.00605434
Biological process	cotyledon vascular tissue pattern formation	GO:0010588	6	0.000451193	7.17903	5	16	775	17804	0.00634812
Biological process	embryo development	GO:0009790	5	0.000453235	1.59132	55	794	775	17804	0.00633674
Biological process	xanthophyll metabolic process	GO:0016122	10	0.000456655	4.87304	7	33	775	17804	0.00634465
Biological process	vitamin K biosynthetic process	GO:0042371	7	0.000457797	5.74323	6	24	775	17804	0.00632102
Biological process	phylloquinone biosynthetic process	GO:0042372	8	0.000457797	5.74323	6	24	775	17804	0.00632102
Biological process	vitamin K metabolic process	GO:0042373	6	0.000457797	5.74323	6	24	775	17804	0.00632102
Biological process	phylloquinone metabolic process	GO:0042374	7	0.000457797	5.74323	6	24	775	17804	0.00632102
Biological process	quinone metabolic process	GO:1901661	5	0.000465398	4.27403	8	43	775	17804	0.00627018
Biological process	quinone biosynthetic process	GO:1901663	6	0.000465398	4.27403	8	43	775	17804	0.00627018
Biological process	ketone biosynthetic process	GO:0042181	5	0.000547415	4.17689	8	44	775	17804	0.00728685
Biological process	plastid transcription	GO:0042793	9	0.000616416	6.75674	5	17	775	17804	0.00801341
Biological process	regulation of oxidoreductase activity	GO:0051341	5	0.000616416	6.75674	5	17	775	17804	0.00801341
Biological process	reactive oxygen species metabolic process	GO:0072593	4	0.000763892	2.16337	21	223	775	17804	0.00981579
Biological process	membrane organization	GO:0061024	5	0.000802341	2.00112	25	287	775	17804	0.0102506
Biological process	negative regulation of mRNA catabolic process	GO:1902373	10	0.000823124	6.38136	5	18	775	17804	0.010456
Biological process	mRNA stabilization	GO:0048255	12	0.000823124	6.38136	5	18	775	17804	0.010456
Biological process	glucosinolate biosynthetic process	GO:0019761	7	0.000823124	6.38136	5	18	775	17804	0.010456
Biological process	S-glycoside biosynthetic process	GO:0016144	6	0.000823124	6.38136	5	18	775	17804	0.010456
Biological process	response to strigolactone	GO:1902347	5	0.000946068	4.34622	7	37	775	17804	0.0116194
Biological process	cytoplasmic translation	GO:0002181	7	0.000960579	3.23562	10	71	775	17804	0.0117328
Biological process	macromolecule metabolic process	GO:0043170	3	0.00103429	1.09794	471	9855	775	17804	0.012564
Biological process	cellular ketone metabolic process	GO:0042180	4	0.001072	2.32464	17	168	775	17804	0.0129514
Biological process	cellular response to toxic substance	GO:0097237	5	0.00122191	2.29729	17	170	775	17804	0.0146828
Biological process	RNA splicing, via transesterification reactions with bulged adenosine as nucleophile	GO:0000377	7	0.00139597	1.89618	26	315	775	17804	0.0165949
Biological process	cellular metabolic compound salvage	GO:0043094	4	0.00145066	2.72945	12	101	775	17804	0.0171533
Biological process	RNA splicing, via transesterification reactions	GO:0000375	6	0.00159636	1.87829	26	318	775	17804	0.0186774
Biological process	protein import	GO:0017038	8	0.00163668	2.079	20	221	775	17804	0.0190488
Biological process	cellular aldehyde metabolic process	GO:0006081	4	0.00186902	2.65072	12	104	775	17804	0.0216398
Biological process	regulation of lipid biosynthetic process	GO:0046890	7	0.00194045	3.46761	8	53	775	17804	0.0218965
Biological process	'de novo' post-translational protein folding	GO:0051084	5	0.00247004	3.34151	8	55	775	17804	0.0277318
Biological process	amino acid metabolic process	GO:0006520	4	0.00260127	1.60276	39	559	775	17804	0.0286269
Biological process	cotyledon morphogenesis	GO:0048826	6	0.00269864	4.99411	5	23	775	17804	0.0295521
Biological process	obsolete neurotransmitter biosynthetic process	GO:0042136	0	0.00346913	3.16868	8	58	775	17804	0.0376189
Biological process	sulfur compound biosynthetic process	GO:0044272	5	0.00411158	2.23348	14	144	775	17804	0.043524
Biological process	peptidyl-proline modification	GO:0018208	7	0.0041127	2.67127	10	86	775	17804	0.0433296
Biological process	seed development	GO:0048316	5	0.0042002	1.40981	61	994	775	17804	0.0440427
Biological process	protein heterooligomerization	GO:0051291	8	0.00425	3.82882	6	36	775	17804	0.0443556
Biological process	cellular defense response	GO:0006968	5	0.00425	3.82882	6	36	775	17804	0.0443556
Biological process	regulation of carbohydrate metabolic process	GO:0006109	6	0.00429764	2.83228	9	73	775	17804	0.0444357
Biological process	protein maturation	GO:0051604	5	0.0043819	1.72297	27	360	775	17804	0.045097
Biological process	photosystem II repair	GO:0010206	6	0.00473635	4.41787	5	26	775	17804	0.0485203
Biological process	maturation of 5.8S rRNA from tricistronic rRNA transcript (SSU-rRNA, 5.8S rRNA, LSU-rRNA)	GO:0000466	10	0.00488947	3.72534	6	37	775	17804	0.0498591
