# Supplementary material for: Integrative physiological and transcriptome analysis of Festuca rubra L. in response to drought stress
Source: Front Plant Sci. 2026 Apr 13;17:1771252. doi: 10.3389/fpls.2026.1771252 (PMC13113267; doi:10.3389/fpls.2026.1771252)
Supplement: Supplementary Table 1 — Genes and primer sequence for reverse transcription-polymerase chain reaction (RT-PCR). [file DataSheet1.zip › Supplementary Tables/Supplementary Table S6.xlsx]

## Sheet: Sheet1
Table S6.Transcriptomic profiles of transcription factors (TFs) in F. rubra in response to drought stress and rehydration.
Gene ID	Average gene expression level			TF family	Annotation of arabidopsis homologous		DS vs CK (DEseq2)				RW vs DS (DEseq2)					RW vs CK (DEseq2)
	CK	DS	RW				log2FoldChange	pvalue	padj	Is significant	log2FoldChange	pvalue	padj	Is significant	log2FoldChange	pvalue	padj	Is significant
TRINITY_DN54893_c0_g1_i5.p2	22.1567	9.07667	6.51667	RAV	AT1G68840.2	related to ABI3/VP1 2	-1.25913	0.000645284025467462	0.0169816760494493	not	-0.282818	0.531634042809550	0.766996537772311	not	-1.53144	8.22833372458847e-05	0.00128789471399584	significant-down
TRINITY_DN36545_c0_g1_i9.p1	17.7233	14.2267	7.40333	bZIP	AT3G56850.1	ABA-responsive element binding protein 3	-0.33365	0.247296076433468	0.627146374636406	not	-0.764471	0.00491831714457410	0.0369877352805257	not	-1.08767	0.000271155258444293	0.00345951869172665	significant-down
TRINITY_DN36746_c0_g1_i7.p2	0.816667	16.2233	0.966667	bHLH	AT5G43650.1	bHLH family protein	4.34787685711015	0.000307323297760338	0.00978253061055143	significant-up	-3.89794	0.00196389366454429	0.0186935477741638	not	0.464627346333546	0.688786626927013	0.857460405688840	not
TRINITY_DN37010_c0_g1_i1.p1	12.0867	12.2367	43.4267	Whirly	AT1G14410.1	ssDNA-binding transcriptional regulator	0.698848217705107	0.495126659070436	0.821476553614104	not	1.91138406944849	0.0102942806678442	0.0628597740231127	not	2.63074288015437	0.000156217940717789	0.00219073335938594	significant-up
TRINITY_DN38517_c0_g1_i9.p1	1.87333	0	5.34333	bZIP	AT2G04038.1	basic leucine-zipper 48	-5.02671	0.00842158866903146	0.0976682279042388	not	6.77438187455622	1.54202272311309e-05	0.000368284866528092	significant-up	1.76109087834056	0.0318661745687368	0.131627568578117	not
TRINITY_DN3864_c0_g1_i6.p1	113.057	52.5167	30.2167	NAC	AT5G13180.1	NAC domain containing protein 83	-1.07426	1.59321252921410e-08	2.74095939519255e-06	significant-down	-0.612825	0.00279492042003710	0.0243758247924573	not	-1.67711	9.89438181199906e-22	2.31738957905377e-19	significant-down
TRINITY_DN38898_c0_g1_i13.p1	30.0533	37.5167	4.36667	WRKY	AT5G64810.1	WRKY DNA-binding protein 51	0.344344971701858	0.303495650602950	0.684674794377019	not	-2.90342	1.78387960978198e-17	4.53815422719362e-15	significant-down	-2.55185	9.38861675294083e-10	5.22542141665559e-08	significant-down
TRINITY_DN393_c0_g1_i45.p1	98.1667	53.67	160.91	bHLH	AT3G59060.1	phytochrome interacting factor 3-like 6	-0.88682	0.0153712412088120	0.141239710675201	not	1.74355048305234	3.45794223080794e-07	1.35182276781447e-05	significant-up	0.866585798533629	0.000167636462586453	0.00232254575480123	not
TRINITY_DN40357_c1_g1_i1.p1	6.31333	6.68	2.13333	GRAS	AT4G37650.1	GRAS family protein	0.0648739546257386	0.841989407644463	0.965147772629583	not	-1.47218	0.000149817160318367	0.00241131591933250	significant-down	-1.39189	4.09067828322591e-06	9.69494499166926e-05	significant-down
TRINITY_DN40527_c0_g2_i4.p1	6.94	27.7067	3.18333	NAC	AT5G46590.1	NAC domain containing protein 96	2.04439192301001	0.000257571258255946	0.00858610538592156	significant-up	-2.99894	1.57935599432119e-06	5.15701081823882e-05	significant-down	-0.946034	0.0626392073098898	0.209502972962471	not
TRINITY_DN40695_c0_g1_i6.p1	10.5867	24.6367	7.10667	bHLH	AT1G69010.1	BES1-interacting Myc-like protein 2	1.21151488105774	0.000308999132950918	0.00982916546173271	significant-up	-1.61082	2.97902379037036e-06	8.95528527318036e-05	significant-down	-0.390704	0.138300957989287	0.350813993463768	not
TRINITY_DN41303_c0_g2_i3.p1	9.44333	7.00333	1.34	WRKY	AT4G31800.2	WRKY DNA-binding protein 18	-0.468315	0.422318978183641	0.775073930274508	not	-2.21579	0.00117483290074930	0.0127059867908026	not	-2.67631	2.95799310584619e-05	0.000535719668130527	significant-down
TRINITY_DN43045_c0_g1_i3.p1	11.6033	9.17333	3.31	GeBP	AT5G28040.1	DNA-binding storekeeper protein-related transcriptional regulator	-0.332236	0.264543357929278	0.644739751767325	not	-1.29943	5.77953892942368e-05	0.00110768719496683	significant-down	-1.62116	5.23406267400208e-07	1.58432934543287e-05	significant-down
TRINITY_DN43688_c0_g1_i2.p1	5.76667	4.10333	1.50667	FAR1	AT4G38180.1	FAR1-related sequence 5	-0.482329	0.284258617404852	0.665687345223747	not	-1.30145	0.0119112687252920	0.0699036858715807	not	-1.77444	8.31742575966632e-07	2.38382211930281e-05	significant-down
TRINITY_DN44_c0_g1_i4.p1	512.333	332.66	49.9333	NAC	AT5G08790.1	NAC family protein	-0.627666	0.0190176327221126	0.161092300126273	not	-2.56262	3.17247311714994e-24	2.00273136262155e-21	significant-down	-3.18039	3.25804432000951e-57	5.43998813058104e-54	significant-down
TRINITY_DN46588_c0_g1_i2.p1	4.85667	14.9967	6.02	NAC	AT3G10480.2	NAC domain containing protein 50	1.59718736831481	4.35169856107226e-05	0.00214290136218039	significant-up	-1.12211	0.0194396373976443	0.0994324716105976	not	0.484712700921661	0.240953325072801	0.492565272804265	not
TRINITY_DN46632_c0_g2_i1.p1	17.9	1.30333	5.89667	CPP	AT3G22780.1	Tesmin/TSO1-like CXC domain-containing protein	-3.76906	7.68247296935535e-20	9.95157672166523e-17	significant-down	2.36765980047368	0.00171138985682807	0.0168808273416370	not	-1.39366	0.0553978950977478	0.192838049148360	not
TRINITY_DN4762_c0_g1_i7.p2	42.0733	21.7533	11.4367	NAC	AT5G18270.2	Arabidopsis NAC domain containing protein 87	-0.93624	0.0323938043224715	0.220850917685645	not	-0.748981	0.103692117021449	0.299437595733193	not	-1.67149	1.09021734132220e-09	5.98417177138690e-08	significant-down
TRINITY_DN48112_c0_g1_i1.p1	3.98333	2.09333	0.223333	bHLH	AT5G57150.1	bHLH family protein	-0.933069	0.0834492082592773	0.367998474379915	not	-3.02017	0.00437103610753158	0.0338598031090016	not	-3.93934	2.22591843610633e-05	0.000416693541306689	significant-down
TRINITY_DN48651_c0_g1_i7.p1	16.1567	13.92	5.02667	GRAS	AT1G21450.1	SCARECROW-like 1	-0.154956	0.616966208115195	0.882816360326354	not	-1.2934	0.000520302215611398	0.00667464462947145	significant-down	-1.43933	3.48723145584474e-05	0.000620283805450102	significant-down
TRINITY_DN50254_c0_g1_i9.p1	12.65	47.0667	5.72333	NAC	AT4G17980.1	NAC domain containing protein 71	2.00842849707709	0.000853150452622672	0.0210279942162543	not	-2.8707	2.43177648194194e-06	7.50884412002533e-05	significant-down	-0.849618	0.128889506440288	0.335510793851774	not
TRINITY_DN5532_c0_g1_i19.p1	224.153	205.063	78.36	bZIP	AT1G42990.1	basic region/leucine zipper motif 60	-0.0832862	0.698713043623451	0.915475213571791	not	-1.18768	2.32372604302231e-08	1.26405752642450e-06	significant-down	-1.261	5.49497273400447e-12	4.33575127568301e-10	significant-down
TRINITY_DN5756_c1_g1_i1.p1	3.59667	8.56	8.25333	WRKY	AT4G23810.1	WRKY family protein	1.27512765733921	0.0395613099799441	0.247566098804983	not	0.115416904535577	0.840841180988614	0.936884815375676	not	1.39595258184096	2.12625943256214e-05	0.000400670374830880	significant-up
TRINITY_DN5771_c4_g1_i2.p1	5.1	1.15333	1.55333	FAR1	AT4G38180.1	FAR1-related sequence 5	-2.15581	1.65103603544194e-06	0.000146096325314543	significant-down	0.583905040901079	0.313713201644996	0.585452950836323	not	-1.55812	2.15187594106978e-05	0.000404441723259670	significant-down
TRINITY_DN58446_c0_g1_i12.p1	11.71	4.88	3.17	GRAS	AT4G00150.1	GRAS family protein	-1.24184	0.00139630271431132	0.0301173841241813	not	-0.455649	0.163066742158880	0.398883218214322	not	-1.68706	2.83752909865866e-05	0.000516432291405312	significant-down
TRINITY_DN5897_c0_g1_i11.p1	14.3167	10.5167	6.21	CPP	AT4G29000.1	Tesmin/TSO1-like CXC domain-containing protein	-0.450784	0.190263968868753	0.557674769386013	not	-0.592323	0.100117465758883	0.292805221580573	not	-1.03445	2.37446341062513e-06	6.00706747787718e-05	significant-down
TRINITY_DN5981_c0_g1_i27.p1	0.41	4.69	2.72333	FAR1	AT4G38180.1	FAR1-related sequence 5	3.50563926090295	5.77746643615813e-06	0.000406979746702964	significant-up	-0.636912	0.505425926916129	0.747446260431193	not	2.85591195116194	0.0228974060637060	0.104403861457319	not
TRINITY_DN6073_c0_g1_i6.p1	134.737	45.0233	15.7467	WRKY	AT1G80840.1	WRKY DNA-binding protein 40	-1.58074	0.000292074819216182	0.00943235806406387	significant-down	-1.33358	0.00237805073562041	0.0215601500558890	not	-2.90469	6.47294389347485e-28	2.44559159759235e-25	significant-down
TRINITY_DN61194_c0_g1_i2.p3	43.9033	21.3467	3.05667	NAC	AT1G69490.1	NAC-like, activated by AP3/PI	-0.839849	0.188490803087831	0.556287046414457	not	-2.55274	8.66750696796335e-05	0.00154858246436002	significant-down	-3.3882	1.36336129468432e-05	0.000274908235193437	significant-down
TRINITY_DN6175_c0_g1_i10.p2	34.05	26.8833	11.7167	NAC	AT5G07680.2	NAC domain containing protein 80	-0.288056	0.399542861059597	0.760174713985809	not	-1.00876	0.00121436509027173	0.0130330454742686	not	-1.28647	5.90602070961620e-05	0.000972642500637749	significant-down
TRINITY_DN6234_c0_g1_i7.p1	154.107	148.843	25.66	WRKY	AT2G38470.1	WRKY DNA-binding protein 33	-0.0626489	0.769496254348656	0.939507851339182	not	-2.36115	2.35135674917612e-20	8.97270716510236e-18	significant-down	-2.41327	2.88178893786926e-24	8.28690428961393e-22	significant-down
TRINITY_DN64_c1_g2_i3.p1	49.0867	17.46	13.0167	NAC	AT1G01720.1	NAC family protein	-1.47412	9.42325759598451e-05	0.00390261786388584	significant-down	-0.258894	0.596946121727158	0.809437867566857	not	-1.72165	5.96403945922925e-05	0.000980637377538644	significant-down
TRINITY_DN64_c1_g4_i1.p1	27.94	7.52333	12.0067	NAC	AT1G69490.1	NAC-like, activated by AP3/PI	-1.86849	6.42476947693905e-05	0.00290847648153979	significant-down	0.842719323303619	0.252731873583821	0.518462313401072	not	-1.01305	0.173205993942265	0.404253238282958	not
TRINITY_DN64_c7_g1_i1.p2	327.587	249.207	46.7467	NAC	AT1G01720.1	NAC family protein	0.0268987179232699	0.957160280098919	0.992345457663227	not	-2.19417	5.74029457895928e-08	2.78750449193261e-06	significant-down	-2.15607	8.28443344071474e-06	0.000178522297803845	significant-down
TRINITY_DN66300_c0_g1_i8.p1	0.82	0.103333	2.74333	WRKY	AT1G30650.1	WRKY DNA-binding protein 14	-2.95519	0.0293328553689977	0.208740888817713	not	4.87994203536966	3.29714344120524e-06	9.79410725181087e-05	significant-up	1.94012331111839	0.000765138235078653	0.00810401477100597	significant-up
TRINITY_DN6843_c0_g2_i1.p1	5.95	49.3833	3.04333	WRKY	AT3G56400.1	WRKY DNA-binding protein 70	3.01002279850343	0.000545223278503610	0.0149359621252213	not	-3.83288	2.60013169454677e-05	0.000572342376534457	significant-down	-0.811463	0.133000054862437	0.342443779423614	not
TRINITY_DN68720_c0_g1_i4.p1	0.03	1.06667	1.18333	FAR1	AT4G38180.1	FAR1-related sequence 5	5.06954780263480	0.0140702998683503	0.133676676602480	not	0.330661467168417	0.785497489978214	0.913467543565006	not	5.41352669437110	0.000391967189291378	0.00468884069445597	significant-up
TRINITY_DN7014_c0_g1_i6.p1	7.14333	21.2667	16.1367	FAR1	AT5G28530.1	FAR1-related sequence 10	1.55249532611101	1.20251048427206e-10	3.41930923250360e-08	significant-up	-0.237152	0.591701331517302	0.806462560594016	not	1.32457267555619	0.00490177354793089	0.0340793419226932	not
TRINITY_DN70487_c0_g1_i7.p1	150.95	49.4733	31.1467	NAC	AT5G08790.1	NAC family protein	-1.56001	5.11373826149860e-17	4.41609178423082e-14	significant-down	-0.482537	0.0280673609419081	0.127984819267943	not	-2.03198	3.25217658017488e-34	1.79080757411098e-31	significant-down
TRINITY_DN711_c0_g1_i11.p1	243.18	142.123	78.3	bZIP	AT3G62420.1	basic region/leucine zipper motif 53	-0.659227	0.000716385013831790	0.0183656857339296	not	-0.65115	0.00254360014044119	0.0227345655621954	not	-1.30054	1.51584151049900e-11	1.11135230063653e-09	significant-down
TRINITY_DN756_c0_g3_i1.p5	12.1433	64.8467	26.8433	HSF	AT3G24520.1	heat shock transcription factor C1	2.69909929299450	4.17614778132879e-05	0.00207176914347559	significant-up	-0.906084	0.0801177817774989	0.254756709993821	not	1.78847018245545	0.0335042543044692	0.136455559607651	not
TRINITY_DN76773_c0_g1_i4.p1	0.306667	11.9633	1.26333	CPP	AT3G04850.1	Tesmin/TSO1-like CXC domain-containing protein	5.39709659548819	4.44511085264748e-05	0.00218198794096326	significant-up	-3.11043	0.00951409719522561	0.0595463703770706	not	2.29460806326899	0.0188317596598692	0.0907589117089843	not
TRINITY_DN78249_c0_g2_i3.p1	82.0033	33.55	4.04667	WRKY	AT1G80840.1	WRKY DNA-binding protein 40	-1.07763	0.0191145769749456	0.161538613278840	not	-2.88773	4.19517416594401e-06	0.000120446960023235	significant-down	-3.95294	1.71210359071325e-16	2.35692005209863e-14	significant-down
TRINITY_DN7846_c0_g1_i2.p1	19.82	9.83	24.13	GRAS	AT3G54220.1	GRAS family protein	-1.0304	0.0131472358290467	0.127994790901030	not	1.45294961192282	0.000326491810662972	0.00459468316416451	significant-up	0.432758551674560	0.0360368561385369	0.143683847680389	not
TRINITY_DN791_c0_g1_i18.p1	72.19	95.43	186.26	Whirly	AT2G02740.2	ssDNA-binding transcriptional regulator	0.412097500720718	0.0199214742213174	0.165276755867459	not	1.14753534309658	9.86675715312210e-10	7.48556024136121e-08	significant-up	1.56977878375443	3.10443498904817e-19	5.86454961562490e-17	significant-up
TRINITY_DN7957_c0_g1_i5.p1	92.81	63.62	152.9	bHLH	AT3G59060.1	phytochrome interacting factor 3-like 6	-0.49496	0.192171913980653	0.560202091933475	not	1.50513296064984	2.94359977267257e-05	0.000633760129582480	significant-up	1.01819085490471	2.29003871643477e-10	1.38637069007462e-08	significant-up
TRINITY_DN8036_c0_g1_i4.p1	6.47667	3.19	3.79	FAR1	AT4G38180.1	FAR1-related sequence 5	-1.04566	4.08501527946535e-05	0.00203521920435158	significant-down	0.425998418584108	0.332524420252880	0.603424789027282	not	-0.606604	0.146614086548752	0.363557139688125	not
TRINITY_DN8452_c0_g1_i1.p1	40.15	34.2367	100.46	NF-YB	AT4G14540.1	nuclear factor Y, subunit B3	-0.228402	0.644047434594344	0.894619812993037	not	1.73353096876291	1.62719833702187e-06	5.28958421902581e-05	significant-up	1.51721394604760	0.000213969089951318	0.00284126579398927	significant-up
TRINITY_DN8544_c0_g3_i1.p1	9.11	6.49667	12.1533	FAR1	AT4G38180.1	FAR1-related sequence 5	-0.511251	0.0150679015149750	0.139489086804176	not	1.07552099945638	3.12843143408111e-08	1.64239438347334e-06	significant-up	0.573996943333829	0.000282409261885533	0.00357981738366949	not
TRINITY_DN866_c0_g3_i2.p1	36.1533	50.6567	15.7567	bHLH	AT5G57150.1	bHLH family protein	0.488628030325507	0.0430640378612056	0.258889426012840	not	-1.51288	3.30355092465113e-11	3.31223084276688e-09	significant-down	-1.01327	1.81487606364470e-05	0.000349999254583880	significant-down
TRINITY_DN8698_c0_g1_i3.p1	43.9867	37.4667	13.7967	GRAS	AT5G52510.1	SCARECROW-like 8	-0.261719	0.135471528681608	0.473602364643722	not	-1.26416	3.43456424853872e-12	4.16168266077675e-10	significant-down	-1.51514	1.39316409154976e-25	4.47897928836689e-23	significant-down
TRINITY_DN8908_c0_g1_i5.p1	18.92	13.1967	8.11667	Trihelix	AT3G54390.1	sequence-specific DNA binding transcription factors	-0.522279	0.167207382327226	0.524828825473885	not	-0.526742	0.203097881796898	0.456046327798950	not	-1.04133	1.55938570699723e-05	0.000308899210026343	significant-down
TRINITY_DN9040_c0_g1_i3.p1	286.197	144.437	23.11	NAC	AT3G15500.1	NAC domain containing protein 3	-0.96843	0.000131880025923133	0.00509524544231438	not	-2.46123	3.79275598815882e-28	3.95793438160231e-25	significant-down	-3.42014	2.04510393822827e-46	1.85713377099357e-43	significant-down
TRINITY_DN9040_c0_g2_i1.p1	313.853	106.257	10.87	NAC	AT5G08790.1	NAC family protein	-1.55027	8.45913352599822e-09	1.55918882892441e-06	significant-down	-3.11206	2.23198992935013e-35	4.22705826101443e-32	significant-down	-4.65138	1.53783572036899e-48	1.62448805555141e-45	significant-down
TRINITY_DN9040_c1_g1_i2.p2	197.94	77.2767	46.9867	NAC	AT1G77450.1	NAC domain containing protein 32	-1.04958	0.00193499995113132	0.0376606230054702	not	-0.314894	0.441455921702656	0.699681076255737	not	-1.35378	0.000247085644410622	0.00320938520460180	significant-down
TRINITY_DN904_c0_g1_i9.p1	84.97	87.8833	32.5567	GATA	AT4G32890.1	GATA transcription factor 9	0.0272801814340273	0.914780625808416	0.982359583726514	not	-1.25252	2.41551989499640e-06	7.47670667740591e-05	significant-down	-1.21461	1.93190562729567e-13	1.88318958897272e-11	significant-down
TRINITY_DN9364_c0_g1_i16.p1	1.52	0.276667	3.61333	WRKY	AT4G01250.1	WRKY family protein	-2.52437	0.00931438152890752	0.103863594891809	not	3.94459700546348	2.84725645529937e-06	8.59454613844617e-05	significant-up	1.43156515662316	0.00572206053736073	0.0383106422809894	not
TRINITY_DN9420_c0_g1_i11.p1	33.18	37.8833	58.35	NF-YA	AT5G12840.1	nuclear factor Y, subunit A1	0.333721110565990	0.546413084830214	0.851296742384777	not	0.783392100078223	0.120864331839147	0.330972649655056	not	1.13233420473935	6.91812655230777e-05	0.00111426402451530	significant-up
TRINITY_DN9527_c0_g1_i4.p1	31.5633	5.16	6.77	NAC	AT3G04060.1	NAC domain containing protein 46	-2.59512	5.36586893480933e-09	1.05137212620573e-06	significant-down	0.582227841099010	0.254163074995304	0.520353021889104	not	-2.0006	7.98677358264638e-06	0.000172827503098394	significant-down
TRINITY_DN9801_c0_g2_i1.p1	0.0866667	0.303333	4.05	FAR1	AT1G10240.1	FAR1-related sequence 11	NA	NA	NA	NA	3.87149551116068	3.80792645677815e-07	1.47959355198247e-05	significant-up	5.81401380153317	1.15903659159851e-06	3.20132833605819e-05	significant-up
TRINITY_DN98198_c0_g1_i1.p1	32.6033	24.73	1.06	NAC	AT1G69490.1	NAC-like, activated by AP3/PI	-0.209503	0.767618328931110	0.938958213116904	not	-4.29333	2.28785441604473e-07	9.38360996881353e-06	significant-down	-4.50063	3.69359938202108e-05	0.000651058576304015	significant-down
TRINITY_DN98399_c0_g1_i1.p1	7.29	15.25	1.29667	NAC	AT4G28500.1	NAC domain containing protein 73	1.06262392523475	0.192678936767857	0.560943741933793	not	-3.38013	9.01412045710916e-05	0.00159490669707204	significant-down	-2.30707	0.00195392321689332	0.0167417678579069	not
TRINITY_DN37337_c0_g1_i1.p1	11.3267	7.52333	3.32	ARF	AT1G19220.1	auxin response factor 19	-0.595316	0.0460810756321597	0.269420611829802	not	-1.00803	7.29978200070903e-05	0.00134220443302501	significant-down	-1.59314	3.18863836233921e-07	1.02323068985146e-05	significant-down
TRINITY_DN45811_c0_g1_i6.p1	1.24	0.393333	2.71	B3	AT3G18960.1	B3 family protein	-1.68122	0.00218101802358837	0.0409780070483466	not	2.95251144765728	6.64586914434099e-09	4.09927470237313e-07	significant-up	1.28174791964909	0.000929096781725103	0.00940562849968180	significant-up
TRINITY_DN66460_c0_g1_i12.p1	0.533333	0.65	3.87333	B3	AT4G33280.1	B3 family protein	0.102515757413710	0.939363679370310	0.987980287831848	not	2.83614270971293	0.00172214122734492	0.0169509084733504	not	2.97422092955127	7.56237048083809e-05	0.00119944057721301	significant-up
TRINITY_DN6845_c1_g1_i6.p1	0.343333	0.423333	6.72667	B3	AT4G33280.1	B3 family protein	0.272619262217075	0.833935789974052	NaN	not	4.17855304634878	0.000283038185884612	0.00408031423654462	significant-up	4.45827254733097	0.000104421596835594	0.00157717136673684	significant-up
TRINITY_DN74500_c0_g1_i2.p1	6.13667	4.17333	11.6433	B3	AT2G24690.1	B3 family protein	-0.579379	0.300722705125039	0.681985487658924	not	1.66388153315224	8.03709995682715e-05	0.00145321453038331	significant-up	1.08915839390574	0.00762366253187824	0.0474061680535585	not
TRINITY_DN99727_c0_g1_i2.p1	1.57333	0	3.28	B3	AT3G19184.1	B3 family protein	-6.74594	3.45541190752605e-06	0.000265026683361286	significant-down	8.00168788943268	1.89000224345298e-09	1.33669951198790e-07	significant-up	1.26876131650232	0.0109268523764990	0.0614832922991590	not
TRINITY_DN605_c0_g2_i4.p1	20.8333	0	7.21667	AP2	AT3G54320.3	AP2 family protein	-9.72188	1.44344843474247e-14	8.74186115030461e-12	significant-down	8.38140800907442	0.0319945271394924	0.139961344062863	not	-1.32922	0.412314681742592	0.666207562513342	not
TRINITY_DN3898_c1_g1_i3.p1	33.84	13.5667	8.17333	ERF	AT1G68840.2	related to ABI3/VP1 2	-1.27957	0.00117186181793035	0.0265820358962403	not	-0.541375	0.230352565879364	0.491153702930339	not	-1.80916	5.90804368585934e-08	2.26511451314147e-06	significant-down
TRINITY_DN4040_c0_g1_i7.p1	15.3267	25.2233	7.10667	ERF	AT5G53290.1	cytokinin response factor 3	0.804077131526989	0.114304478761404	0.433997781963894	not	-1.6563	1.14004217189489e-06	3.86827580741032e-05	significant-down	-0.840565	0.124407668460028	0.327608126127365	not
TRINITY_DN40977_c0_g1_i2.p1	6.54	1.56333	0.746667	ERF	AT5G13330.1	related to AP2 6l	-1.97917	0.0586063499394664	0.305415919860407	not	-1.00491	0.470968045268657	0.722123062480090	not	-2.9775	0.000186461260148959	0.00254453500832330	significant-down
TRINITY_DN47016_c0_g1_i1.p1	174.637	24.8	1.96	ERF	AT4G25490.1	C-repeat/DRE binding factor 1	-2.7747	1.66512903058202e-18	1.94124905207828e-15	significant-down	-3.4651	5.96263381628280e-13	8.33041851261762e-11	significant-down	-6.22803	3.51114725028844e-49	4.03867761827067e-46	significant-down
TRINITY_DN53877_c0_g1_i5.p4	134.763	49.4067	7.66333	ERF	AT5G44210.1	erf domain protein 9	-1.13524	0.176355408365441	0.539418979293298	not	-2.53472	0.00185277499288369	0.0178821812922074	not	-3.65675	7.93042829660653e-06	0.000171895686373807	significant-down
TRINITY_DN53877_c0_g2_i1.p3	68.58	45.1067	6.84667	ERF	AT5G44210.1	erf domain protein 9	-0.352976	0.574083064716978	0.865495512657126	not	-2.63295	0.000383388031593231	0.00522220660828138	significant-down	-2.97067	0.000417109577607993	0.00492847152450796	significant-down
TRINITY_DN5696_c0_g2_i3.p1	265.11	119.13	16.6367	ERF	AT5G44210.1	erf domain protein 9	-1.13748	8.88954433190096e-06	0.000584691284667895	significant-down	-2.66852	9.61637622715399e-20	3.39119849654684e-17	significant-down	-3.79669	3.85221405862194e-47	3.62535367069692e-44	significant-down
TRINITY_DN62048_c0_g1_i2.p1	6.91	4.54333	1.83333	ERF	AT4G25470.1	C-repeat/DRE binding factor 2	-0.603068	0.158316513171827	0.512160553466078	not	-1.11593	0.0535717916830571	0.196841906209576	not	-1.70405	0.000411873372133184	0.00488157922600575	significant-down
TRINITY_DN62048_c0_g2_i1.p1	7.59333	4.86	0.503333	ERF	AT4G25480.1	dehydration response element B1A	-0.634379	0.400759374356794	0.761215913990485	not	-3.09805	0.00844113481002324	0.0546227521356275	not	-3.72169	0.000254477663263221	0.00328643171860468	significant-down
TRINITY_DN69685_c1_g1_i1.p1	16.54	24.39	1.26	ERF	AT2G44940.1	ERF family protein	0.944739042405573	0.205370009242007	0.577520330518152	not	-4.15642	0.000112150496562460	0.00190732279670749	significant-down	-3.20428	0.000484732469453185	0.00557146783683015	significant-down
TRINITY_DN7360_c0_g1_i4.p1	154.05	108.277	62.6667	ERF	AT5G05410.2	DRE-binding protein 2A	-0.485186	0.00667996615093969	0.0845796528690662	not	-0.613323	0.000622945700312635	0.00771621976916168	not	-1.08848	2.11427339454443e-09	1.09109576445677e-07	significant-down
TRINITY_DN73610_c0_g1_i2.p1	4.56333	6.35333	0.246667	ERF	AT4G34410.1	redox responsive transcription factor 1	0.450358548666552	0.605161345261741	0.877634913359467	not	-4.5048	0.000279026087248019	0.00402929114525281	significant-down	-4.04982	1.09716014109942e-05	0.000228072715114245	significant-down
TRINITY_DN7642_c0_g1_i16.p1	3.14333	0.333333	10.03	ERF	AT1G72360.2	ERF family protein	-3.21527	0.00249655476459968	0.0447260231800141	not	5.17330973413821	1.56695058516335e-07	6.68260644051231e-06	significant-up	1.96863138450733	0.00128076973318643	0.0121250162897891	not
TRINITY_DN7713_c1_g1_i8.p1	36.2933	15.3267	2.77333	ERF	AT3G15210.1	ethylene responsive element binding factor 4	-1.161	0.0557522502960319	0.298085846810147	not	-2.29907	0.00185089687753282	0.0178674270220433	not	-3.45801	1.00761156871800e-18	1.79226743671520e-16	significant-down
TRINITY_DN82527_c0_g1_i1.p2	2.33667	7.20667	0.293333	ERF	AT1G28360.1	ERF domain protein 12	1.67189676637928	0.0188892935691533	0.160390698415878	not	-4.55434	2.51037201465340e-05	0.000556416829637134	significant-down	-2.85319	0.0430512640824235	0.162501019482996	not
TRINITY_DN8268_c0_g1_i5.p1	62.85	41.04	23.5667	ERF	AT2G23340.1	DREB and EAR motif protein 3	-0.573872	0.0414779270615860	0.253667109496644	not	-0.615304	0.0703120006667578	0.234223703068013	not	-1.17842	0.000440232102932487	0.00516006654888778	significant-down
TRINITY_DN83228_c1_g2_i1.p2	77.8767	27.7333	0.563333	ERF	AT5G44210.1	erf domain protein 9	-1.41852	0.00688320849265430	0.0861788098161470	not	-5.50587	2.30896839097417e-11	2.38518767078936e-09	significant-down	-6.91554	2.10595478563843e-18	3.63354418864769e-16	significant-down
TRINITY_DN8450_c0_g1_i7.p3	78.8833	58.1733	15.31	ERF	AT1G78080.1	related to AP2 4	-0.356131	0.443716936194619	0.790239234844554	not	-1.69982	0.00124129447096940	0.0132537798034139	not	-2.04577	1.27832179614424e-05	0.000260706124862970	significant-down
TRINITY_DN923_c16_g1_i4.p1	12.2433	17.9767	4.38	ERF	AT2G44940.1	ERF family protein	0.644169565211332	0.131405818227271	0.467266918559506	not	-1.84427	0.000344046867177769	0.00477667458763727	significant-down	-1.18994	0.0169263663087836	0.0840892260782177	not
TRINITY_DN93719_c0_g2_i1.p1	127.46	42.13	7.80667	ERF	AT1G72360.1	ERF family protein	-1.33519	0.00578544398323697	0.0775266118592786	not	-2.243	1.32980970739048e-06	4.42698499854849e-05	significant-down	-3.561	1.89470724839882e-10	1.15924281187200e-08	significant-down
TRINITY_DN87680_c0_g1_i2.p1	53.84	40.8033	15.38	CO-like	AT5G57660.1	CONSTANS-like 5	-0.332023	0.514587433645738	0.834902087300874	not	-1.2288	9.17837093980628e-05	0.00161836834357260	significant-down	-1.54788	0.00447409844119300	0.0317655815641709	not
TRINITY_DN49455_c0_g1_i2.p1	9.16333	4.95	3.28667	G2-like	AT2G03500.1	G2-like family protein	-0.904616	0.000395758566686011	0.0117759500235478	not	-0.422553	0.256921874611011	0.523817094684488	not	-1.31583	3.35755254607422e-05	0.000600298799352239	significant-down
TRINITY_DN5017_c0_g1_i9.p1	30.96	21.9433	66.98	G2-like	AT3G13040.1	G2-like family protein	-0.510845	0.0108802772493304	0.113992603242271	not	1.78141181586233	1.69861462976117e-18	5.12532130209096e-16	significant-up	1.28022569936502	1.11570549711502e-10	7.14728121734786e-09	significant-up
TRINITY_DN5942_c0_g1_i1.p1	44.4867	49.4867	21.62	G2-like	AT3G04030.3	G2-like family protein	0.151327813448320	0.562305543592623	0.858680961283550	not	-1.02779	0.000235603196837817	0.00350722965563462	significant-down	-0.866406	3.65631795636539e-06	8.82306171279390e-05	not
TRINITY_DN3921_c0_g1_i14.p1	60.84	47.46	21.5467	MIKC_MADS	AT2G45660.1	AGAMOUS-like 20	-0.36069	0.146538091034324	0.492682826186276	not	-0.957342	1.19765745585604e-05	0.000297430871042946	not	-1.30828	6.57252313157986e-07	1.93515568722244e-05	significant-down
TRINITY_DN5887_c0_g1_i3.p1	51.57	4.03	33.2867	M-type_MADS	AT2G45660.1	AGAMOUS-like 20	-3.50739	4.98797106331139e-09	9.89804487640000e-07	significant-down	3.30978704276509	6.17818716362957e-08	2.96912991000972e-06	significant-up	-0.188517	0.580283883428768	0.793324901353807	not
TRINITY_DN36611_c0_g1_i12.p1	23.1433	16.6533	2.96	HD-ZIP	AT3G01470.1	homeobox 1	-0.42341	0.451417933420749	0.794811591929476	not	-2.31635	5.58931915385964e-07	2.07706573846991e-05	significant-down	-2.72869	2.71343230464478e-05	0.000496640627725313	significant-down
TRINITY_DN97607_c0_g1_i13.p1	10.7567	17.4267	2.69667	HD-ZIP	AT2G46680.1	homeobox 7	0.792686634786684	0.0566949777616625	0.300301783048570	not	-2.58326	7.70870304641537e-07	2.73733903871808e-05	significant-down	-1.77622	0.00253780980691129	0.0205925024949890	not
TRINITY_DN41430_c1_g1_i1.p1	7.82333	9.17	2.17	TALE	AT1G62990.1	KNOTTED-like homeobox of Arabidopsis thaliana 7	0.237634953770121	0.621983459365459	0.884605610110836	not	-1.90096	0.000721933571383373	0.00867575822305931	significant-down	-1.65409	0.000162259869255307	0.00225987727201972	significant-down
TRINITY_DN36903_c0_g1_i4.p1	12.2167	14.17	3.19	C3H	AT5G06770.1	C3H family protein	0.192396299109871	0.677513962752311	0.907661179230447	not	-1.98923	1.72086698510424e-05	0.000404759946717203	significant-down	-1.78758	7.87927854882863e-06	0.000171001818434347	significant-down
TRINITY_DN4064_c1_g2_i6.p1	25.92	15.36	8.72333	C2H2	AT5G04390.1	C2H2 family protein	-0.738439	0.0105001294382892	0.111741792810529	not	-0.639941	0.113829056602445	0.318706399841725	not	-1.3659	5.09882281528375e-05	0.000855559463524020	significant-down
TRINITY_DN4756_c0_g1_i26.p1	29.31	66.76	63.4	C2H2	AT3G44750.2	histone deacetylase 3	1.17584721515432	0.000223263008335832	0.00768370765145746	significant-up	0.105612882512074	0.631792907686944	0.831441594233599	not	1.29188386848821	1.42174367896818e-05	0.000284904663442013	significant-up
TRINITY_DN72634_c0_g1_i7.p1	9.04667	10.7967	2.68667	C3H	AT2G32930.2	zinc finger nuclease 2	0.251701176149933	0.360000239311440	0.730352873915008	not	-1.84595	4.65993649748332e-15	8.98124353087803e-13	significant-down	-1.5831	1.58582946320381e-07	5.52011559145207e-06	significant-down
TRINITY_DN9377_c0_g1_i11.p1	2.24	16.1667	23.68	C2H2	AT4G06634.2	C2H2 family protein	2.82144770476560	0.0644170035299876	0.320876309492622	not	0.779578570200269	0.616366329520644	0.822158271656971	not	3.61141921350271	1.85217858415451e-08	8.00361238922251e-07	significant-up
TRINITY_DN94268_c0_g1_i1.p1	94.2833	29.0967	2.83	C2H2	AT3G49930.1	C2H2 family protein	-1.59122	3.22636092465693e-08	4.99850129566534e-06	significant-down	-3.17983	9.42408256430109e-11	8.79363207742649e-09	significant-down	-4.75859	5.59308915387700e-35	3.21670986326475e-32	significant-down
TRINITY_DN9743_c0_g1_i1.p1	158.433	118.95	42.0667	C3H	AT2G41900.1	CCCH-type zinc finger protein with ARM repeat domain	-0.342542	0.260960673613814	0.641844888851951	not	-1.31184	3.43945894323509e-05	0.000719318174246966	significant-down	-1.64402	6.61198795895648e-09	3.10283870121076e-07	significant-down
TRINITY_DN46285_c0_g2_i2.p1	3.33667	10.57	0.523333	MYB	AT1G66230.1	myb domain protein 20	1.67420605404468	0.000322088886793175	0.0101623620147673	not	-4.19586	8.63085028704156e-10	6.64870448431046e-08	significant-down	-2.51256	0.00102730511574971	0.0101963530047047	not
TRINITY_DN68441_c0_g1_i3.p1	9.56667	16.8	2.72667	MYB	AT1G57560.1	myb domain protein 50	0.781491089659724	0.192879269691329	0.561316711402631	not	-2.43273	0.000144860021492967	0.00234555805542159	significant-down	-1.63483	9.99692252293926e-06	0.000210345815735715	significant-down
TRINITY_DN7786_c0_g1_i3.p1	51.8067	54.3333	15.8967	MYB	AT5G67300.1	myb domain protein r1	0.0711864601769622	0.760410912052197	0.937307785308721	not	-1.59593	9.98721903227159e-13	1.34391173156888e-10	significant-down	-1.51423	3.67878618147528e-15	4.42831747765911e-13	significant-down
TRINITY_DN96024_c0_g1_i1.p1	33.8067	5.12667	7.55	MYB	AT1G48000.1	myb domain protein 112	-2.67038	2.93937558846484e-06	0.000230372944230052	significant-down	0.759041701545383	0.388512283214597	0.654120160674601	not	-1.90355	0.0148107198301671	0.0765087494140997	not
TRINITY_DN4058_c0_g1_i2.p1	48.93	119.37	40.7433	MYB_related	AT5G47390.1	MYB_related family protein	1.29745040148272	1.93914618985530e-05	0.00111364783585619	significant-up	-1.36915	6.39844954567429e-06	0.000172562404571998	significant-down	-0.0602819	0.721018548310253	0.874752131343752	not
TRINITY_DN415_c0_g1_i1.p1	90.7067	139.837	59.47	MYB_related	AT5G59780.2	myb domain protein 59	0.662353121303859	0.00334105298863735	0.0541359708197101	not	-1.04838	3.54075774970624e-09	2.32716075544317e-07	significant-down	-0.377131	0.0732955425134815	0.232295528780328	not
TRINITY_DN4986_c0_g1_i28.p1	450.083	121.063	157.63	MYB_related	AT1G75250.2	RAD-like 6	-1.60931	1.41644582621043e-07	1.80967447160742e-05	significant-down	0.812253229055503	0.0126323116103200	0.0727043292870018	not	-0.78728	0.00130382526373127	0.0122950081027499	not
TRINITY_DN76_c0_g1_i1.p1	185.85	103.593	65.66	MYB_related	AT2G38090.1	MYB family protein	-0.832014	0.00439571308103795	0.0652196271422344	not	-0.480709	0.122833989173855	0.334718242007201	not	-1.30294	1.11970984238389e-09	6.11363936198656e-08	significant-down
TRINITY_DN2533_c0_g1_i11.p1	25.96	12.98	7.35	RAV	AT1G13260.1	related to ABI3/VP1 1	-0.985009	0.00795376938782498	0.0941391187468127	not	-0.662439	0.108600969816524	0.308820041741638	not	-1.63814	2.50606786948946e-08	1.05033667200521e-06	significant-down
TRINITY_DN10302_c1_g2_i3.p1	33.4033	34.9	10.63	NAC	AT1G69490.1	NAC-like, activated by AP3/PI	0.171192127366263	0.637423608621668	0.891677919992028	not	-1.47854	0.000136328657112516	0.00223072945689325	significant-down	-1.29712	0.000598778855404856	0.00662676765760332	significant-down
TRINITY_DN10460_c1_g1_i30.p1	56.64	43.7533	17.7267	NAC	AT5G07680.2	NAC domain containing protein 80	-0.328468	0.392314411461235	0.754669415269973	not	-1.11731	0.000705506908529662	0.00852241678732713	significant-down	-1.43643	0.000152924149149904	0.00215798988117453	significant-down
TRINITY_DN10562_c0_g1_i14.p1	138.903	62.12	17.0167	WRKY	AT4G11070.2	WRKY family protein	-1.16553	6.02943566797405e-05	0.00277836633897860	significant-down	-1.68943	1.03886892703032e-05	0.000262587858204490	significant-down	-2.84477	3.11720288678631e-24	8.91433915043903e-22	significant-down
TRINITY_DN10617_c0_g1_i3.p1	24.3467	18.0967	9.30667	WRKY	AT1G62300.1	WRKY family protein	-0.418238	0.218222710551998	0.593686462935145	not	-0.807026	0.0376664436719923	0.156372162923086	not	-1.21521	0.000203052376660106	0.00272496605348814	significant-down
TRINITY_DN12120_c0_g1_i1.p1	53.39	25.2967	16.4267	EIL	AT2G27050.1	ETHYLENE-INSENSITIVE3-like 1	-1.08848	8.21202651973148e-11	2.42374324490277e-08	significant-down	-0.447293	0.0404768212426148	0.164069899121670	not	-1.52569	4.98573371274874e-14	5.21346591324420e-12	significant-down
TRINITY_DN12849_c0_g1_i4.p1	73.1567	58.78	27.6767	bHLH	AT1G10585.1	bHLH family protein	-0.280068	0.118503030480324	0.442269053252416	not	-0.895683	6.46827696048752e-06	0.000174078354788194	not	-1.16533	8.01858130220027e-11	5.27382194133657e-09	significant-down
TRINITY_DN13084_c0_g1_i8.p1	8.45333	29.5633	3.98667	bHLH	AT4G20970.1	bHLH family protein	1.86721694637373	0.00783718760500428	0.0930426602811009	not	-2.71722	0.000134204916334345	0.00220515237527006	significant-down	-0.84425	0.0713069109458082	0.228031448008525	not
TRINITY_DN13754_c0_g1_i3.p1	170.447	70.69	23.7567	NAC	AT5G63790.1	NAC domain containing protein 102	-1.20783	0.341881327475124	0.716728818746596	not	-1.37008	0.128805965456790	0.344386340624767	not	-2.56673	8.05775066069521e-06	0.000174072300479234	significant-down
TRINITY_DN13864_c0_g1_i4.p1	12.6733	7.58667	2.27	Dof	AT5G60200.1	TARGET OF MONOPTEROS 6	-0.713762	0.0597468963924735	0.308731007254337	not	-1.55217	0.00316881721161376	0.0267383332176004	not	-2.25301	4.97688488919877e-08	1.93920296503788e-06	significant-down
TRINITY_DN13960_c1_g1_i12.p1	137.993	85.8433	15.6433	NAC	AT1G69490.1	NAC-like, activated by AP3/PI	-0.600124	0.269061876168503	0.649440242051207	not	-2.2871	1.06966408250215e-07	4.78950991196717e-06	significant-down	-2.87543	4.03603245981674e-06	9.58298514461350e-05	significant-down
TRINITY_DN14663_c0_g1_i9.p1	40.6833	11.1367	11.3	NAC	AT1G56010.2	NAC domain containing protein 1	-1.83772	2.95962425534882e-06	0.000231393374885953	significant-down	0.199667299140828	0.552731201915248	0.781354955129839	not	-1.62751	0.000146733718781176	0.00208541571055257	significant-down
TRINITY_DN14663_c1_g1_i11.p1	39.59	36.4467	12.7667	NAC	AT4G29230.1	NAC domain containing protein 75	-0.154571	0.600512151035038	0.875502755962076	not	-1.32845	2.24810154717977e-06	7.01797463452322e-05	significant-down	-1.47225	8.05462958435752e-08	3.00588090782934e-06	significant-down
TRINITY_DN148_c4_g1_i18.p1	56.28	48.7833	95.9933	GATA	AT5G56860.1	GATA family protein	-0.204719	0.337720609374165	0.713479275362310	not	1.15155712194198	2.12630694824824e-08	1.16910300528737e-06	significant-up	0.956343172451736	4.08844349916079e-12	3.29488479461330e-10	not
TRINITY_DN15254_c0_g1_i10.p3	9.18	7.62333	2.19	BES1	AT1G75080.2	BES1 family protein	-0.227382	0.618005587798030	0.883544502292768	not	-1.61029	0.00640170678266648	0.0446880413274824	not	-1.82715	0.000404728252098733	0.00481489101127578	significant-down
TRINITY_DN1547_c0_g1_i1.p1	135.027	57.51	205.023	NF-YC	AT5G63470.2	nuclear factor Y, subunit C4	-1.23719	0.000200087511417490	0.00704202333579761	significant-down	2.02487637864888	1.46114782959975e-10	1.30164343412463e-08	significant-up	0.797614495019327	0.0331522034757302	0.135426659624913	not
TRINITY_DN1571_c5_g2_i5.p1	2.11667	0	8.12333	WRKY	AT1G30650.1	WRKY DNA-binding protein 14	-5.03523	0.00978634593937921	0.107128326335932	not	7.27954119961893	1.81029824204620e-07	7.62502391340942e-06	significant-up	2.23247931865297	0.000968958629766663	0.00971981930917680	significant-up
TRINITY_DN15868_c0_g1_i19.p1	7.37667	2.58	2.70667	bHLH	AT1G61660.3	bHLH family protein	-1.5554	9.15576420978846e-05	0.00381214957495594	significant-down	0.271279218724387	0.566021996588412	0.790400187702030	not	-1.26931	0.000145161742152470	0.00206761610774738	significant-down
TRINITY_DN16051_c0_g1_i7.p1	14.2033	3.28667	7.10333	NAC	AT5G18270.2	Arabidopsis NAC domain containing protein 87	-2.01755	3.29008472086994e-05	0.00171426280210422	significant-down	1.28787634876241	0.0312325012612977	0.137699837859562	not	-0.720356	0.118983909517436	0.317879585560743	not
TRINITY_DN1625_c0_g1_i14.p1	60.0233	26.48	23.5667	NAC	AT2G17040.1	NAC domain containing protein 36	-1.17601	1.13391025989525e-05	0.000720403775881407	significant-down	0.00478627515119383	0.993210303368746	0.997626254026153	not	-1.1634	0.0255713540165680	0.112684714566496	not
TRINITY_DN16336_c0_g1_i2.p1	1.56667	0.11	6.95667	FAR1	AT1G76320.2	FAR1-related sequence 4	-3.97803	0.0771919799277707	0.352653187660536	not	6.43172831151429	1.43933432801769e-06	4.73914497932111e-05	significant-up	2.44394871593428	0.00440585620661567	0.0314163828503422	not
TRINITY_DN17792_c1_g1_i8.p1	2.35333	0.313333	2.52	TCP	AT5G08330.1	TCP family protein	-2.93273	0.00666993966861255	0.0845215479800025	not	3.27939416469341	0.000554408075416910	0.00702058012094311	significant-up	0.331373607933166	0.603574302013011	0.807821743076131	not
TRINITY_DN17984_c0_g1_i15.p7	0	1.35333	18.2967	FAR1	AT4G38180.1	FAR1-related sequence 5	NA	NA	NA	NA	4.46029694858946	0.000698194101538456	0.00846006094503967	significant-up	6.30976947432963	2.40157488913090e-05	0.000445388455164115	significant-up
TRINITY_DN17984_c1_g1_i2.p1	3.84	0.38	9.29	FAR1	AT4G38180.1	FAR1-related sequence 5	-2.95308	0.0626470802067600	NaN	not	4.61850250734260	0.000687544470741601	0.00835477637046127	significant-up	1.68628902825912	0.0348292371546049	0.140164526851151	not
TRINITY_DN18115_c0_g1_i3.p1	23.0367	12.7567	6.63333	GRAS	AT4G00150.1	GRAS family protein	-0.801839	0.0308397525473514	0.214598415929855	not	-0.756402	0.0411098614494372	0.165876814100170	not	-1.54828	1.63732647804022e-05	0.000322364609470673	significant-down
TRINITY_DN18261_c0_g1_i4.p1	31.78	21.2667	10.9633	Trihelix	AT2G44730.1	Trihelix family protein	-0.571968	0.0547653430642639	0.295279482381295	not	-0.775302	0.0283325392793545	0.128709671598304	not	-1.33622	3.99018696337321e-05	0.000695876237908224	significant-down
TRINITY_DN18321_c1_g1_i2.p1	21.58	17.4767	6.67	GRAS	AT4G36710.1	GRAS family protein	-0.314794	0.132105361855047	0.468347420941791	not	-1.20952	0.000113558754125666	0.00192658040260844	significant-down	-1.51441	1.61595834085981e-07	5.61366575041910e-06	significant-down
TRINITY_DN18378_c0_g1_i1.p1	19.28	14.95	39.2733	GATA	AT5G56860.1	GATA family protein	-0.209308	0.708143840801387	0.919089110161176	not	1.56405051389110	0.00237151362827377	0.0215225685719937	not	1.36431135256527	1.72297528999271e-05	0.000335251470886907	significant-up
TRINITY_DN18398_c0_g1_i11.p1	23.3067	7.65667	7.48333	bHLH	AT5G56960.1	bHLH family protein	-1.65028	0.000301072314136128	0.00962956462627575	significant-down	0.140632193577862	0.772909418340293	0.906647712241314	not	-1.49946	7.53901385450492e-05	0.00119664794885934	significant-down
TRINITY_DN19289_c0_g1_i1.p1	62.3367	28.7567	63.75	CAMTA	AT2G22300.2	signal responsive 1	-0.730264	0.115498325978528	0.436288072349424	not	1.44815565453687	0.000772998946223404	0.00914119521650961	significant-up	0.726697854642896	0.0424391842583202	0.161012579080474	not
TRINITY_DN19941_c0_g1_i1.p1	2.26	0	1.72333	WRKY	AT2G46400.1	WRKY DNA-binding protein 46	-5.98796	0.000206916471142292	0.00722781707773672	significant-down	5.75237827742420	0.0208847338605592	0.104359717995288	not	-0.226715	0.850497194284166	0.939033165618240	not
TRINITY_DN20066_c0_g1_i1.p1	32.4533	26.32	9.96	GRAS	AT5G52510.1	SCARECROW-like 8	-0.273486	0.364527294674794	0.732589266185558	not	-1.23036	2.64607495073742e-05	0.000579710353603287	significant-down	-1.49391	1.92787277423356e-07	6.57316073966505e-06	significant-down
TRINITY_DN20593_c2_g2_i1.p1	9.46	15.9933	4.07667	bHLH	AT3G26744.1	bHLH family protein	0.811030980813665	0.0251827031850052	0.189869846018811	not	-1.77918	0.000192677319896472	0.00296936771416100	significant-down	-0.958086	0.0543706425015668	0.190269679299817	not
TRINITY_DN21980_c0_g1_i19.p2	35.23	38.3467	3.14333	HSF	AT2G26150.1	heat shock transcription factor A2	0.156147581368953	0.500598497382736	0.824715951686891	not	-3.45231	3.13281814854920e-22	1.52565260198014e-19	significant-down	-3.29057	6.19959510550072e-25	1.88763083679896e-22	significant-down
TRINITY_DN22019_c0_g1_i7.p1	1.33333	1.40333	4.85	FAR1	AT4G38180.1	FAR1-related sequence 5	0.0751475347063265	0.937371546945367	0.987465579821472	not	1.97278576666124	0.0132104557553417	0.0751723026622793	not	2.05953852892859	7.51452818675323e-06	0.000163979550368691	significant-up
TRINITY_DN22276_c0_g1_i1.p1	43.23	12.5633	3.6	NAC	AT3G04070.2	NAC domain containing protein 47	-1.7811	1.04207664496626e-08	1.86904462248891e-06	significant-down	-1.6533	1.77093565745458e-06	5.70561135533477e-05	significant-down	-3.42734	1.29253473220435e-45	1.15349810816603e-42	significant-down
TRINITY_DN223_c0_g1_i37.p1	0	0	40.7033	bHLH	AT1G63650.1	bHLH family protein	NA	NA	NA	NA	11.0994835492934	7.76743584486472e-20	2.77748296847072e-17	significant-up	11.1051471282933	5.71518458323501e-20	1.16009282044246e-17	significant-up
TRINITY_DN22555_c0_g1_i4.p2	82.7533	58.2233	16.57	NAC	AT5G39610.1	NAC domain containing protein 6	-0.339045	0.337673707677028	0.713479275362310	not	-1.5598	0.000205419706638525	0.00312617002358760	significant-down	-1.88769	3.33975258745539e-06	8.15035047992826e-05	significant-down
TRINITY_DN22823_c0_g1_i7.p1	8.03333	13.24	3.08	FAR1	AT2G27110.2	FAR1-related sequence 3	0.712330182549175	0.00960468279108495	0.105910421517301	not	-1.95331	1.68191026832926e-07	7.13124375296420e-06	significant-down	-1.22976	0.000688580321391220	0.00742533458656895	significant-down
TRINITY_DN23403_c2_g1_i1.p1	3.46	2.12667	0.93	WRKY	AT2G38470.1	WRKY DNA-binding protein 33	-0.711439	0.101331120012894	0.407430084459499	not	-1.03649	0.0941057241293191	0.281687638293894	not	-1.74403	0.000802515290956736	0.00840192509629005	significant-down
TRINITY_DN24695_c0_g2_i1.p1	29.6033	14.1667	1.74	bHLH	AT1G09530.2	phytochrome interacting factor 3	-0.971085	0.301345429351568	0.682566688476449	not	-2.83388	5.39359006153519e-08	2.65188302121674e-06	significant-down	-3.80023	0.000174587394450191	0.00240468816501765	significant-down
TRINITY_DN2550_c0_g1_i17.p1	72.99	93.8833	36.75	bZIP	AT1G43700.1	VIRE2-interacting protein 1	0.360969964315165	0.0732059177283272	0.342511443907402	not	-1.17787	5.23375708071781e-09	3.31626932546994e-07	significant-down	-0.806823	1.40336504237886e-07	4.94287167186874e-06	not
TRINITY_DN25625_c0_g1_i10.p1	7.81333	81.74	3.82333	NAC	AT3G04070.2	NAC domain containing protein 47	3.46557769475243	5.34426938911492e-12	1.96235680647714e-09	significant-up	-4.2391	2.02404814888275e-21	8.62480650374754e-19	significant-down	-0.753583	0.304046016093941	0.563649052129177	not
TRINITY_DN2692_c0_g1_i2.p1	56.7367	45.5033	25.1567	bZIP	AT5G24800.1	basic leucine zipper 9	-0.333737	0.188023366425835	0.555651988371662	not	-0.684035	0.00251580595539130	0.0225688952598751	not	-1.00826	9.28778609646269e-07	2.63421970487126e-05	significant-down
TRINITY_DN2692_c0_g2_i2.p1	25.1	4.99667	12.97	bZIP	AT5G24800.1	basic leucine zipper 9	-2.34255	3.99128695388230e-15	2.65893835029133e-12	significant-down	1.54711490084284	2.64134435999333e-06	8.06664045939773e-05	significant-up	-0.785393	0.00552774821992104	0.0373527122208007	not
TRINITY_DN2802_c0_g1_i6.p2	13.6167	8.80333	18.5467	ZF-HD	AT1G14440.1	homeobox protein 31	-0.644863	0.132215835346953	0.468547841761112	not	1.24885223888272	0.000334133405729518	0.00468050457959629	significant-up	0.617275024588246	0.0615902885266830	0.207046666210446	not
TRINITY_DN28162_c0_g1_i6.p1	8.31	8.48	3.44	GRAS	AT1G07530.1	SCARECROW-like 14	0.0188403576592800	0.944802620726852	0.989301639158628	not	-1.13496	3.32721697517104e-05	0.000700716280100478	significant-down	-1.1065	3.60471025712092e-06	8.71885082331010e-05	significant-down
TRINITY_DN28171_c0_g1_i2.p1	16.9	11.08	1.81	HSF	AT4G18880.1	heat shock transcription factor A4A	-0.623823	0.382058857401653	0.747589404884664	not	-2.47154	0.00261222096186298	0.0231978649989409	not	-3.08647	7.38268715707642e-11	4.89917012740298e-09	significant-down
TRINITY_DN28187_c0_g1_i3.p2	34.3267	34.5733	7.36333	NF-YB	AT4G14540.1	nuclear factor Y, subunit B3	0.0549820408012274	0.922435413653705	0.984639152262990	not	-1.90994	0.00176574734486406	0.0172605094116381	not	-1.84683	0.000611403094968523	0.00673418662508225	significant-down
TRINITY_DN28251_c0_g1_i8.p1	12.0667	13.41	5.44667	bZIP	AT4G38900.3	bZIP family protein	0.135177464492405	0.602353314489994	0.876711684982651	not	-1.13918	0.000146690590453135	0.00237023976624746	significant-down	-0.994272	0.000426706432815047	0.00502771492577729	not
TRINITY_DN2854_c0_g1_i1.p1	44.1133	29.5433	59.43	Nin-like	AT1G20640.2	Nin-like family protein	-0.598127	0.0525392793968204	0.288990789237107	not	1.16279858938721	0.000500057353149938	0.00647012467003263	significant-up	0.574317070375741	0.0136955912055906	0.0725511714658249	not
TRINITY_DN28676_c1_g1_i9.p1	4.01333	20.7533	3.17	FAR1	AT4G38180.1	FAR1-related sequence 5	2.34569871842314	1.65249790773478e-07	2.05900915235227e-05	significant-up	-2.55114	1.40238791523634e-09	1.02442433796707e-07	significant-down	-0.19387	0.590073150826264	0.799016949397327	not
TRINITY_DN2931_c0_g2_i9.p1	284.333	119.637	8.62667	NAC	AT5G63790.1	NAC domain containing protein 102	-1.24319	0.0353334119571573	0.231940174521131	not	-3.61672	1.77363429977465e-10	1.56367269456339e-08	significant-down	-4.84907	8.97563749642678e-18	1.42950145370014e-15	significant-down
TRINITY_DN3138_c0_g1_i5.p1	61.7367	23.9733	13.9667	NAC	AT1G77450.1	NAC domain containing protein 32	-1.37082	9.52634199779892e-11	2.77651191489598e-08	significant-down	-0.602707	0.0190443928927147	0.0980088552914728	not	-1.96276	5.16560865660334e-24	1.43751112728197e-21	significant-down
TRINITY_DN3138_c8_g1_i6.p2	146.653	40.03	40.07	NAC	AT1G01720.1	NAC family protein	-1.49613	8.67657070469559e-05	0.00365505439631499	significant-down	0.345219896887698	0.428880237456528	0.689135595704431	not	-1.14388	0.00106617267792079	0.0105216709212313	not
TRINITY_DN33248_c0_g1_i1.p1	4.74333	7.24333	2.62667	GRAS	AT5G66770.1	GRAS family protein	0.594665583579714	0.0447828511020071	0.265268475601868	not	-1.29298	0.000294447906722533	0.00421390967320178	significant-down	-0.688179	0.0579175661287348	0.198731928431518	not
TRINITY_DN3347_c0_g1_i1.p1	160.6	62.3133	98.5967	Dof	AT3G47500.1	cycling DOF factor 3	-1.29321	2.70877974127713e-05	0.00147224388898574	significant-down	0.890310667789882	0.00535634628215860	0.0393748434145914	not	-0.392006	0.0391938611058009	0.152282948858832	not
TRINITY_DN34730_c1_g2_i1.p2	95.92	47	10.95	NAC	AT1G69490.1	NAC-like, activated by AP3/PI	-0.727617	0.280470511075437	0.661555148210683	not	-1.93127	0.00195704286332642	0.0186352755630043	not	-2.64939	0.000834548753546331	0.00867411205468105	significant-down
TRINITY_DN3611_c0_g1_i1.p1	143.403	81.4033	57.1	WRKY	AT3G58710.1	WRKY DNA-binding protein 69	-0.804996	0.00234930126291046	0.0428786558877900	not	-0.335318	0.188727968694653	0.435758965897553	not	-1.13029	1.25362760381192e-08	5.61809683124751e-07	significant-down
TRINITY_DN2945_c0_g1_i3.p1	10.3	7.43333	24.0933	ARF	AT2G33860.1	ARF family protein	-0.507853	0.0362852996732931	0.235078129989536	not	1.87078181323277	1.18038401121200e-12	1.55161326553507e-10	significant-up	1.37267246141631	6.38952802836161e-08	2.42291839030055e-06	significant-up
TRINITY_DN11700_c0_g1_i3.p1	16.23	18.3	29.0567	B3	AT4G33280.1	B3 family protein	0.156228716980110	0.570114297725426	0.863562070607037	not	0.851004301607442	0.00187594990703000	0.0180275930362849	not	1.01760944926962	0.000181074017255593	0.00247886067367542	significant-up
TRINITY_DN14018_c0_g1_i3.p1	0	3.18333	3.83667	B3	AT4G33280.1	B3 family protein	7.19496998014185	0.0657561451960768	0.324144431176390	not	0.408620186649777	0.784984229608954	0.913254996287410	not	7.61061595240987	4.26473821982474e-05	0.000736069073012165	significant-up
TRINITY_DN14033_c0_g1_i20.p1	4.04667	14.5167	2.86	B3	AT4G33280.1	B3 family protein	1.84532761170612	0.00366585252934271	0.0578705826001484	not	-2.18498	0.000728207600695512	0.00873622658750389	significant-down	-0.322055	0.373392365001099	0.631792429303451	not
TRINITY_DN28282_c0_g1_i14.p1	2.12	1.50333	7.01	B3	AT1G26680.1	B3 family protein	-0.493895	0.635260560707939	0.890688511945283	not	2.44735115475135	0.00552870428805475	0.0402885513845506	not	1.95527886474315	4.21483790371538e-05	0.000728699891869168	significant-up
TRINITY_DN35278_c0_g1_i3.p1	1.34	7.72667	2.82667	AP2	AT2G41710.1	AP2 family protein	2.51268140320010	3.29386353318019e-05	0.00171431627391509	significant-up	-1.26133	0.0227816871865365	0.111082177228603	not	1.25707092216086	0.00603565411181499	0.0398179317463237	not
TRINITY_DN10905_c0_g1_i10.p2	231.683	121.04	37.81	ERF	AT5G44210.1	erf domain protein 9	-0.937854	0.0215949078706069	0.173417485574309	not	-1.48586	0.000455445535912527	0.00598836514100055	significant-down	-2.41351	2.93492904198403e-10	1.73815631741574e-08	significant-down
TRINITY_DN11171_c0_g1_i23.p1	249.807	181.107	24.82	ERF	AT1G72360.3	ERF family protein	-0.462628	0.232404750703296	0.610576379692779	not	-2.70661	1.44513771763838e-13	2.25980648482327e-11	significant-down	-3.15949	5.93958377807424e-27	2.06334762373759e-24	significant-down
TRINITY_DN1506_c2_g1_i1.p1	121.763	94.8633	42.3533	ERF	AT1G53910.1	related to AP2 12	-0.356548	0.0431780889378652	0.259307639592977	not	-0.98814	3.15361947781202e-09	2.10244039606832e-07	not	-1.33466	1.04684922520344e-19	2.06816651701357e-17	significant-down
TRINITY_DN15608_c0_g1_i6.p1	11.84	7.95667	19.4767	ERF	AT3G23230.1	ERF family protein	-0.561859	0.0958136218624094	0.397021203866157	not	1.47755676670937	2.64095434830908e-06	8.06664045939773e-05	significant-up	0.926162578929727	0.00137348462084973	0.0127704216741159	not
TRINITY_DN19712_c0_g1_i11.p1	99.9633	36.98	3.07	ERF	AT3G16770.1	ethylene-responsive element binding protein	-1.36528	0.0123800781427266	0.123122240142838	not	-3.46211	2.10107474620305e-08	1.15771935422788e-06	significant-down	-4.81511	8.95392885751201e-15	1.01414510195553e-12	significant-down
TRINITY_DN20555_c0_g1_i1.p2	107.473	39.0933	17.5133	ERF	AT4G17500.1	ethylene responsive element binding factor 1	-1.41123	1.07515713042110e-10	3.11414922129981e-08	significant-down	-0.994759	0.000509969100673466	0.00656851471621406	not	-2.39615	6.75746021861506e-20	1.36630038428021e-17	significant-down
TRINITY_DN22746_c0_g1_i5.p1	48.8733	49.63	18.85	ERF	AT1G68550.1	ERF family protein	0.0350042500134616	0.884705808422539	0.976423851324398	not	-1.22252	4.89522456119511e-06	0.000137082372788692	significant-down	-1.1782	1.06839287855465e-09	5.88309401987951e-08	significant-down
TRINITY_DN23823_c0_g1_i18.p1	116.28	49.9667	2.97667	ERF	AT1G50640.1	ethylene responsive element binding factor 3	-1.14392	0.000303748224796755	0.00969520257833475	significant-down	-3.91134	1.90091188153377e-18	5.55435589430557e-16	significant-down	-5.04848	2.66090778968290e-39	1.72164060127221e-36	significant-down
TRINITY_DN2789_c1_g1_i7.p1	163.34	66.66	13.9833	ERF	AT4G17500.1	ethylene responsive element binding factor 1	-1.27331	0.00321024253117972	0.0528709991416238	not	-2.09087	2.74243427616969e-06	8.34215551919457e-05	significant-down	-3.35545	2.29973038478643e-24	6.65007510876707e-22	significant-down
TRINITY_DN28121_c0_g2_i2.p1	29.1567	36.35	10.0933	ERF	AT4G25470.1	C-repeat/DRE binding factor 2	0.364668231956919	0.438464882174935	0.786341537616031	not	-1.65939	0.00143199005037538	0.0147896140650161	not	-1.28745	0.000250985226844126	0.00325106264431402	significant-down
TRINITY_DN31694_c0_g1_i3.p1	18.5267	4.11	2.9	ERF	AT1G25560.1	RAV family protein	-2.15233	2.73191793673003e-05	0.00147964609922801	significant-down	-0.297481	0.729874232363678	0.885358186594020	not	-2.43141	5.81834157559319e-05	0.000959423951240137	significant-down
TRINITY_DN3493_c0_g1_i12.p1	171.897	85.91	104.14	ERF	AT1G53910.1	related to AP2 12	-1.02742	3.30215403499760e-06	0.000254527849775278	significant-down	0.454408861916120	0.00186011095457180	0.0179394405037862	not	-0.562702	0.00482385887316455	0.0336597140919210	not
TRINITY_DN35327_c0_g1_i14.p1	59.8733	51.7833	12.1167	ERF	AT5G47230.1	ethylene responsive element binding factor 5	-0.210727	0.664240385206889	0.902444991357443	not	-1.91604	2.58852041187402e-07	1.04799210404407e-05	significant-down	-2.11338	4.30409317996548e-05	0.000741378259860876	significant-down
TRINITY_DN35617_c0_g1_i2.p1	137.563	63.76	9.13333	ERF	AT5G44210.1	erf domain protein 9	-0.862124	0.291965765434822	0.674222023349612	not	-2.47616	0.00928345723768898	0.0584966484771396	not	-3.33556	2.41606804957072e-06	6.09148067773162e-05	significant-down
TRINITY_DN17621_c0_g1_i1.p1	0.413333	4.7	5.40333	DBB	AT1G78600.1	light-regulated zinc finger protein 1	3.54989041909451	0.000328501400540846	0.0102743164395850	not	0.402247103591901	0.461242535454818	0.714002211050696	not	3.97015882680612	5.53656075197145e-06	0.000125968316959470	significant-up
TRINITY_DN19397_c0_g1_i4.p1	50.0033	35.87	20.39	DBB	AT1G78600.1	light-regulated zinc finger protein 1	-0.48065	0.0579229310970314	0.303735527476427	not	-0.632934	0.0545853167647598	0.199238689805258	not	-1.10376	0.000459827944413098	0.00533658166609111	significant-down
TRINITY_DN13792_c0_g2_i4.p1	84.3667	35.39	20.5633	CO-like	AT5G57660.1	CONSTANS-like 5	-1.22152	0.000481062342034901	0.0135959879976446	not	-0.607092	0.0311985288682436	0.137581103139185	not	-1.81951	1.51333955662935e-09	8.00940376182945e-08	significant-down
TRINITY_DN1498_c0_g1_i6.p1	19.7733	11.2667	52.09	CO-like	AT1G25440.1	B-box type zinc finger protein with CCT domain	-0.834382	0.0145490842077914	0.136512564157331	not	2.38844859147172	1.91437840395988e-16	4.23765477524175e-14	significant-up	1.56362773754615	1.17316243147249e-08	5.28955231841879e-07	significant-up
TRINITY_DN2116_c0_g3_i3.p2	7.59667	5.91333	15.5767	G2-like	AT5G59570.1	G2-like family protein	-0.359508	0.421536291221492	0.774721227095316	not	1.60790756553094	7.99414924085979e-07	2.82496770754751e-05	significant-up	1.25997702074771	0.000326742054079352	0.00405672714348797	significant-up
TRINITY_DN26345_c0_g1_i2.p1	8.99333	7.86333	2.4	G2-like	AT2G38300.1	G2-like family protein	-0.192173	0.637145043996261	0.891482664109199	not	-1.5497	0.000748546707886475	0.00893051501658120	significant-down	-1.73196	1.26789839263487e-10	8.02294482899429e-09	significant-down
TRINITY_DN26345_c0_g2_i6.p1	6.86667	4.23667	2.34333	G2-like	AT2G38300.1	G2-like family protein	-0.734306	0.107396348990721	0.420504948991124	not	-0.688659	0.146043756659842	0.371921077880211	not	-1.41205	0.000705164358847986	0.00756947581466831	significant-down
TRINITY_DN31562_c0_g1_i17.p1	14.4133	14.07	6.1	G2-like	AT5G45580.1	G2-like family protein	-0.0347259	0.903226421861445	0.980086125593998	not	-1.02512	0.000665370995248554	0.00813754615427877	significant-down	-1.05017	0.000594137257794342	0.00658748301741096	significant-down
TRINITY_DN34622_c0_g1_i7.p1	18.57	11.54	2.85667	G2-like	AT5G18240.1	myb-related protein 1	-0.651326	0.166665798739203	0.524311838726104	not	-1.82229	5.37562852491629e-05	0.00104595657912127	significant-down	-2.46107	2.64147550644861e-05	0.000485013883253942	significant-down
TRINITY_DN114961_c1_g2_i1.p1	80.6733	8.59333	39.09	M-type_MADS	AT2G45660.1	AGAMOUS-like 20	-3.12262	8.59292121419920e-13	3.54613889364382e-10	significant-down	2.49008765599966	0.00640226919459833	0.0446880413274824	not	-0.611224	0.453770936844666	0.700809710935902	not
TRINITY_DN15762_c0_g3_i1.p2	87.5067	40.3333	5.67	HD-ZIP	AT2G46680.1	homeobox 7	-0.772378	0.290670319382269	0.672863192045338	not	-2.68776	3.26658731937750e-05	0.000689367214152080	significant-down	-3.44467	3.78192555520642e-06	9.05440558108417e-05	significant-down
TRINITY_DN15762_c0_g2_i3.p2	81.14	46.69	6.49667	HD-ZIP	AT3G61890.1	homeobox 12	-0.622997	0.325626418136189	0.704604740241516	not	-2.67406	3.52624437075980e-06	0.000104225999800250	significant-down	-3.28439	1.26763765697452e-07	4.51577376205493e-06	significant-down
TRINITY_DN123087_c0_g2_i1.p1	0.423333	0.0433333	1.08	HD-ZIP	AT4G00730.1	HD-ZIP family protein	-3.32716	0.0110254731519717	0.114871518188632	not	4.81757529019527	4.73629677310077e-06	0.000133142275533664	significant-up	1.48548050485340	0.0124767528091053	0.0678656160311160	not
TRINITY_DN101995_c0_g1_i2.p1	3.93333	1.84	0	C2H2	AT5G04390.1	C2H2 family protein	-1.11332	0.202389274383080	0.573868976060020	not	-5.20202	0.00631828481415777	0.0442786564432599	not	-6.30673	9.93251067804429e-05	0.00151388894348130	significant-down
TRINITY_DN10663_c1_g1_i18.p2	190.087	70.76	6.03	C2H2	AT1G27730.1	salt tolerance zinc finger	-1.42637	7.71147910926083e-10	1.92304494813989e-07	significant-down	-3.38613	8.80059305807952e-27	8.03588438271139e-24	significant-down	-4.80251	6.45472202356416e-55	9.82655490181484e-52	significant-down
TRINITY_DN11534_c1_g1_i1.p1	12.4333	3.21333	0.15	C2H2	AT1G34370.3	C2H2 family protein	-1.92672	0.000789287766463830	0.0198633871632530	not	-4.22319	0.000106259357826285	0.00182698924111946	significant-down	-6.1401	1.52930087540552e-11	1.11963426608013e-09	significant-down
TRINITY_DN15264_c0_g1_i1.p2	3.04	22.8533	2.26	C2H2	AT5G57520.1	zinc finger protein 2	3.27547184555511	0.000532830366127161	0.0146743412056239	not	-3.22965	0.000293812423843042	0.00420717011503503	significant-down	0.0544389032621950	0.963562670520650	0.985914555770813	not
TRINITY_DN18015_c0_g1_i18.p1	30.0933	16.2067	9.93	C3H	AT2G41900.1	CCCH-type zinc finger protein with ARM repeat domain	-0.889441	0.000166003856983704	0.00610028200372029	not	-0.52908	0.0631494947105465	0.218757961014097	not	-1.40743	3.97514409478242e-08	1.58518823952260e-06	significant-down
TRINITY_DN2068_c0_g1_i11.p1	549.803	479.017	147.697	C3H	AT5G58620.1	C3H family protein	-0.217397	0.195307670321449	0.564390844696243	not	-1.52278	6.70958836947761e-38	1.42953371535362e-34	significant-down	-1.73004	3.00438192742831e-31	1.32914370038988e-28	significant-down
TRINITY_DN2378_c0_g1_i39.p2	17.0433	36.3133	142.667	C2H2	AT1G72050.1	transcription factor IIIA	1.02202673265642	0.553319925500834	0.854388414335856	not	2.14571605743246	1.35333304891652e-11	1.47236876858079e-09	significant-up	3.17743380268452	0.0689638589071836	0.223004829193149	not
TRINITY_DN27370_c0_g1_i8.p1	6.03	4.38667	2.12333	C3H	AT3G48440.1	C3H family protein	-0.506011	0.131527416001418	0.467369721279252	not	-0.864341	0.0167849056982338	0.0894413680672663	not	-1.35901	1.05317507445042e-05	0.000219900746384140	significant-down
TRINITY_DN29549_c1_g1_i8.p1	16.98	8.81	7.51	C2H2	AT1G34370.2	C2H2 family protein	-0.957605	5.25855734533788e-05	0.00249209659232867	not	-0.0551997	0.815946271508237	0.926716604481806	not	-1.00344	3.95476587746940e-06	9.40296906677510e-05	significant-down
TRINITY_DN11465_c0_g2_i3.p1	21.6933	28.6433	7.05333	MYB	AT5G26660.1	myb domain protein 86	0.396350620009259	0.354626978548058	0.725809718407087	not	-1.82968	9.94563143377636e-05	0.00172510148485319	significant-down	-1.42273	6.19864017319171e-06	0.000138803162788136	significant-down
TRINITY_DN120781_c0_g1_i4.p1	15.2467	12.34	3.38667	MYB	AT5G26660.1	myb domain protein 86	-0.248048	0.679955168395594	0.908340232759793	not	-1.70606	0.0105683832309043	0.0641048289595565	not	-1.94724	0.000169868495435176	0.00234906844569066	significant-down
TRINITY_DN157_c1_g2_i1.p1	196.593	64.9067	103.753	MYB_related	AT5G59780.1	myb domain protein 59	-1.52306	3.14875807768987e-13	1.46836035436912e-10	significant-down	0.876899194376898	2.47822370292846e-06	7.64303322228854e-05	not	-0.636473	0.000152216986406418	0.00215035574055203	not
TRINITY_DN157_c7_g1_i4.p1	65.47	61.4633	17.16	MYB_related	AT3G23250.2	myb domain protein 15	-0.0289199	0.891706495923849	0.977387449157759	not	-1.66334	3.17274638939624e-11	3.19273650260957e-09	significant-down	-1.68246	1.27003996775466e-15	1.60729923645352e-13	significant-down
TRINITY_DN2081_c0_g1_i8.p1	175.457	90.6533	225.203	MYB_related	AT5G47390.1	MYB_related family protein	-0.970595	0.00161727475567739	0.0333709618059751	not	1.49951882098674	4.96897427945075e-08	2.46204971710693e-06	significant-up	0.539088191528866	0.0770516332481975	0.239794948807116	not
TRINITY_DN27168_c0_g1_i16.p3	31.3	22.38	5.68333	MYB_related	AT2G16720.1	myb domain protein 7	-0.359633	0.358402649680446	0.728920988291155	not	-1.80358	0.000407886874604373	0.00549588602003162	significant-down	-2.15679	6.04888421491280e-09	2.86718219641118e-07	significant-down
TRINITY_DN29154_c0_g1_i15.p2	32.95	19.57	5.44	MYB_related	AT1G22640.1	myb domain protein 3	-0.649615	0.310915389678684	0.691223978116287	not	-1.66423	0.0142177718596434	0.0794374504229684	not	-2.30147	0.000985997986256013	0.00985065465481519	significant-down
TRINITY_DN31248_c0_g1_i1.p2	86.67	102.477	42.12	MYB_related	AT5G59780.1	myb domain protein 59	0.467245852444951	0.140519713136139	0.482111225918010	not	-1.08263	0.000305057479326934	0.00433782234368839	significant-down	-0.603652	0.0718725782193307	0.229146690558101	not
